# Supplementary material for: Correspondence on Lovell et al.: identification of chicken genes previously assumed to be evolutionarily lost
Source: Genome Biol. 2017 Jun 14;18:112. doi: 10.1186/s13059-017-1231-1 (PMC5470226; doi:10.1186/s13059-017-1231-1)
Supplement: Supplementary file 1 — Overview of the RNA-Seq data and filtration of the novel gene candidates. Table S1. Information about the RNA-Seq data. Table S2. The initial set of 2810 candidate novel transcripts. Table S3. Annotation, characterization, and filtering of the novel transcripts. Table S4. The intermediate set of 1878 transcripts representing 1063 candidate novel genes. Table S5. The high-confidence set of 194 transcripts representing 191 novel genes. Table S6. The 191 novel genes not included in Galgal4; 54 of these are correctly annotated while 137 are missing or lack correct annotation in Galgal5. Table S7. Characterization of the novel genes according to predicted cellular localization. Table S8. Identification of the novel genes in Galgal5 genome assembly and by Mass-Spec analysis in adipose tissue. (XLS 2362 kb) [file 13059_2017_1231_MOESM1_ESM.xls]

## Sheet: Table S1
Table S1. Information about the RNA-seq data
Tissue	Chicken	Sample ID	Yield (Gbp)	Paired reads (M)
Fat	B13	FB13	3.3	26.6129
	B20	FB20	4.2	33.871
	B21	FB21	4.1	33.0645
	L29	FL29	3.8	30.6452
	L71	FL71	4	32.2581
	L74	FL74	4.5	36.2903
Hypothalamus	B14	HypB14	4.3	34.6774
	B20	HypB20	3.4	27.4194
	B22	HypB22	3.7	29.8387
	L71	HypL71	4.5	36.2903
	L74	HypL74	4.2	33.871
	L80	HypL80	4.7	37.9032
Pituitary	B14	PitB14	4.3	34.6774
	B21	PitB21	4.5	36.2903
	B22	PitB22	4.2	33.871
	L29	PitL29	4.3	34.6774
	L71	PitL71	4.2	33.871
	L80	PitL80	4.5	36.2903
Tissue: F, fat; Hyp, hypothalamus; Pit, pituitary
Chicken: B, broiler; L, layer
Gbp: 10^9 basepairs
M: 10^6

## Sheet: Description Table S2_S4_S5
Description of the columns in Table S2, S4, and S5
A: Trinity identifier (c=component, g=gene, i=isoform)
B-C: TransDecoder prediction of coding sequence with type (complete, internal, 3' partial, 5' partial) and length.
D-F: Best blastp hit with %identity and length
G-I: Best blastx hit with %identity and length
J: Transmembrane protein prediction (i=inner, o=outer, digits=position)
K: Signal peptide prediction score (>0.46 => signal peptide predicted)
L: HMMER prediction of protein domains from pfam; “/”-separated list
M-Q: First blastp hit to uniref with %identity, length, species and gene symbol.
R: RNAMMER prediction of rRNAs
S: Mass spectrometry significant hits (at p<0.01 or p<0.05)
T: Gene name according to blast hit in column D and F; “/”-separated list.
U: Not annotated yet in chicken, but present in other birds, according to Lovell et al (Table S4, S6, S7).
V: Missing in birds according to Lovell et al (Table S1).
W: Missing in birds, according to Zhang et al (Table S10).
X-AC: Mean expression in broiler (B) or layer (L) in tissues fat, hypothalamus (hyp), or pituitary (pit).
AD: Gene present in Ensembl.
AE: Gene present in RefGene.
AF: Gene present in Entrez.
AG-AH: Position for alignment to galgal5 (if any).
AI: List of genes annotated at transcript mapping position in galgal5.
AJ: Test whether the transcript name is also annotated for galgal5. 1=annotated and at the same locus, 0=annotated but at a different locus, NA=transcript did not align to galgal5.

## Sheet: Table S2
Table S2. The initial set of 2,810 candidate novel transcripts.
ID	TransDecoder	Length	blastp [swissprot]	%	Length	blastx [swissprot]	%	Length	tmhmm	signalP	HMMER [pfam]	blastp [uniref]	%	length	species	symbol	RNAMMER	Protein-MS	Gene	known	lovell	zhang	FatB	FatL	HypB	HypL	PitB	PitL	Ensembl	RefGene	Entrez	galgal5 (chr)	galgal5 (coords)	galgal5 genes at mapping position	galgal5 gene agreement
c110705_g1_i1	complete	523	VGA_BPS13	98.47	522	VGA_BPS13	98.47	522			KNOX2/Microvir_H/Phage_B/Phage_F/Phage_GPA/Use1	W0W849_ZYGBA	90.38	520	Zygosaccharomyces bailii ISA1307	Replication-associated protein A			A	0	0	0	68.8173	133.91	55.1828	57.2216	47.422	30.8368	0	0	0	-	-	-	-
c125068_g1_i1	complete	523	VGA_BPS13	98.47	522	VGA_BPS13	98.47	522			Microvir_H/Phage_B/Phage_GPA/Use1	W0W849_ZYGBA	90.38	520	Zygosaccharomyces bailii ISA1307	Replication-associated protein A			A	0	0	0	23.2698	49.209	15.9983	15.2464	14.1522	10.7247	0	0	0	-	-	-	-
c125068_g1_i2	complete	523	VGA_BPS13	98.47	522	VGA_BPS13	98.47	522			KNOX2/Microvir_H/Phage_B/Phage_F/Phage_GPA/Use1	W0W849_ZYGBA	90.38	520	Zygosaccharomyces bailii ISA1307	Replication-associated protein A			A	0	0	0	57.4963	103.037	58.0938	65.678	43.6572	28.8775	0	0	0	-	-	-	-
c163503_g1_i3	internal	103	ABCB8_DANRE	71.43	77	ABCB8_PONAB	85.11	47	i73-95o		ABC_membrane	W5MSG2_LEPOC	75.32	77	Lepisosteus oculatus (Spotted gar)	Uncharacterized protein			ABCB8	0	0	0	1.38083	2.30417	1.1115	1.0938	1.39133	1.76833	0	0	1	NT_457893.1	21614-21486,21865-21686	ABCB8	1
c163503_g3_i3						ABCB8_DANRE	85.71	28											ABCB8	0	0	0	1.63833	0.479	1.15333	1.044	1.349	1.25633	0	0	1	NT_457893.1	21507-21213	ABCB8	1
c174599_g2_i1	complete	379	ABCF1_PIG	87.57	378	ABCF1_PIG	87.7	382			AAA_14/AAA_15/AAA_16/AAA_17/AAA_21/AAA_22/AAA_23/AAA_25/AAA_28/AAA_29/ABC_tran/ABC_tran_2/DUF258/DUF3987/MMR_HSR1/SMC_N/SMN/SbcCD_C	H3A7X9_LATCH	83.02	377	Latimeria chalumnae (West Indian ocean coelacanth)	ABCF1			ABCF1	0	0	0	9.38517	9.51	13.9508	13.9978	10.7863	14.4853	0	0	0	NT_477339.1	318-509,660-732,914-986,1252-1324,1744-1816,2202-2274	-	-
c174599_g2_i2						ABCF1_PIG	85.71	91											ABCF1	0	0	0	0.5745	0.161333	0.0833333	0.1856	0.883	0.300667	0	0	0	NT_474946.1	2879-2915,3331-3367,4027-4189	-	-
c174599_g2_i3	5prime_partial	130	ABCF1_MOUSE	85.15	101	ABCF1_MOUSE	85.15	101			AAA_21/ABC_tran/SMC_N/SbcCD_C	Q99K92_MOUSE	85.15	101	Mus musculus (Mouse)	Abcf1			ABCF1	0	0	0	4.07133	3.8555	4.55933	4.1898	5.32467	6.056	0	0	0	NT_477339.1	318-509,660-732,914-986,1252-1324,1744-1816,2202-2274	-	-
c175013_g1_i3						ABHD1_RAT	49.18	61											ABHD1	0	0	0	4.74817	2.7595	0.7245	1.2462	3.53533	5.18567	0	0	0	NC_006090.4	104956837-104957128	ABHD1	1
c165457_g1_i1	complete	173	ABHEB_RAT	67.14	70	ABHEB_RAT	64	75			Abhydro_lipase/Abhydrolase_5/Abhydrolase_6	G1KLM8_ANOCA	68.57	70	Anolis carolinensis (Green anole) (American chameleon)	ABHD14B			ABHD14B	0	0	0	1.44383	0.5965	0.224	0.0532	0.189	0.218167	0	0	0	NT_462066.1	10835-11553,11779-11863,12005-12580	LOC107056876,LOC107056877	-
c165457_g1_i3	5prime_partial	432	ABHEB_RAT	65.56	151	ABHEB_BOVIN	64.24	151			Abhydrolase_5/Abhydrolase_6/Hydrolase_4	G1KLM8_ANOCA	70.39	152	Anolis carolinensis (Green anole) (American chameleon)	ABHD14B			ABHD14B	0	0	0	0.142667	0.0278333	0.310167	0	0.220333	0	0	0	0	NC_006099.4	3128773-3129114,3129098-3129493,3129563-3130522	LOC107054363	-
c165457_g1_i5	complete	170	ABHEB_RAT	66.22	74	ABHEB_RAT	64.39	132			Abhydro_lipase/Abhydrolase_5/Abhydrolase_6/Hydrolase_4	G1KLM8_ANOCA	67.57	74	Anolis carolinensis (Green anole) (American chameleon)	ABHD14B			ABHD14B	0	0	0	2.79417	1.99683	0.324	0.6532	0.551667	0.807833	0	0	0	NC_006099.4	3128773-3129805,3129947-3130522	LOC107054363	-
c165457_g1_i6	complete	295	ABHEB_RAT	65.71	210	ABHEB_RAT	65.71	210			Abhydro_lipase/Abhydrolase_1/Abhydrolase_5/Abhydrolase_6/Hydrolase_4	U3K2G4_FICAL	76.19	210	Ficedula albicollis (Collared flycatcher) (Muscicapa albicollis)	ABHD14B			ABHD14B	0	0	0	15.5462	6.67767	2.1725	1.375	3.67667	2.43383	0	0	0	NT_462066.1	10835-11554,11625-11863,12005-12580	LOC107056876,LOC107056877	-
c165457_g1_i7						ABHEB_BOVIN	64.2	81											ABHD14B	0	0	0	3.645	2.5305	0.358667	0.6726	0.912167	0.933333	0	0	0	NC_006099.4	3128773-3128940,3129563-3130522	LOC107054363	-
c165457_g3_i1						ABHEB_BOVIN	64.58	48											ABHD14B	0	0	0	0.124333	0	0.248667	0	0.285667	0	0	0	0	NT_462066.1	11970-11718	LOC107056877	-
c179505_g1_i2	complete	229	ABHGA_HUMAN	70.61	228	ABHGA_HUMAN	75	272	i20-37o		Abhydrolase_1/Abhydrolase_5/Abhydrolase_6	H9GPA2_ANOCA	72.37	228	Anolis carolinensis (Green anole) (American chameleon)	ABHD16A			ABHD16A	0	0	0	7.5525	3.01933	8.0055	3.7604	7.85283	3.93867	0	0	0	NT_476451.1	694-761,872-932	-	0
c162291_g1_i4						ACADM_RAT	91.18	34											ACADM	0	0	0	0.145167	0.646167	0	0.6554	0.3635	0.777167	0	0	0	NT_473233.1	1750-1987	LOC107051139	-
c176044_g3_i2	internal	192	ACBD4_PONAB	63.4	153	ACBD4_PONAB	63.4	153			ACBP/MDH	U3K417_FICAL	76.77	155	Ficedula albicollis (Collared flycatcher) (Muscicapa albicollis)	ACBD4			ACBD4	0	0	0	1.00583	4.1265	0.640167	3.123	1.139	5.40233	0	0	0	NC_006114.4	1517773-1517951,1518016-1518142,1518210-1518487	ACBD4	1
c176044_g3_i6						ACBD4_PONAB	51.11	90											ACBD4	0	0	0	0.400167	0.321333	0.435333	0.2322	0.432	0.241333	0	0	0	NC_006114.4	1517773-1518487	ACBD4	1
c168556_g1_i1						PPA5_RABIT	49.32	73											ACP5	0	0	0	3.88667	1.6495	2.108	2.0804	3.93317	3.55017	0	0	0	NT_463423.1	15147-14926,15546-15237	ACP5	1
c411602_g1_i1	5prime_partial	105	PPA5_MOUSE	53.62	69	PPA5_PIG	59.02	61		0.586	Metallophos	M7BNF1_CHEMY	58.02	81	Chelonia mydas (Green sea-turtle) (Chelonia agassizi)	Tartrate-resistant acid phosphatase type 5			ACP5	0	0	0	1.409	1.894	2.23917	2.4264	3.12567	3.7595	0	0	0	NT_463423.1	12693-12365	ACP5	1
c95543_g1_i1						ASPX_HUMAN	33.98	103											ACRV1	0	0	0	1.00617	0.458333	0.6925	2.7264	1.843	1.70883	0	0	0	-	-	-	-
c177345_g2_i1						ACL6B_RAT	100	34											ACTL6B	0	0	0	0.243	0.150833	1.77783	1.234	1.36817	0.848	0	0	0	NT_473431.1	4995-4872,5310-5126	LOC101747825	-
c83195_g1_i1						ACL6B_HUMAN	88.89	27											ACTL6B	0	0	0	0	0	0	0.3946	0	0.107167	0	0	0	NT_473431.1	1651-1894	LOC101747825	-
c175912_g2_i1	5prime_partial	502	ADA15_RAT	42.55	510	ADA15_RAT	46.78	419			ADAM_CR/Disintegrin/EGF_2/Reprolysin/Reprolysin_2/Reprolysin_5	H1A2A8_TAEGU	70.9	402	Taeniopygia guttata (Zebra finch) (Poephila guttata)	ADAM15			ADAM15	0	0	0	2.85517	4.17233	1.07483	2.7448	2.426	3.04033	0	0	1	NT_475470.1	324-462,1604-1783,1854-1947	LOC107051371	0
c175912_g2_i10	internal	473	ADA15_RAT	44.59	471	ADA15_RAT	46.78	419	o357-379i		ADAM_CR/Disintegrin/EGF_2/Reprolysin/Reprolysin_2/Reprolysin_5	H1A2A8_TAEGU	70.9	402	Taeniopygia guttata (Zebra finch) (Poephila guttata)	ADAM15			ADAM15	0	0	0	2.22133	2.17633	0.968	0.602	3.756	4.028	0	0	1	NT_475470.1	324-462,1604-1783,1854-1947	LOC107051371	0
c175912_g2_i2	5prime_partial	419	ADA15_RAT	46.54	419	ADA15_RAT	46.78	419	o357-379i		ADAM_CR/Disintegrin/EGF_2/Reprolysin/Reprolysin_2/Reprolysin_5	H1A2A8_TAEGU	70.9	402	Taeniopygia guttata (Zebra finch) (Poephila guttata)	ADAM15			ADAM15	0	0	0	24.9493	19.8498	18.8382	20.7548	19.2653	17.393	0	0	1	NT_475470.1	324-462,1604-1783,1854-1947	LOC107051371	0
c175912_g2_i4	complete	252	ADA15_HUMAN	35.71	238	ADA15_HUMAN	36.11	216		0.797	Pep_M12B_propep/Reprolysin	U3JK11_FICAL	64.45	211	Ficedula albicollis (Collared flycatcher) (Muscicapa albicollis)	ADAM15			ADAM15	0	0	0	0.823333	0.943	0.3905	0.6762	0.456833	0.701833	0	0	1	NT_466208.1	7073-7546,8363-8461,9066-9144,9567-9647,10278-10356,10441-10625,11562-11625,11733-11870	DCST1,LOC107050086	0
c175912_g2_i5	complete	315	ADA15_RAT	40.55	291	ADA15_RAT	42.45	245		0.797	Pep_M12B_propep/Reprolysin/Reprolysin_5	U3JK11_FICAL	66.91	278	Ficedula albicollis (Collared flycatcher) (Muscicapa albicollis)	ADAM15			ADAM15	0	0	0	16.9907	15.0403	13.2362	13.6276	15.7635	15.1152	0	0	1	NT_466208.1	7073-7546,8363-8461,9066-9144,9567-9647,10278-10356,10441-10625,11562-11625,11733-11802,11895-12065,12318-12471	DCST1,LOC107050086	0
c175912_g2_i6	internal	184	ADA15_RAT	52.86	140	ADA15_RAT	52.86	140			Disintegrin/Reprolysin/Reprolysin_2/Reprolysin_4/Reprolysin_5	A0A091EBE3_CORBR	76.43	140	Corvus brachyrhynchos (American crow)	Disintegrin and metalloproteinase domain-containing protein 15 (Fragment)			ADAM15	0	0	0	4.22417	5.992	4.44533	2.2566	2.85533	2.9985	0	0	1	NT_475470.1	324-462,1604-1783,1854-1948,3628-3784	LOC107051371	0
c175912_g2_i9	3prime_partial	222	ADA15_HUMAN	35.71	196	ADA15_RAT	51.11	90		0.797	Pep_M12B_propep	U3JK11_FICAL	61.49	161	Ficedula albicollis (Collared flycatcher) (Muscicapa albicollis)	ADAM15			ADAM15	0	0	0	0.200333	0	0.113167	0.066	0.043	0.176333	0	0	1	NT_466208.1	7073-7546,8363-8461,9066-9144,9567-9647,10278-10356,10441-10703	DCST1,LOC107050086	0
c129039_g1_i1	internal	168	ADAT3_RAT	55.56	72	ADAT3_RAT	55.56	72			dCMP_cyt_deam_1	W5NMS7_LEPOC	55.41	74	Lepisosteus oculatus (Spotted gar)	Uncharacterized protein (Fragment)			ADAT3	0	0	1	3.97467	5.29867	3.52633	5.685	5.2015	10.645	0	0	0	-	-	-	-
c166154_g1_i1	internal	122	ADAT3_HUMAN	41.56	77							K7EZH7_PELSI	45.21	73	Pelodiscus sinensis (Chinese softshell turtle) (Trionyx sinensis)	ADAT3			ADAT3	0	0	1	0.0995	0.481333	0.3995	0.7046	0.363667	1.4105	0	0	0	NT_467867.1	1331-1251,2087-2006,2968-2705	LOC107050410	-
c166154_g2_i1	internal	182	ADAT3_DANRE	32.48	157	ADAT3_DANRE	34.29	140			dCMP_cyt_deam_1	W5LSB8_ASTMX	39.23	130	Astyanax mexicanus (Blind cave fish) (Astyanax fasciatus mexicanus)	Uncharacterized protein			ADAT3	0	0	1	2.78233	2.4015	1.62733	3.0006	1.91467	4.9015	0	0	0	NT_466685.1	13822-14367	LOC107050197	-
c172895_g4_i1						ADAT3_DANRE	34.29	140											ADAT3	0	0	1	0.63	0.963333	0.184333	0.5174	0.538833	0.952	0	0	0	NT_466685.1	14369-13964	LOC107050197	-
c172895_g4_i8						ADAT3_DANRE	53.66	41											ADAT3	0	0	1	1.91667	2.25783	0.192833	1.0922	1.216	0.892833	0	0	0	NT_466685.1	10781-10330,14369-14066	LOC107050197	-
c172895_g4_i9	internal	254	ADAT3_DANRE	50	60	ADAT3_DANRE	53.66	41			dCMP_cyt_deam_1	K7EZH7_PELSI	47.5	80	Pelodiscus sinensis (Chinese softshell turtle) (Trionyx sinensis)	ADAT3			ADAT3	0	0	1	0.341	0.321167	0.114333	0.4228	0.276167	0.355333	0	0	0	NT_466685.1	10781-10330,14369-14066	LOC107050197	-
c165938_g1_i1	5prime_partial	190	ADCK4_MOUSE	56.47	170	ADCK4_MOUSE	56.47	170			ABC1/APH	H9GJY9_ANOCA	54.34	173	Anolis carolinensis (Green anole) (American chameleon)	ADCK4			ADCK4	0	0	0	0.421667	0.102167	0.2025	0.1188	0.595333	0.3345	0	0	0	-	-	-	-
c165938_g1_i11	internal	488	ADCK4_DANRE	51.5	466	ADCK4_RAT	55.27	465			ABC1	W5NB52_LEPOC	52.75	472	Lepisosteus oculatus (Spotted gar)	Uncharacterized protein			ADCK4	0	0	0	7.67467	6.40867	5.53783	5.156	12.3313	11.424	0	0	0	-	-	-	-
c165938_g1_i12	3prime_partial	181	ADCK4_DANRE	59.31	145	ADCK4_RAT	59.34	182			ABC1	I3LIP8_PIG	53.11	177	Sus scrofa (Pig)	LOC100626725			ADCK4	0	0	0	0.678833	0.617667	0.465	0.4744	0.502167	0.745833	0	0	0	-	-	-	-
c165938_g1_i2	5prime_partial	286	ADCK4_HUMAN	54.84	248	ADCK4_MOUSE	55.95	227			ABC1/APH	H9GJY9_ANOCA	53.63	248	Anolis carolinensis (Green anole) (American chameleon)	ADCK4			ADCK4	0	0	0	2.86467	4.1595	3.83833	4.5102	4.374	5.32283	0	0	0	-	-	-	-
c165938_g1_i3	internal	254	ADCK4_DANRE	51.46	239	ADCK4_RAT	58.69	213			ABC1	I3LIP8_PIG	56.42	218	Sus scrofa (Pig)	LOC100626725			ADCK4	0	0	0	0.431667	0.2855	0.135667	0.3328	0.0966667	0.077	0	0	0	-	-	-	-
c165938_g1_i4	internal	280	ADCK4_MOUSE	52.71	258	ADCK4_MOUSE	52.71	258			ABC1/APH	H9GJY9_ANOCA	53.1	258	Anolis carolinensis (Green anole) (American chameleon)	ADCK4			ADCK4	0	0	0	3.87567	2.38683	4.27983	2.7722	2.8315	2.93867	0	0	0	-	-	-	-
c165938_g1_i5	internal	150	ADCK4_MOUSE	55.37	121	ADCK4_MOUSE	57.39	115			ABC1	H9GJY9_ANOCA	54.55	121	Anolis carolinensis (Green anole) (American chameleon)	ADCK4			ADCK4	0	0	0	0.1745	0	0.213167	0	0.132167	0.186833	0	0	0	-	-	-	-
c165938_g1_i6	internal	239	ADCK4_DANRE	55.91	186	ADCK4_RAT	59.34	182			ABC1	Q6AX14_XENLA	50.43	230	Xenopus laevis (African clawed frog)	adck4			ADCK4	0	0	0	1.38267	1.75783	1.38483	1.5064	2.91567	2.24283	0	0	0	-	-	-	-
c165938_g1_i7	internal	175	ADCK4_DANRE	47.4	173	ADCK4_DANRE	47.4	173				Q6AX14_XENLA	48.41	157	Xenopus laevis (African clawed frog)	adck4			ADCK4	0	0	0	1.74783	1.59167	1.91367	2.6984	1.028	0.884333	0	0	0	-	-	-	-
c165938_g1_i8	internal	245	ADCK4_DANRE	51.89	212	ADCK4_RAT	58.6	186			ABC1	Q6AX14_XENLA	49.79	233	Xenopus laevis (African clawed frog)	adck4			ADCK4	0	0	0	0.0103333	0.211167	1.26317	1.2386	0	0.825833	0	0	0	-	-	-	-
c165938_g1_i9	5prime_partial	171	ADCK4_MOUSE	55.94	143	ADCK4_MOUSE	55.94	143			ABC1/APH	H9GJY9_ANOCA	55.17	145	Anolis carolinensis (Green anole) (American chameleon)	ADCK4			ADCK4	0	0	0	0	0	0	0	0.267	0	0	0	0	-	-	-	-
c165938_g1_i13	3prime_partial	117	ADCK4_HUMAN	50.43	115	ADCK3_BOVIN	50.43	117				S4RTU7_PETMA	52.17	115	Petromyzon marinus (Sea lamprey)	Uncharacterized protein (Fragment)			ADCK4/ADCK3	0	0	0	0.410167	0.144167	0.0556667	0.0626	0.313	0.170667	1	1	1	-	-	-	-
c154580_g1_i1						ADCK5_MOUSE	53.66	41											ADCK5	1	0	0	0	0	0	0.2788	0.108	0	0	0	0	NT_466593.1	4274-4064,4856-4642,5564-5351,6147-5932,6667-6455,7166-6953,7770-7556,8477-8265,8882-8638,9512-9396	-	-
c168207_g1_i10	internal	143	ADCK5_MOUSE	52.8	125	ADCK5_HUMAN	60.44	91	o10-32i			A9JTW1_XENTR	61.6	125	Xenopus tropicalis (Western clawed frog) (Silurana tropicalis)	LOC100127866			ADCK5	1	0	0	0.205667	0.184833	0.284833	0.579	0.480833	0.183333	0	0	0	-	-	-	-
c168207_g1_i9	internal	173	ADCK5_MOUSE	53.23	124	ADCK5_HUMAN	60.44	91	i41-63o			A9JTW1_XENTR	58.04	143	Xenopus tropicalis (Western clawed frog) (Silurana tropicalis)	LOC100127866			ADCK5	1	0	0	0.111667	0	0.572	0.2834	1.22767	0.740167	0	0	0	-	-	-	-
c137488_g1_i1	internal	186	ADCY6_HUMAN	47.37	57	ADCY6_CANFA	73.33	30	i156-178o			H2RP95_TAKRU	32.33	133	Takifugu rubripes (Japanese pufferfish) (Fugu rubripes)	ADCY6 (1 of 2)			ADCY6	0	0	0	0.461167	0.363	0.193	0.3196	0.2605	0.3835	1	0	0	NT_465998.1	9660-9475,9864-9716,11707-11492	LOC107050028	-
c178586_g4_i1	5prime_partial	264	ADCY6_RAT	77.39	261	ADCY6_RAT	84.23	222	i13-35o40-57i64-83o		Guanylate_cyc	U3JBH7_FICAL	85.55	263	Ficedula albicollis (Collared flycatcher) (Muscicapa albicollis)	ADCY6			ADCY6	0	0	0	0.0878333	0.118833	0.2325	0.1156	0.3135	0.161333	1	0	0	NT_465998.1	3665-3370,4261-4146,4469-4340,5555-5267,6149-6034,6359-6231,6655-6502,9431-9154	LOC107050028	-
c178586_g4_i2	3prime_partial	213	ADCY6_RAT	66.04	212	ADCY6_RAT	66.67	255	i68-90o100-122i143-162o		DUF1053	U3JBH7_FICAL	74.06	212	Ficedula albicollis (Collared flycatcher) (Muscicapa albicollis)	ADCY6			ADCY6	0	0	0	0.934	0.292833	0.353667	0.2036	0.9895	0.756333	1	0	0	NT_465998.1	209-62,1311-1007	LOC107050028	-
c178586_g4_i3						ADCY6_CANFA	98.73	79											ADCY6	0	0	0	0.824	0.763833	1.1485	0.3244	0.751667	1.33383	1	0	0	NT_465998.1	3665-3535,4310-4146,5555-5426,6199-6034	LOC107050028	-
c178586_g4_i4	internal	618	ADCY6_HUMAN	74.96	615	ADCY6_RAT	77.6	576	i13-35o40-57i64-83o88-110i473-495o505-527i548-567o		DUF1053/Guanylate_cyc	U3JBH7_FICAL	83.14	617	Ficedula albicollis (Collared flycatcher) (Muscicapa albicollis)	ADCY6			ADCY6	0	0	0	10.2915	7.76533	11.2315	11.1862	12.197	12.2142	1	0	0	NT_465998.1	209-62,1136-1007,2809-2658,3665-3535,4261-4146,4469-4340,5555-5426,6149-6034,6359-6231,6655-6502,9431-9154	LOC107050028	-
c178586_g4_i5						ADCY6_HUMAN	91.11	90											ADCY6	0	0	0	1.3515	0.887167	2.629	1.2696	2.95467	3.3475	1	0	0	NT_465998.1	4469-4343,6359-6234,6693-6502	LOC107050028	-
c178586_g4_i6						ADCY6_HUMAN	56.92	65											ADCY6	0	0	0	0.216167	0	0	0	0	0.347333	1	0	0	NT_465323.1	19047-18963	LOC107049877	-
c190219_g1_i1	5prime_partial	186	AEDO_MOUSE	64.17	187	AEDO_MOUSE	61.5	187			DUF1637	H0XJ86_OTOGA	62.9	186	Otolemur garnettii (Small-eared galago) (Garnett's greater bushbaby)	ADO			ADO	0	0	0	3.09883	2.27017	2.09133	1.7766	2.77867	2.83817	0	0	0	NC_006093.4	8090591-8089943	ADO	1
c160888_g1_i1	internal	102	AF1L2_XENLA	43.18	88	AF1L2_XENLA	44.71	85			PH	A0A094K605_ANTCR	75.28	89	Antrostomus carolinensis (Chuck-will's-widow) (Caprimulgus carolinensis)	Actin filament-associated protein 1-like 2 (Fragment)			AFAP1L2	0	0	0	14.9693	6.3835	0.213833	0.0868	0	0.0776667	1	0	1	NT_465060.1	562-690,780-958	LOC107049800	0
c160888_g2_i1	internal	169	AF1L2_MOUSE	33.55	152							W5NCE1_LEPOC	36.72	177	Lepisosteus oculatus (Spotted gar)	Uncharacterized protein (Fragment)			AFAP1L2	0	0	0	15.1888	5.60833	0.163167	0.0586	0.0926667	0.026	1	0	1	NT_465060.1	457-577	LOC107049800	0
c160888_g2_i2	internal	215	AF1L2_HUMAN	33.74	163							W5NCD8_LEPOC	34.95	186	Lepisosteus oculatus (Spotted gar)	Uncharacterized protein			AFAP1L2	0	0	0	6.45667	3.96383	0.1055	0.0844	0	0	1	0	1	NT_465060.1	457-577	LOC107049800	0
c188641_g7_i4	internal	316	AF1L2_HUMAN	26.58	158							M7AVY9_CHEMY	44.91	285	Chelonia mydas (Green sea-turtle) (Chelonia agassizi)	Uncharacterized protein			AFAP1L2	0	0	0	11.4193	5.622	0.272167	0.3014	0.0786667	0.0558333	1	0	1	NT_465060.1	1991-2064,2135-2342,2421-2554,2635-2756,4167-4255,4937-5074,5149-5341	LOC107049800	0
c188641_g7_i6	5prime_partial	337	AF1L2_HUMAN	25.95	158							M7AVY9_CHEMY	45.56	338	Chelonia mydas (Green sea-turtle) (Chelonia agassizi)	Uncharacterized protein			AFAP1L2	0	0	0	10.727	4.14033	0.230833	0.1608	0.0466667	0	1	0	1	NT_468156.1	263-397,470-593,685-805,889-1127,1081-1276	LOC107050479	0
c255487_g1_i1	internal	221	FETA_CANFA	79.91	219	FETA_CANFA	79.91	219			Serum_albumin	G1TBD0_RABIT	100	219	Oryctolagus cuniculus (Rabbit)	AFP			AFP	0	0	0	0	0.168833	0	0	0	0	0	0	1	-	-	-	NA
c286823_g1_i1						FETA_PIG	72.62	84											AFP	0	0	0	0	0.288833	0	0	0	0	0	0	1	-	-	-	NA
c159313_g1_i1						AGAP2_HUMAN	84.38	32											AGAP2	1	0	0	0.184667	0.2735	0.0746667	0.269	0.0635	0.130833	0	0	0	-	-	-	-
c159313_g2_i1						AGAP2_HUMAN	82.61	23											AGAP2	1	0	0	0.194667	0	0	0	0	0	0	0	0	-	-	-	-
c353867_g1_i1						AGAP3_MOUSE	91.3	23											AGAP3	0	0	0	0	0	1.084	0.5226	0	0	1	0	1	NC_006089.4	267487-267283	AGAP3	1
c173501_g1_i1	internal	243	PLCA_MOUSE	74.44	223	PLCA_BOVIN	74.76	210	o84-101i	0.476	Acyltransferase	D0G0B8_PIG	73.87	222	Sus scrofa (Pig)	AGPAT1			AGPAT1	0	0	0	5.44083	5.4645	18.529	20.4654	15.6822	16.7332	0	0	1	NT_472580.1	6336-6149	LOC107051066	0
c173501_g1_i3						PLCA_BOVIN	76.67	60											AGPAT1	0	0	0	0	0.174	0	0	0	0	0	0	1	NT_477362.1	2187-2027	-	0
c128524_g1_i1						AHNK_HUMAN	69.05	84											AHNAK	0	0	0	3.4495	5.88833	0.3275	0.1706	1.80383	1.6515	0	0	1	NT_464713.1	1842-2093	LOC107049697	-
c128524_g1_i2	internal	147	AHNK_HUMAN	64.93	134	AHNK_HUMAN	64.93	134				F7FUG7_ORNAN	67.16	134	Ornithorhynchus anatinus (Duckbill platypus)	Uncharacterized protein			AHNAK	0	0	0	1.052	1.20183	0.116667	0.0744	0.116333	0.6775	0	0	1	NT_464713.1	1842-2093	LOC107049697	-
c134754_g1_i1	internal	144	AHNK_HUMAN	29.23	130							U3IJ39_ANAPL	39.34	122	Anas platyrhynchos (Mallard) (Anas boschas)	AHNAK			AHNAK	0	0	0	6.395	8.93033	0.525667	0.5154	2.84733	1.84017	0	0	1	NT_464713.1	2171-2602	LOC101750635	-
c183534_g1_i4						AKAP8_RAT	93.94	33											AKAP8	0	0	0	0.0948333	0.174667	0.166667	0.1404	0.211667	0.225833	0	0	1	NT_463426.1	11857-12743	LOC107057625	0
c175771_g4_i1	5prime_partial	157	AKTS1_MOUSE	45.67	127							A0A098M1T1_9SAUR	49.19	124	Hypsiglena sp. JMG-2014	AKT1 substrate 1			AKT1S1	0	0	0	1.28783	1.4855	1.6645	1.344	1.88017	1.3045	0	0	0	-	-	-	-
c169689_g1_i7						AKT2A_XENLA	98.55	69											AKT2-A	0	0	0	0.1705	0.360333	0.0475	0.2098	0.0758333	0.477167	0	0	0	NT_469427.1	3614-4025	LOC101750560	-
c206882_g1_i1	5prime_partial	177	ALBU_RABIT	100	176	ALBU_RABIT	100	176			Serum_albumin/VitD-bind_III	Q8IUK7_HUMAN	80.11	176		Merged into P02768.			ALB	0	0	0	0	0.1705	0	0	0	0	1	1	1	-	-	-	NA
c180353_g1_i1	5prime_partial	686	A16A1_RAT	27.99	768	A16A1_BOVIN	30.89	327			Aldedh/P22_Cro	U3FDH0_MICFL	29.13	769	Micrurus fulvius (Eastern coral snake) (Coluber fulvius)	Aldehyde dehydrogenase 16A1			ALDH16A1	1	0	1	0.049	0.0956667	0	0.1528	0	0.1415	0	0	0	NT_469946.1	696-517	LOC107050730	-
c180353_g1_i3	5prime_partial	393	A16A1_BOVIN	34.6	341	A16A1_BOVIN	37.27	161	o10-32i45-67o		Aldedh	R4GAV3_ANOCA	37.75	347	Anolis carolinensis (Green anole) (American chameleon)	ALDH16A1			ALDH16A1	1	0	1	0.379667	0.212	0.403333	0.0892	0.574	0.575	0	0	0	NT_478700.1	561-412	-	-
c180353_g1_i4	5prime_partial	686	A16A1_RAT	27.99	768	A16A1_BOVIN	30.89	327			Aldedh/P22_Cro	U3FDH0_MICFL	29.13	769	Micrurus fulvius (Eastern coral snake) (Coluber fulvius)	Aldehyde dehydrogenase 16A1			ALDH16A1	1	0	1	1.69117	1.46233	1.225	1.2014	2.92617	2.66183	0	0	0	NT_469946.1	696-517	LOC107050730	-
c180353_g1_i5	5prime_partial	686	A16A1_RAT	27.99	768	A16A1_BOVIN	30.89	327			Aldedh/P22_Cro	U3FDH0_MICFL	29.13	769	Micrurus fulvius (Eastern coral snake) (Coluber fulvius)	Aldehyde dehydrogenase 16A1			ALDH16A1	1	0	1	0.909833	0.0685	0.696833	0.063	2.5275	0	0	0	0	NT_469946.1	696-517	LOC107050730	-
c180353_g1_i6	5prime_partial	367	A16A1_BOVIN	34.08	311	A16A1_BOVIN	37.27	161			Aldedh	J3SDZ5_CROAD	37.69	321	Crotalus adamanteus (Eastern diamondback rattlesnake)	Aldehyde dehydrogenase 16A1			ALDH16A1	1	0	1	0.497	0	0.337667	0.1516	0.2755	0.559	0	0	0	NT_478700.1	561-412	-	-
c180353_g1_i7	5prime_partial	293	A16A1_BOVIN	34.76	233	A16A1_BOVIN	37.27	161			Aldedh	U3FDH0_MICFL	39.41	236	Micrurus fulvius (Eastern coral snake) (Coluber fulvius)	Aldehyde dehydrogenase 16A1			ALDH16A1	1	0	1	0.227	0.319	0.00983333	0.0336	0.128667	1.26283	0	0	0	NT_478700.1	594-412	-	-
c180353_g1_i8	5prime_partial	503	A16A1_BOVIN	27.86	560	A16A1_BOVIN	37.27	161			Aldedh	U3FDH0_MICFL	28.65	562	Micrurus fulvius (Eastern coral snake) (Coluber fulvius)	Aldehyde dehydrogenase 16A1			ALDH16A1	1	0	1	1.02783	0.9415	0.2735	0.7562	1.15433	1.1695	0	0	0	NT_478700.1	594-412	-	-
c396846_g1_i1	5prime_partial	138	A16A1_RAT	30.83	120						Aldedh/P22_Cro	Q498I4_XENLA	32.67	101	Xenopus laevis (African clawed frog)	aldh16a1			ALDH16A1	1	0	1	0.186667	0.0328333	0.654167	0.3828	0.0891667	0.1645	0	0	0	NT_469946.1	771-1199	LOC107050730	-
c176520_g1_i3	5prime_partial	292	ALKB7_HUMAN	56.19	194	ALKB7_BOVIN	58.67	150			2OG-FeII_Oxy_2	G3ST71_LOXAF	55.84	197	Loxodonta africana (African elephant)	ALKBH7			ALKBH7	1	0	1	13.8092	9.6555	6.776	7.0542	7.84033	6.664	0	0	0	NT_474740.1	3828-3950	-	-
c176520_g1_i4						ALKB7_HUMAN	62.5	88				H3AH95_LATCH	33.9	118	Latimeria chalumnae (West Indian ocean coelacanth)	LOC102366311			ALKBH7	1	0	1	0.637333	0.336667	0.114167	0.0784	0.472	0.314667	0	0	0	NT_474740.1	3828-3950	-	-
c176520_g1_i7						ALKB7_BOVIN	49.12	57				H3AH95_LATCH	33.9	118	Latimeria chalumnae (West Indian ocean coelacanth)	LOC102366311			ALKBH7	1	0	1	0.957167	0.505833	0.0735	0.052	0.5605	0.368	0	0	0	-	-	-	-
c166120_g1_i2						LX15B_RAT	67.44	43											ALOX15B	0	0	0	0.2025	0.0528333	0.329333	0.2362	0.949833	0.57	0	0	0	NT_475681.1	2758-2920	LOC107051384	-
c166120_g1_i3	internal	166	LX15B_RAT	67.44	43	LX15B_RAT	67.44	43				H9GW12_ANOCA	47.27	55	Anolis carolinensis (Green anole) (American chameleon)	LOC103283023			ALOX15B	0	0	0	0.0595	0	0.0271667	0	0.140833	0.108167	0	0	0	NT_475681.1	2758-2920	LOC107051384	-
c178381_g2_i5						LX15B_RAT	60.29	68											ALOX15B	0	0	0	0.255833	0.175833	0.179167	0	0.833333	0	0	0	0	-	-	-	-
c178381_g5_i1						LX15B_RAT	53.25	154											ALOX15B	0	0	0	7.04483	4.131	4.98067	2.6652	16.6367	10.7095	0	0	0	NT_477424.1	604-729,1818-1915	LOC107051491	-
c332514_g1_i1						LX15B_RAT	63.33	60											ALOX15B	0	0	0	0	0.0528333	0.109	0.371	0.166167	0.3805	0	0	0	-	-	-	-
c178381_g1_i1						ALOX8_MOUSE	51.72	58											ALOX8	0	0	0	0.212667	0.252667	0.607167	2.4826	2.083	0.792833	0	0	0	NT_477351.1	1126-1326	LOC107051488	-
c166120_g3_i1						LOXE3_HUMAN	49.18	61											ALOXE3	0	0	0	0.787667	0	0.217833	0.4414	0.551833	0.542167	0	0	1	-	-	-	NA
c178381_g3_i4	internal	127	LOXE3_MOUSE	40.58	69						Lipoxygenase	M7AY61_CHEMY	52.17	69	Chelonia mydas (Green sea-turtle) (Chelonia agassizi)	Epidermis-type lipoxygenase 3			ALOXE3	0	0	0	0.362667	0.0475	0.130667	0	0.048	0.4265	0	0	1	-	-	-	NA
c178381_g3_i5	5prime_partial	158	LOXE3_HUMAN	49.58	119	LOXE3_MOUSE	52.87	87			Lipoxygenase	M7AY61_CHEMY	49.33	150	Chelonia mydas (Green sea-turtle) (Chelonia agassizi)	Epidermis-type lipoxygenase 3			ALOXE3	0	0	0	1.06933	1.07983	0.617167	0.5208	1.99317	3.91717	0	0	1	NT_472814.1	5366-5168	-	0
c178381_g4_i1	internal	165	LOXE3_RAT	53.42	161	LOXE3_RAT	49.39	164			Lipoxygenase	U6D5J4_NEOVI	54.66	161	Neovison vison (American mink) (Mustela vison)	LOXE3			ALOXE3	0	0	0	0.220167	0.0835	0.949667	0.1874	0.174667	0.166333	0	0	1	-	-	-	NA
c98326_g1_i1						LOXE3_HUMAN	66.67	42											ALOXE3	0	0	0	0	0	0	0.4626	0.191667	0.1855	0	0	1	-	-	-	NA
c170075_g3_i1	5prime_partial	488	AMGO1_HUMAN	55	480	AMGO1_HUMAN	57.99	388	o361-383i		Ig_2/LRR_1/LRR_4/LRR_5/LRR_6/LRR_7/LRR_8/LRR_9/Shisa/V-set/ig	U3JJI8_FICAL	70.86	501	Ficedula albicollis (Collared flycatcher) (Muscicapa albicollis)	AMIGO1		<0.05	AMIGO1	0	0	0	2.22967	2.26433	7.76333	12.2118	3.60917	4.6845	0	0	0	NT_476169.1	2872-939	LOC107051419	-
c170075_g3_i2	5prime_partial	205	AMGO1_HUMAN	55.61	187	AMGO1_HUMAN	70.33	91	o78-100i		Shisa/V-set/ig	U3JJI8_FICAL	75.98	179	Ficedula albicollis (Collared flycatcher) (Muscicapa albicollis)	AMIGO1			AMIGO1	0	0	0	2.45483	0.827667	7.51267	1.247	3.43	0.968833	0	0	0	NT_476169.1	1931-2013,1949-939	LOC107051419	-
c415247_g1_i1						AMZ2_MACFA	82.09	67											AMZ2	0	0	1	0	0.55	0	0	0	0	0	0	0	-	-	-	-
c143200_g2_i1	internal	102	AN34A_RAT	75.76	99	AN34A_RAT	75.95	79			Ank/Ank_2/Ank_3/Ank_4/Ank_5	K7FVL3_PELSI	71.72	99	Pelodiscus sinensis (Chinese softshell turtle) (Trionyx sinensis)	ANKRD34A			ANKRD34A	0	0	0	0	0	0.370667	0	0	0	0	0	0	NT_476752.1	2928-2802	LOC107051453	-
c231076_g1_i1						AN34A_RAT	70.37	54											ANKRD34A	0	0	0	0	0	0	0.2128	0.315167	0	0	0	0	NT_476752.1	2565-2787	LOC107051453	-
c312863_g1_i1	internal	109	AN34A_RAT	56.56	122	AN34A_RAT	71.21	66			Ank/Ank_2/Ank_4/Ank_5/Glycos_transf_N	W5NMC7_LEPOC	61.82	110	Lepisosteus oculatus (Spotted gar)	ANKRD34A			ANKRD34A	0	0	0	0.0648333	0	0.754333	0.6672	0	0	0	0	0	NT_476752.1	2824-2498	LOC107051453	-
c154190_g1_i1						ANR39_HUMAN	68.18	44											ANKRD39	1	0	0	0.285833	0.0723333	0.119333	0.0908	0.332833	0.334333	0	0	0	NT_463002.1	4990-4920,5667-4962	ANKRD39	1
c154190_g1_i2						ANR39_HUMAN	68.18	44											ANKRD39	1	0	0	0	0.0608333	0.2145	0	0.450667	0.190667	0	0	0	NT_463002.1	5667-4962	ANKRD39	1
c191309_g1_i1						ANR66_HUMAN	60.42	48											ANKRD66	0	0	0	0.154833	0.327333	0.339667	0.6588	0.213167	0.2415	0	0	0	NC_006090.4	110320024-110320393	LOC101750448	-
c191309_g1_i2	internal	160	ANR66_HUMAN	58.96	134	ANR66_HUMAN	60.47	129			Ank/Ank_2/Ank_3/Ank_4/Ank_5	A0A087RKM1_APTFO	65.38	130	Aptenodytes forsteri (Emperor penguin)	Ankyrin repeat domain-containing protein 66			ANKRD66	0	0	0	0.0315	0.0783333	0.248833	0.3288	0	0.0966667	0	0	0	NC_006090.4	110320024-110320251,110320621-110320850	LOC101750448	-
c191309_g1_i3	internal	127	ANR66_HUMAN	60.24	83	ANR66_HUMAN	60.24	83			Ank/Ank_2/Ank_3/Ank_4/Ank_5	A0A099YTZ5_TINGU	71.08	83	Tinamus guttatus (White-throated tinamou)	Ankyrin repeat domain-containing protein 66			ANKRD66	0	0	0	0.081	0.186167	0.0408333	0	0.0986667	0.237833	0	0	0	NC_006090.4	110320493-110320850	LOC101750448	-
c191309_g1_i4	internal	181	ANR66_HUMAN	50.97	155	ANR66_HUMAN	52	150			Ank/Ank_2/Ank_3/Ank_4/Ank_5	A0A087RKM1_APTFO	56.29	151	Aptenodytes forsteri (Emperor penguin)	Ankyrin repeat domain-containing protein 66			ANKRD66	0	0	0	0.121	0.103833	0.0806667	0.0626	0.0491667	0	0	0	0	NC_006090.4	110320024-110320314,110320611-110320850	LOC101750448	-
c166287_g4_i1						AP1M2_BOVIN	89.19	74											AP1M2	1	0	0	0	0.00883333	0	0	1.836	1.77583	1	0	0	-	-	-	-
c171744_g1_i4	5prime_partial	104	AP1S1_MOUSE	81.63	98	AP1S1_MOUSE	81.63	98			Clat_adaptor_s	E3TBS7_ICTFU	81.63	98	Ictalurus furcatus (Blue catfish) (Pimelodus furcatus)	AP1S1			AP1S1	0	0	0	5.9505	4.06433	3.38667	4.0912	7.04017	8.63817	0	0	0	NT_468040.1	1234-1414,2051-2358	LOC107050444	-
c160102_g1_i2						AP2S1_RAT	97.06	34											AP2S1	0	0	0	0.7515	0	0.859	0.2562	1.033	0.473667	1	0	1	NT_468848.1	6629-6426	CLAPS2	-
c126273_g1_i1						AP4M1_HUMAN	44.78	67											AP4M1	0	0	0	0	0	0.3075	0	0.975333	0	0	0	1	NT_468040.1	647-605	-	-
c126273_g1_i2						AP4M1_HUMAN	84.21	19											AP4M1	0	0	0	0	0.0808333	0.174833	0.1786	0.7545	0.216833	0	0	1	-	-	-	-
c187466_g1_i1						AP4M1_BOVIN	62.16	37											AP4M1	0	0	0	1.52933	1.74433	0.547333	1.5552	0.873667	1.36983	0	0	1	-	-	-	-
c187466_g1_i2	5prime_partial	346	AP4M1_BOVIN	58.28	338	AP4M1_BOVIN	56.21	338			Adap_comp_sub	O12969_CHICK	100	325	Gallus gallus (Chicken)	mu-ARP1			AP4M1	0	0	0	10.7803	7.71117	6.74033	7.1782	11.7277	8.75417	0	0	1	NT_468040.1	555-847	-	-
c187466_g1_i3	3prime_partial	190	AP4M1_BOVIN	61.33	181	AP4M1_BOVIN	61.33	181			Clat_adaptor_s	O12969_CHICK	99.44	180	Gallus gallus (Chicken)	mu-ARP1			AP4M1	0	0	0	10.0603	7.35683	5.941	6.3224	11.449	8.66733	0	0	1	-	-	-	-
c187466_g1_i4	complete	265	AP4M1_BOVIN	56.3	254	AP4M1_BOVIN	53.54	254			Adap_comp_sub	O12969_CHICK	99.59	241	Gallus gallus (Chicken)	mu-ARP1			AP4M1	0	0	0	0.158833	0.182333	0.039	0.1612	0.209167	0.0885	0	0	1	NT_468040.1	555-847	-	-
c187466_g1_i5	complete	442	AP4M1_BOVIN	58.68	455	AP4M1_BOVIN	57.14	455			Adap_comp_sub/Clat_adaptor_s	O12969_CHICK	99.77	441	Gallus gallus (Chicken)	mu-ARP1			AP4M1	0	0	0	2.78017	3.4715	2.74567	2.1556	1.4475	2.221	0	0	1	NT_468040.1	555-847	-	-
c187466_g1_i6	5prime_partial	306	AP4M1_BOVIN	57.81	301	AP4M1_BOVIN	56.15	301			Adap_comp_sub	O12969_CHICK	100	288	Gallus gallus (Chicken)	mu-ARP1			AP4M1	0	0	0	0.629333	0.259833	0.3945	0.5518	0.818833	0.307167	0	0	1	NT_468040.1	555-847	-	-
c187466_g1_i7	complete	216	AP4M1_BOVIN	54.82	228	AP4M1_BOVIN	55.19	270			Adap_comp_sub	O12969_CHICK	100	215	Gallus gallus (Chicken)	mu-ARP1			AP4M1	0	0	0	1.71383	1.09683	1.054	0.8856	1.39417	1.156	0	0	1	NT_468040.1	555-847	-	-
c187466_g3_i4						AP4M1_HUMAN	60.98	41											AP4M1	0	0	0	0.0595	0.1045	0.31	0.214	0.336167	0.2475	0	0	1	-	-	-	-
c112586_g1_i1	internal	133	AP5B1_RAT	37.59	133	AP5B1_RAT	39.81	108				I3MYH8_SPETR	43.43	99	Spermophilus tridecemlineatus (Thirteen-lined ground squirrel) (Ictidomys tridecemlineatus)	AP5B1			AP5B1	0	0	0	1.32333	3.30883	3.00767	6.7278	2.7355	6.1265	0	0	0	NT_467674.1	8200-7807	-	-
c365757_g1_i1						APOA1_RABIT	100	55											APOA1	0	0	0	0	0.302833	0	0	0	0	1	1	1	-	-	-	NA
c165589_g1_i4	5prime_partial	154	NNRE_MONDO	67.57	111	NNRE_MOUSE	68.93	103			YjeF_N	B5G185_TAEGU	61.11	144	Taeniopygia guttata (Zebra finch) (Poephila guttata)	APOA1BP			APOA1BP	0	0	0	5.27733	4.08667	1.947	6.1814	1.21233	1.5145	0	0	1	NC_006112.3	224462-224564,225482-225592,225674-225982	0	1
c158438_g1_i1	5prime_partial	133	APOC2_OTOGA	38.67	75	APOC2_OTOGA	47.92	48			Apo-CII	F6PKW1_ORNAN	40.22	92	Ornithorhynchus anatinus (Duckbill platypus)	APOC2			APOC2	0	0	0	9.41517	10.4578	3.71167	4.7594	0.154833	0.384333	0	0	0	NT_473741.1	802-978,1058-1274	LOC107051199	-
c171696_g1_i1	5prime_partial	293	APOF_MOUSE	35.68	213	APOF_MOUSE	32.86	213			Apolipo_F	F7B504_HORSE	37.14	210	Equus caballus (Horse)	APOF			APOF	0	0	0	0.559667	1.34733	0.0353333	0.0644	0.0193333	0.044	0	0	0	NC_008465.3	776046-775137,776715-776629	APOF,LOC101751192	1
c126074_g1_i5	internal	153	APTX_TAKRU	51.22	41							G3NR62_GASAC	39.13	92	Gasterosteus aculeatus (Three-spined stickleback)	Uncharacterized protein			APTX	0	0	0	0.0776667	0.209333	0	0.109	0.0281667	0.0671667	1	1	1	NT_468678.1	8214-7760	LOC107050569	0
c185686_g1_i11	5prime_partial	734	ARAP1_HUMAN	66.25	720	ARAP1_HUMAN	66.53	717			PH/PH_11/PH_8/RA/RhoGAP	U3JUR2_FICAL	78.34	697	Ficedula albicollis (Collared flycatcher) (Muscicapa albicollis)	ARAP1			ARAP1	0	0	0	34.4197	17.1863	2.91917	2.1262	12.9455	7.2625	0	0	0	NT_467918.1	8787-8983	LOC107050420	-
c185686_g1_i9	5prime_partial	161	ARAP1_MOUSE	67.11	76	ARAP1_MOUSE	67.11	76			PH	K7FIY3_PELSI	71.43	77	Pelodiscus sinensis (Chinese softshell turtle) (Trionyx sinensis)	ARAP1			ARAP1	0	0	0	1.52317	0.579833	0.899333	0.6522	5.61267	5.41133	0	0	0	NT_475419.1	207-121,2813-2722	-	-
c47632_g1_i1						ARAP1_MOUSE	49.18	61											ARAP1	0	0	0	4.84133	4.8125	5.01367	3.6776	6.34383	6.36333	0	0	0	-	-	-	-
c188332_g3_i4	complete	182	ARF3_TAKRU	100	181	ARF3_TAKRU	100	181			6PF2K/Arf/G-alpha/GTP_EFTU/Gtr1_RagA/MMR_HSR1/Miro/Ras/SRPRB	W5MM75_LEPOC	100	181	Lepisosteus oculatus (Spotted gar)	Uncharacterized protein (Fragment)			ARF3	0	0	0	33.3187	31.7383	231.109	191.409	71.699	86.0483	0	0	0	NT_464204.1	18221-18165,18589-18256,19312-19186,20026-19893,21115-20939,21948-21765	ARF3	1
c188332_g3_i5	complete	176	ARF3_TAKRU	100	50	ARF3_TAKRU	100	50			Arf/SRPRB	F6UIQ5_ORNAN	100	50	Ornithorhynchus anatinus (Duckbill platypus)	Uncharacterized protein			ARF3	0	0	0	0.242667	0.173833	0.245833	0.1818	0.159167	0.350167	0	0	0	NT_464204.1	20314-20070,20488-20232,20622-20561,21111-20687	ARF3	1
c188332_g3_i6						ARF3_TAKRU	100	50				A0A067C7L0_SAPPC	54.76	42	Saprolegnia parasitica (strain CBS 223.65)	Uncharacterized protein			ARF3	0	0	0	0.0481667	0.162667	0.160833	0.1862	0.368	0.481	0	0	0	NT_464204.1	20125-20044,20488-20364,21111-20670	ARF3	1
c178004_g1_i1	internal	133	RHG27_HUMAN	54.55	55	RHG27_HUMAN	54.55	55			RhoGAP	H9H1D7_MELGA	96.77	31	Meleagris gallopavo (Common turkey)	ARHGAP27			ARHGAP27	0	0	0	0.1705	0	0	0	0.321333	0.111667	1	0	1	NC_006114.4	1741861-1742259	ARHGAP27	1
c147303_g1_i1						RHG35_RAT	44.23	52				A0A091F250_CORBR	45.45	88	Corvus brachyrhynchos (American crow)	Uncharacterized protein (Fragment)			ARHGAP35	0	0	0	0.842667	0.538667	0.6685	1.5686	1.093	1.05967	1	0	1	NT_471156.1	4573-4345	-	0
c171825_g3_i2						ARHG1_MOUSE	72.15	79											ARHGEF1	0	0	1	0.237833	0.8565	0.775	1.0598	1.111	0.463833	0	0	1	-	-	-	NA
c186036_g3_i1	3prime_partial	110	ARHG1_RAT	69.16	107	ARHG1_RAT	68.91	119			RhoGEF	V8NFC4_OPHHA	69.16	107	Ophiophagus hannah (King cobra) (Naja hannah)	Arhgef1			ARHGEF1	0	0	1	18.9008	13.8015	4.284	4.4468	6.88533	6.57533	0	0	1	NT_478940.1	1002-817	-	0
c180367_g3_i2						ARHG2_HUMAN	62.5	32											ARHGEF2	0	0	0	0.367667	0.1015	0.418833	0.0564	0.305833	0.180667	0	0	0	NT_476765.1	735-800	LOC107051454	-
c12718_g1_i1	internal	105	ARI1A_MOUSE	55.56	72							A0A096MMA0_PAPAN	57.35	68	Papio anubis (Olive baboon)	ARID1A			ARID1A	0	0	0	0	0.072	0.0626667	0.2198	0.0538333	0.0631667	1	0	1	NC_006110.4	88682-88997	ARID1A	1
c19861_g1_i1						ARI1B_HUMAN	69.01	71											ARID1B	0	0	0	1.43167	2.4825	2.06717	2.6168	3.06683	3.69833	1	0	1	NC_006090.4	51307576-51307839	ARID1B	1
c210101_g1_i1						ARI1B_HUMAN	58.49	53											ARID1B	0	0	0	0	0.083	0.0981667	0.1084	0.221	0.172167	1	0	1	NC_006090.4	51307566-51307288	ARID1B	1
c158831_g1_i1	complete	185	ARL2_HUMAN	77.17	184	ARL2_HUMAN	77.17	184			Arf/G-alpha/GTP_EFTU/Gtr1_RagA/MMR_HSR1/Miro/Ras/SRPRB	L5LEQ8_MYODS	77.72	184	Myotis davidii (David's myotis)	ADP-ribosylation factor-like protein 2			ARL2	1	0	0	5.2575	5.62117	20.1402	23.1504	16.4435	17.4788	0	0	1	NT_472449.1	2215-2327,5509-5672	LOC107051048	0
c158831_g1_i2						ARL2_HUMAN	73.68	76											ARL2	1	0	0	0	0.0703333	0.0796667	0.184	0.181667	0.0715	0	0	1	-	-	-	NA
c146547_g1_i1	internal	156	ARMC5_HUMAN	48.84	86	ARMC5_RAT	47.67	86				M7BE19_CHEMY	48.6	107	Chelonia mydas (Green sea-turtle) (Chelonia agassizi)	Histone-lysine N-methyltransferase PRDM9			ARMC5	0	0	0	2.63283	2.39383	2.5665	2.9348	4.86767	5.12117	0	0	0	NT_474194.1	477-937	LOC107051244	-
c164056_g1_i1	internal	124	ARMC5_HUMAN	48.51	101	ARMC5_HUMAN	51.11	90			Arm	G5BYB9_HETGA	49.52	105	Heterocephalus glaber (Naked mole rat)	Armadillo repeat-containing protein 5 (Fragment)			ARMC5	0	0	0	2.04417	1.66133	1.46617	1.6572	2.56183	2.78067	0	0	0	-	-	-	-
c163498_g1_i10						ARRB1_HUMAN	87.8	41											ARRB1	0	0	0	0.276667	0.243833	0.055	0.0464	0.365667	0.155667	0	0	0	-	-	-	-
c163498_g1_i11						ARRB1_HUMAN	93.75	32											ARRB1	0	0	0	0.777	0.6135	0.826	0.444	1.205	0.377833	0	0	0	-	-	-	-
c163498_g1_i2						ARRB1_MACFA	64.86	37											ARRB1	0	0	0	0.0821667	0.308833	0.0475	0.0642	0.219	0.389167	0	0	0	-	-	-	-
c163498_g1_i8						ARRB1_HUMAN	87.18	78											ARRB1	0	0	0	1.6265	0.416167	0.312833	0.0392	1.05783	0.171833	0	0	0	-	-	-	-
c184083_g2_i1						ART2_YEAST	86.21	29									28s_rRNA		ART2	0	0	0	0.542167	0.2085	0	0	0	0	0	0	0	-	-	-	-
c184083_g3_i1						ART2_YEAST	80.36	56									28s_rRNA		ART2	0	0	0	0.266	0.1375	0	0.1382	0	0	0	0	0	-	-	-	-
c138811_g1_i1	internal	129	ARX_HUMAN	78.57	98	ARX_HUMAN	74.07	81				H0Z9P9_TAEGU	86.49	111	Taeniopygia guttata (Zebra finch) (Poephila guttata)	ARX		<0.05	ARX	0	0	0	0	0	6.231	2.6304	0	0	1	0	0	NC_006088.4	117839151-117839408,117839786-117839919	ARX	1
c208168_g1_i1						ARX_DANRE	81.82	22											ARX	0	0	0	0.0788333	0.0275	6.192	4.257	0	0.0421667	1	0	0	NC_006088.4	117843144-117843667	ARX	1
c82961_g1_i2						ARX_MOUSE	94.74	19											ARX	0	0	0	0	0	1.25483	0.9676	0	0	1	0	0	NC_006088.4	117842633-117842788	ARX	1
c127711_g1_i3	5prime_partial	221	ASB16_MOUSE	59.82	219	ASB16_MOUSE	59.82	219			Ank/Ank_2/Ank_3/Ank_4/Ank_5/SOCS_box	K7FG46_PELSI	63.08	214	Pelodiscus sinensis (Chinese softshell turtle) (Trionyx sinensis)	ASB16			ASB16	1	0	0	0.152833	0.0935	0.3535	0.1274	0.228167	0.418167	0	0	0	NT_464254.1	21052-20797,21262-21146,22188-21825	ASB16	1
c171983_g1_i6	5prime_partial	137	ASI1C_DANRE	62.86	70	ASI1C_DANRE	95.24	42			ASC	U3K0Z0_FICAL	66.67	75	Ficedula albicollis (Collared flycatcher) (Muscicapa albicollis)	LOC101807869			ASIC1	0	0	0	0.0921667	0.0776667	1.21867	1.2596	0.555	0.285667	0	0	0	NT_457893.1	14265-13754	LOC107055878	-
c151300_g2_i6	5prime_partial	176	ASNA_HUMAN	86.21	116	ASNA_MOUSE	93.27	104			ArsA_ATPase	G1RHL5_NOMLE	87.72	114	Nomascus leucogenys (Northern white-cheeked gibbon) (Hylobates leucogenys)	ASNA1			ASNA1	1	0	0	1.432	0.865333	0.501167	0.4994	1.46217	1.0855	1	0	1	NT_463425.1	284-1	ASNA1	1
c434910_g1_i1						ASPD_DANRE	61.22	49											ASPDH	1	0	0	0	0	0	0	0	0.459667	0	0	0	-	-	-	-
c163654_g2_i1	5prime_partial	149	ATAT_PIG	58.27	127	ATAT_PIG	58.27	127			Mec-17	V8P987_OPHHA	62.18	119	Ophiophagus hannah (King cobra) (Naja hannah)	ATAT1			ATAT1	1	0	0	0.225333	0.402667	10.1973	0.7134	8.86517	0.3455	0	0	0	NT_476204.1	597-542,783-677,975-777,1236-1062,1444-1369,1592-1545,1963-1855	ATAT1	1
c163654_g2_i3	5prime_partial	149	ATAT_PIG	58.27	127	ATAT_PIG	58.27	127			Mec-17	V8P987_OPHHA	62.18	119	Ophiophagus hannah (King cobra) (Naja hannah)	ATAT1			ATAT1	1	0	0	30.6277	22.4728	75.533	79.1158	62.9045	61.501	0	0	0	NT_476204.1	975-819,1236-1062,1444-1369,1592-1545,1963-1855	ATAT1	1
c167314_g2_i2	internal	286	ATG2A_HUMAN	48.52	270	ATG2A_HUMAN	49.22	193				L5KR03_PTEAL	47.74	287	Pteropus alecto (Black flying fox)	Autophagy-related protein 2 like protein A			ATG2A	0	0	0	3.287	2.55767	2.5595	2.52	4.9975	3.94567	0	0	0	NT_467674.1	251-363	-	-
c167314_g2_i5	internal	105	ATG2A_HUMAN	58.33	36	ATG2A_MOUSE	56.36	55				W5PM80_SHEEP	60.61	33	Ovis aries (Sheep)	ATG2A			ATG2A	0	0	0	0.486333	1.0695	1.69717	0.6306	2.8065	0.978667	0	0	0	-	-	-	-
c167314_g2_i6						ATG2A_HUMAN	41.18	136											ATG2A	0	0	0	0	0.0905	0.054	0.048	0.327	0.169	0	0	0	NT_467674.1	251-338,1258-1395	-	-
c167314_g2_i8						ATG2A_MOUSE	42.86	161											ATG2A	0	0	0	2.408	1.82467	3.03467	1.7108	4.241	2.72	0	0	0	-	-	-	-
c175100_g5_i1	internal	156	ATG2A_HUMAN	38.62	145							K9J0R2_DESRO	41.67	144	Desmodus rotundus (Vampire bat)	Putative cytoplasm to vacuole targeting protein			ATG2A	0	0	0	0.902167	0.727833	0.719167	0.5378	1.5495	0.988167	0	0	0	-	-	-	-
c176288_g1_i1	internal	422	ATG2A_XENTR	34.49	403	ATG2A_MOUSE	35.7	381			Chorein_N	W5LIQ7_ASTMX	36.97	403	Astyanax mexicanus (Blind cave fish) (Astyanax fasciatus mexicanus)	ATG2A (2 of 2)			ATG2A	0	0	0	0.292667	0.116167	0.299333	0.0978	0.588	0.390333	0	0	0	-	-	-	-
c176288_g1_i2	5prime_partial	353	ATG2A_XENTR	35	320	ATG2A_MOUSE	39.16	286			Chorein_N	H0VCN2_CAVPO	43.3	291	Cavia porcellus (Guinea pig)	ATG2A			ATG2A	0	0	0	0.272333	0.199167	0.160167	0.216	0.462667	0.353833	0	0	0	-	-	-	-
c176288_g1_i3	internal	434	ATG2A_XENTR	34.78	368	ATG2A_MOUSE	39.23	339			Chorein_N	H2LAR2_ORYLA	39	341	Oryzias latipes (Japanese rice fish) (Japanese killifish)	ATG2A			ATG2A	0	0	0	0.3755	0.270667	0.409167	0.4628	0.826	0.552833	0	0	0	-	-	-	-
c167314_g2_i3	5prime_partial	164	ATG2A_MOUSE	42.45	139	ATG2B_MOUSE	60	30				A0A060XQE0_ONCMY	41.73	139	Oncorhynchus mykiss (Rainbow trout) (Salmo gairdneri)	Oncorhynchus mykiss genomic scaffoldCOMMA scaffold_1139			ATG2A/ATG2B	0	0	0	0.820833	0.401167	0.398833	0.4266	0.532667	0.636333	1	0	1	NT_467674.1	251-338,1258-1395	-	-
c168785_g1_i1	internal	361	ATG4D_PIG	59	339	ATG4D_MOUSE	56.85	343			Peptidase_C54/Peptidase_C78	G3VT36_SARHA	58.74	349	Sarcophilus harrisii (Tasmanian devil) (Sarcophilus laniarius)	ATG4D			ATG4D	1	0	0	1.08033	0.538167	2.14133	0.596	4.49033	1.54	0	0	0	NT_476808.1	202-1,375-297,533-453,892-772,1057-991,1361-1161,2749-2575	LOC107051455	-
c168785_g1_i2	internal	357	ATG4D_PIG	58.84	362	ATG4D_MOUSE	57.38	366			Peptidase_C54/Peptidase_C78	G1P8H5_MYOLU	59.44	360	Myotis lucifugus (Little brown bat)	ATG4D			ATG4D	1	0	0	2.45767	3.90383	1.47683	4.092	0.719333	5.83367	0	0	0	NT_476808.1	202-70,375-297,533-453,892-772,1057-991,1361-1161,2749-2575	LOC107051455	-
c168785_g1_i3	internal	144	ATG4D_HUMAN	64.8	125	ATG4D_MOUSE	67.52	117			Peptidase_C54	H2P0K8_PONAB	68.38	117	Pongo abelii (Sumatran orangutan) (Pongo pygmaeus abelii)	LOC100446976			ATG4D	1	0	0	5.88417	9.19217	7.07583	11.1548	10.1632	16.4342	0	0	0	NT_476808.1	202-70,375-297,559-453	LOC107051455	-
c168785_g1_i4	internal	363	ATG4D_PIG	57.68	371	ATG4D_MOUSE	56.27	375			Peptidase_C54	M7C4W4_CHEMY	52.97	421	Chelonia mydas (Green sea-turtle) (Chelonia agassizi)	Cysteine protease ATG4D			ATG4D	1	0	0	2.46267	2.67683	2.78783	3.1684	2.90867	3.793	0	0	0	NT_476808.1	202-70,375-297,533-453,892-772,1057-991,1361-1161,2740-2575	LOC107051455	-
c187980_g2_i1	3prime_partial	496	ATG9A_HUMAN	70.34	408	ATG9A_HUMAN	70	420	o104-126i188-210o215-237i286-308o		APG9	F6VMF8_XENTR	71.52	460	Xenopus tropicalis (Western clawed frog) (Silurana tropicalis)	atg9b			ATG9A	0	0	0	0.035	0.105167	0.683333	0.2696	0.2935	0.916333	1	1	1	NT_458177.1	6340-6127,7712-7477,7949-7769,8173-8014,9584-8815	LOC107055991	0
c187980_g2_i2	3prime_partial	496	ATG9A_HUMAN	70.34	408	ATG9A_HUMAN	70	420	o128-150i184-203o		APG9	F6VMF8_XENTR	71.52	460	Xenopus tropicalis (Western clawed frog) (Silurana tropicalis)	atg9b			ATG9A	0	0	0	0.3755	0.391833	0.904167	1.6236	1.9785	1.5285	1	1	1	NT_458177.1	6340-6127,7712-7477,7949-7769,8173-8014,9584-8815	LOC107055991	0
c187980_g2_i5	3prime_partial	434	ATG9A_HUMAN	70.34	408	ATG9A_PONAB	70	420	o104-126i188-210o215-237i286-308o		APG9	F6VMF8_XENTR	74.45	411	Xenopus tropicalis (Western clawed frog) (Silurana tropicalis)	atg9b			ATG9A	0	0	0	0.124833	0.125	0.6865	0.8968	1.2745	1.902	1	1	1	NT_458177.1	7712-7444,7949-7769,8173-8014,9584-8815	LOC107055991	0
c187980_g2_i4						ATG9B_HUMAN	43.75	64											ATG9B	1	0	0	0.0431667	0.0831667	0.184167	0.2344	0.072	0.371667	0	0	0	NT_457893.1	25127-25386,26331-26432	LOC107055880	-
c151768_g1_i1	5prime_partial	152	ATP4A_HUMAN	72.08	154	ATP4A_RAT	71.83	142			DUF1195/Hydrolase_like2	W0BZF4_CHICK	98.67	150	Gallus gallus (Chicken)	ATP4A			ATP4A	1	0	0	1.03817	2.1085	2.6375	4.5364	4.26717	4.87083	0	0	0	-	-	-	-
c151768_g1_i2	5prime_partial	174	ATP4A_XENLA	68.71	147	ATP4A_HUMAN	70.37	135		0.78	DUF1195/Hydrolase_like2	W0BZF4_CHICK	98.6	143	Gallus gallus (Chicken)	ATP4A			ATP4A	1	0	0	0.3365	0.121833	0.151167	0.0922	0.22	0.282667	0	0	0	-	-	-	-
c171308_g1_i2						ATP4A_CANFA	91.67	48											ATP4A	1	0	0	0.372833	0	3.16117	3.1392	0.135167	0.579833	0	0	0	-	-	-	-
c171308_g1_i3						ATP4A_RAT	92.11	76											ATP4A	1	0	0	2.1615	2.16817	1.3685	1.471	3.06667	3.53067	0	0	0	-	-	-	-
c171308_g2_i1	5prime_partial	122	ATP4A_RAT	87.6	121	ATP4A_RAT	87.6	121	i50-72o82-99i		Cation_ATPase_C	W0BZF4_CHICK	100	121	Gallus gallus (Chicken)	ATP4A			ATP4A	1	0	0	4.28933	4.41117	3.59367	3.9776	7.35283	7.512	0	0	0	-	-	-	-
c171308_g2_i3	5prime_partial	128	ATP4A_MOUSE	85.42	48	ATP4A_PIG	88.71	62			Cation_ATPase_C	A0A087VFY9_BALRE	97.92	48	Balearica regulorum gibbericeps (East African grey crowned-crane)	Potassium-transporting ATPase alpha chain 1 (Fragment)			ATP4A	1	0	0	0.0828333	0.0565	0.113167	0.1	0.237833	0.283167	0	0	0	-	-	-	-
c408659_g1_i1						AT5F1_BOVIN	87.18	78											ATP5F1	0	0	0	0	0.297667	0	0	0	0	1	0	1	-	-	-	NA
c171236_g1_i1						AT5SL_MACFA	50	46											ATP5SL	0	0	0	0.665333	0.487	0.490333	0.141	0.811833	0.071	0	0	0	NT_467423.1	1283-928	ATP5SL	0
c171236_g1_i2	complete	247	AT5SL_BOVIN	46.08	217	AT5SL_BOVIN	48.24	199			LRR_1/LRR_4/LRR_6/LRR_7/LRR_8	M7AZW7_CHEMY	61.62	198	Chelonia mydas (Green sea-turtle) (Chelonia agassizi)	UDP-GlcNAc:betaGal beta-1COMMA3-N-acetylglucosaminyltransferase 2			ATP5SL	0	0	0	8.30067	7.52733	9.43083	13.1324	8.31217	8.63583	0	0	0	NT_467423.1	1213-928,1813-1649,2041-1900,2215-2135,2927-2756,3787-3338	ATP5SL	1
c165842_g1_i6						VAS1_BOVIN	44.64	56											ATP6AP1	0	1	0	0	0	0.843667	0.0688	0.635333	0	1	1	1	NT_472990.1	2676-2526,4320-3945	LOC101748666	0
c165842_g2_i1	5prime_partial	206	VAS1_BOVIN	35	200	VAS1_BOVIN	33.5	200	o161-183i		Lamp	K7G7Z4_PELSI	41.35	208	Pelodiscus sinensis (Chinese softshell turtle) (Trionyx sinensis)	ATP6AP1			ATP6AP1	0	1	0	9.23567	11.5518	68.2853	63.7674	58.1528	62.766	1	1	1	NT_475698.1	146-408,1237-1491	LOC107051387	0
c120547_g1_i1						VATL_HUMAN	91.67	36											ATP6V0C	0	0	0	25.4658	23.0118	71.7552	73.5278	23.2965	19.0988	1	1	1	NC_006101.4	13939910-13939579	ATP6V0C	1
c167050_g4_i1	internal	198	VATB1_BOVIN	91.57	166	VATB1_BOVIN	91.57	166	o179-196i		ATP-synt_ab/DUF3762	H9GD50_ANOCA	90.96	166	Anolis carolinensis (Green anole) (American chameleon)	ATP6V1B1			ATP6V1B1	0	0	0	1.50333	1.24233	0.486167	0.93	0.793167	0.238333	0	0	0	NT_464668.1	6805-6957,7024-7065,7161-7204,7270-7313,7370-7413,7530-7573,7659-7702,7769-7814,7859-7902,7962-8003,8225-8266,8343-8386,8475-8518,8575-8618,8674-8719,8787-8832,8891-8931,9032-9075,9139-9182,9264-9307,9404-9447,9533-9576,9652-9697,9781-9824,9910-9953,10019-10062,10119-10162,10231-10276,10353-10396,10592-10637,10719-10760,16255-16338,21994-22156	LOC107049680	-
c167050_g4_i2						VATB1_BOVIN	97.83	92											ATP6V1B1	0	0	0	7.16733	8.94467	2.11783	2.3258	4.2365	1.308	0	0	0	NT_464668.1	6912-6957,7003-7065,7142-7204,7251-7313,7352-7413,7511-7573,7640-7702,7750-7814,7840-7902,7939-8003,8202-8266,8326-8386,8456-8518,8558-8618,8655-8719,8768-8832,8891-8931,9032-9075,9120-9182,9241-9307,9385-9447,9514-9576,9634-9697,9762-9824,9893-9953,10000-10062,10100-10162,10212-10276,10334-10396,10444-10508,10573-10637,10696-10760,16255-16338,21994-22101	LOC107049680	-
c167050_g4_i3	internal	345	VATB1_HUMAN	85.89	326	VATB1_HUMAN	85.89	326	o326-343i		ATP-synt_ab	Q6P6I3_MOUSE	84.66	326	Mus musculus (Mouse)	Atp6v1b1		<0.05	ATP6V1B1	0	0	0	2.06817	3.75933	0.307	0.4684	0.798	0.540167	0	0	0	NT_464668.1	6805-6957,7024-7065,7161-7204,7270-7313,7370-7413,7530-7573,7659-7702,7769-7814,7859-7902,7962-8003,8225-8266,8343-8386,8475-8518,8575-8618,8674-8719,8787-8832,8891-8931,9032-9075,9139-9182,9264-9307,9404-9447,9533-9576,9652-9697,9781-9824,9910-9953,10019-10062,10119-10162,10231-10276,10353-10396,10592-10637,10719-10760,16255-16338,21994-22156	LOC107049680	-
c167050_g2_i1						VATB2_PONAB	79.49	78											ATP6V1B2	0	0	0	9.31767	15.1583	3.32583	5.0026	9.36117	8.85533	0	1	1	NT_476743.1	1466-1339,1657-1547	LOC107051451	0
c135039_g1_i1	5prime_partial	156	VATF_BOVIN	80.67	119	VATF_BOVIN	80.67	119			ATP-synt_F	V9LHK2_CALMI	82.26	124	Callorhinchus milii (Ghost shark)	V-type proton ATPase subunit F			ATP6V1F	0	0	0	125.137	102.772	127.909	141.206	111.251	114.336	0	0	0	-	-	-	-
c165429_g4_i1	internal	154	ATX2L_MOUSE	48.28	145	ATX2L_HUMAN	65.62	32				K7FB61_PELSI	52.08	144	Pelodiscus sinensis (Chinese softshell turtle) (Trionyx sinensis)	ATXN2L			ATXN2L	0	0	0	1.66733	1.584	2.11633	1.523	2.4225	2.41783	0	0	0	NT_470801.1	4155-4280	-	-
c165429_g4_i3	internal	159	ATX2L_MOUSE	46.67	150	ATX2L_HUMAN	65.62	32				K7FB61_PELSI	50.34	149	Pelodiscus sinensis (Chinese softshell turtle) (Trionyx sinensis)	ATXN2L			ATXN2L	0	0	0	0.257833	0.0761667	0	0	0.173167	0.407667	0	0	0	NT_470801.1	4143-4280	-	-
c123508_g1_i1	internal	141	AT7L2_HUMAN	67.19	128	AT7L2_HUMAN	73.91	92				M7AUS8_CHEMY	65.49	142	Chelonia mydas (Green sea-turtle) (Chelonia agassizi)	Ataxin-7-like protein 2			ATXN7L2	0	0	0	4.23983	2.88533	1.8665	1.5548	2.26383	2.39767	0	0	0	-	-	-	NA
c129911_g1_i1	internal	216	AT7L2_HUMAN	48.08	208	AT7L2_HUMAN	46.03	189				K7G064_PELSI	60.87	207	Pelodiscus sinensis (Chinese softshell turtle) (Trionyx sinensis)	ATXN7L2			ATXN7L2	0	0	0	2.94	2.03883	1.713	0.654	2.279	2.15833	0	0	0	-	-	-	NA
c156563_g1_i4						AT7L2_HUMAN	83.33	30											ATXN7L2	0	0	0	0.460833	0.0741667	0.089	0.0938	0.0675	0	0	0	0	-	-	-	NA
c155838_g1_i1	complete	122	AT7L3_MOUSE	75.19	129	AT7L3_MOUSE	80.95	189			SCA7	A0A091FQC7_9AVES	94.21	121	Cuculus canorus (common cuckoo)	ATXN7L3			ATXN7L3	1	0	0	0.858	0.350667	0.288833	0	0.199	0.941167	0	0	0	NT_464254.1	17395-17499,17625-17677,17965-18035,18317-18363,18484-18561,18677-18815,18927-19231	ATXN7L3	1
c155838_g1_i2	5prime_partial	383	AT7L3_MOUSE	86.49	348	AT7L3_MOUSE	86.49	348			SCA7/Sgf11/zf-C2HC_2	T1DDJ6_CROHD	90.03	341	Crotalus horridus (Timber rattlesnake)	ATXN7L3			ATXN7L3	1	0	0	28.9133	26.9383	47.3142	44.7156	30.0022	27.4457	0	0	0	NT_464254.1	16223-16341,16440-16578,16691-16864,17205-17306,17625-17677,17965-18035,18317-18363,18484-18561,18677-18815,18927-19231	ATXN7L3	1
c155838_g1_i3						AT7L3_MOUSE	93.1	87											ATXN7L3	1	0	0	1.06033	0.567333	0.298333	0.3892	0.738	0.638	0	0	0	NT_464254.1	17475-17677,17965-18035,18317-18363,18484-18559	ATXN7L3	1
c155838_g1_i4	complete	216	AT7L3_MOUSE	83.86	223	AT7L3_MOUSE	83.91	230			SCA7	T1DDJ6_CROHD	89.81	216	Crotalus horridus (Timber rattlesnake)	ATXN7L3			ATXN7L3	1	0	0	2.11567	3.90183	3.11617	3.418	4.10617	5.06833	0	0	0	NT_464254.1	17153-17306,17625-17677,17965-18035,18317-18363,18484-18561,18677-18815,18927-19231	ATXN7L3	1
c155838_g1_i5	complete	341	AT7L3_MOUSE	86.49	348	AT7L3_MOUSE	86.49	348			SCA7/Sgf11/zf-C2HC_2	T1DDJ6_CROHD	90.03	341	Crotalus horridus (Timber rattlesnake)	ATXN7L3			ATXN7L3	1	0	0	0.5465	0.443833	3.09583	6.0206	0.873833	1.66033	0	0	0	NT_464254.1	15876-15982,16226-16341,16440-16578,16691-16864,17205-17306,17625-17677,17965-18035,18317-18363,18484-18561,18677-18815,18927-19231	ATXN7L3	1
c155838_g1_i6	5prime_partial	162	AT7L3_MOUSE	91.6	119	AT7L3_HUMAN	91.6	119			Sgf11/zf-C2HC_2	F7DF88_MONDO	95.8	119	Monodelphis domestica (Gray short-tailed opossum)	ATXN7L3			ATXN7L3	1	0	0	0.3	0.530667	0.237833	0.471	0.273667	0.617667	0	0	0	NT_464254.1	16223-16341,16440-16578,16691-17138	ATXN7L3	1
c205093_g1_i1						AURKB_PIG	77.08	48											AURKB	0	0	0	0.678167	0	0.240833	0.4842	0.565	0.811167	0	0	0	NT_474782.1	4064-4276	LOC107051316	-
c347969_g1_i1						AURKC_HUMAN	88.33	60											AURKC	0	0	0	0	0.347667	1.3175	1.0362	0.927667	0.989833	0	0	0	NT_473995.1	541-325	LOC107051221	-
c155927_g1_i1						V1AR_MICOH	58.57	70											AVPR1A	0	0	0	0	0	0.249333	0.3804	0.110167	0	0	1	1	-	-	-	NA
c155927_g2_i2						V2R_BOVIN	67.53	77											AVPR2	0	1	0	0.4	0.597333	0.160333	0.0916	0.284	0	1	1	1	-	-	-	NA
c155927_g2_i5	internal	100	V2R_BOVIN	66.23	77	V2R_BOVIN	66.23	77			7tm_1	G1KUM9_ANOCA	64.29	84	Anolis carolinensis (Green anole) (American chameleon)	AVPR2			AVPR2	0	1	0	2.98417	1.904	0.0711667	0	0	0.118167	1	1	1	-	-	-	NA
c155927_g2_i6	internal	173	V2R_CANFA	42.11	228	V2R_CANFA	47.73	132	i70-92o112-134i139-161o		7tm_1	C5HF34_MACAG	42.66	218	Macropus agilis (Agile wallaby)	AVPR2			AVPR2	0	1	0	2.7075	1.35767	0.321667	0.3418	0.0435	0.0936667	1	1	1	-	-	-	NA
c155927_g2_i8	internal	131	V2R_PIG	42	150	ITR_CATCO	55.32	47	i28-50o70-92i97-119o		7tm_1	G3VQW1_SARHA	44.44	135	Sarcophilus harrisii (Tasmanian devil) (Sarcophilus laniarius)	AVPR2			AVPR2	0	1	0	0.409	0	0.071	0	0.110333	0.0715	1	1	1	-	-	-	NA
c6969_g1_i1	internal	127	V2R_CANFA	47.85	163	V2R_CANFA	66.67	78	o15-37i42-64o74-96i		7tm_1	G1KUM9_ANOCA	48.67	150	Anolis carolinensis (Green anole) (American chameleon)	AVPR2			AVPR2	0	1	0	0.354667	0.0976667	0	0.0552	0	0	1	1	1	NT_478964.1	913-752,1056-1022,1198-1167	-	0
c168064_g1_i1	internal	220	UFO_HUMAN	64.49	214	UFO_HUMAN	63.51	211			Kinase-like/Pkinase/Pkinase_Tyr	F7E4X5_MACMU	64.49	214	Macaca mulatta (Rhesus macaque)	AXL			AXL	1	0	1	6.97867	7.404	0.831833	0.3964	1.35583	1.304	0	0	0	NT_471122.1	2271-2341,2934-3047,4175-4334,5269-5406,6135-6324	LOC107050876	-
c168064_g1_i2	3prime_partial	187	UFO_HUMAN	64.44	180	UFO_HUMAN	63.33	180			Kinase-like/Pkinase/Pkinase_Tyr	V9KR60_CALMI	63.84	177	Callorhinchus milii (Ghost shark)	AXL receptor tyrosine kinase (Fragment)			AXL	1	0	1	43.3132	38.9163	7.34983	7.694	12.2837	10.1952	0	0	0	NT_471122.1	2887-3047,4175-4334,5269-5406,6135-6324	LOC107050876	-
c168064_g1_i4	3prime_partial	121	UFO_HUMAN	68.67	83	UFO_HUMAN	68.6	86			Pkinase/Pkinase_Tyr	G3R2V7_GORGO	69.14	81	Gorilla gorilla gorilla (Western lowland gorilla)	AXL			AXL	1	0	1	1.971	0.8515	0.093	0.0444	0.1845	0.206167	0	0	0	NT_471122.1	2887-3047,4175-4451	LOC107050876	-
c168064_g1_i5	3prime_partial	100	UFO_HUMAN	58.06	93	UFO_HUMAN	49.23	130			Pkinase_Tyr	V9KR60_CALMI	57.78	90	Callorhinchus milii (Ghost shark)	AXL receptor tyrosine kinase (Fragment)			AXL	1	0	1	6.5365	5.02183	0.376	0.5658	1.4745	0.864833	0	0	0	NT_471122.1	5083-5406,6135-6324	LOC107050876	-
c168064_g4_i2	internal	206	UFO_HUMAN	31.78	129	UFO_HUMAN	31.13	106		0.538	I-set/Ig_2/Ig_3/ig	A0A060WS20_ONCMY	38	100	Oncorhynchus mykiss (Rainbow trout) (Salmo gairdneri)	Receptor protein-tyrosine kinase (EC 2.7.10.1)			AXL	1	0	1	0.543	0.675333	0.062	0.0772	0.129667	0.138167	0	0	0	NT_468825.1	10478-10166	LOC107050586	-
c165071_g2_i1	internal	276	B3GA3_CRIGR	48.15	270	B3GA3_MOUSE	54.95	182	o15-37i		Glyco_transf_43	K7GGW8_PELSI	52.51	259	Pelodiscus sinensis (Chinese softshell turtle) (Trionyx sinensis)	B3GAT3			B3GAT3	0	0	1	0.250667	0.362833	0.104167	0.0762	0.4175	0.195667	0	0	1	NC_006092.4	58983169-58983142	FAM179B	-
c165071_g2_i3	5prime_partial	332	B3GA3_MOUSE	64.2	338	B3GA3_MOUSE	64.95	311	i17-39o		Glyco_transf_43	K7GGW8_PELSI	65.95	326	Pelodiscus sinensis (Chinese softshell turtle) (Trionyx sinensis)	B3GAT3			B3GAT3	0	0	1	41.8485	31.4102	26.5645	30.192	35.5288	40.1995	0	0	1	NC_006092.4	58983169-58983142	FAM179B	-
c164974_g1_i5	internal	203	B3GN5_PIG	38.1	63							Q8ILX0_PLAF7	39.46	147	Plasmodium falciparum (isolate 3D7)	Uncharacterized protein			B3GNT5	0	0	0	9.40967	16.9282	13.9705	23.4276	15.0605	31.5877	1	1	1	-	-	-	NA
c168201_g1_i1	complete	191	B4GA1_BOVIN	57.49	167	B4GA1_BOVIN	57.49	167			Glyco_transf_49	A0A091W8L5_NIPNI	80.84	167	Nipponia nippon (Crested ibis) (Ibis nippon)	N-acetyllactosaminide beta-1COMMA3-N-acetylglucosaminyltransferase (Fragment)			B4GAT1	0	0	0	6.1865	7.189	6.198	6.9638	6.51383	9.1815	0	0	0	-	-	-	-
c167964_g1_i2	complete	177	B9D2_HUMAN	69.89	176	B9D2_HUMAN	69.89	176			B9-C2	H9G827_ANOCA	71.59	176	Anolis carolinensis (Green anole) (American chameleon)	B9D2			B9D2	1	0	0	1.981	2.26767	7.48017	7.2348	8.94067	10.403	0	0	0	NT_463446.1	292-71	-	-
c163515_g1_i6						BAD_RAT	74.42	43											BAD	0	0	1	14.8407	12.3142	7.61517	8.0842	9.53533	8.83383	0	0	0	NT_466565.1	6832-7070,7751-7907	LOC107050176	-
c139543_g1_i1						BAG_STRAG	32.22	90											BAG	0	0	0	0.7315	0.096	0.5775	0	0.144	0.184	0	0	0	NT_466437.1	6812-7046,6924-7200,6989-7259,7140-7409,7295-7434	LOC107050147	-
c153866_g1_i2	5prime_partial	210	BAG_STRAG	41.51	106														BAG	0	0	0	4.32233	3.19583	0.842167	0.6684	1.859	1.404	0	0	0	NT_470104.1	4196-3573	-	-
c157991_g2_i1						BAG_STRAG	36.07	61											BAG	0	0	0	0	0	0	0.426	0	0	0	0	0	-	-	-	-
c157991_g2_i4						BAG_STRAG	35.06	77											BAG	0	0	0	0	0	0.674667	0.411	0.3615	0.1205	0	0	0	-	-	-	-
c163254_g1_i2	5prime_partial	108	BAG_STRAG	37.5	64				o57-79i			Q3CZ56_STRAG	37.5	64		Deleted.			BAG	0	0	0	0.185667	0	0.0638333	0	0.112167	0.3135	0	0	0	NT_466460.1	4947-4677	LOC107050155	-
c174237_g1_i1	3prime_partial	114	BAG_STRAG	37.5	56														BAG	0	0	0	0.485333	0.369333	0.507	0.6898	0.647833	0.569833	0	0	0	NT_465253.1	17047-15775	-	-
c176092_g1_i2	3prime_partial	307	BAG_STRAG	33.93	112	CS054_BOVIN	78.57	28				G0QYA4_ICHMG	29.51	183	Ichthyophthirius multifiliis (strain G5) (White spot disease agent) (Ich)	Putative uncharacterized protein			BAG	0	0	0	0.132167	0.207833	0.147833	0.0418	0.184	0.231833	0	0	0	-	-	-	-
c176092_g1_i5	3prime_partial	307	BAG_STRAG	33.93	112	CS054_BOVIN	66.67	48				G0QYA4_ICHMG	29.51	183	Ichthyophthirius multifiliis (strain G5) (White spot disease agent) (Ich)	Putative uncharacterized protein			BAG	0	0	0	0.749667	0.358833	0.453667	0.506	0.482333	0.335833	0	0	0	-	-	-	-
c40242_g1_i1						BAG_STRAG	33.33	66											BAG	0	0	0	0.214333	0.205	0.372	0.6948	0.236167	0.5055	0	0	0	-	-	-	-
c102002_g1_i1	internal	125	BAG6_PIG	76.25	80	BAG6_PIG	75.32	77			DUF2407/Rad60-SLD/Rad60-SLD_2/Ubiquitin_2/YukD/ubiquitin	G1KM96_ANOCA	81.25	80	Anolis carolinensis (Green anole) (American chameleon)	BAG6			BAG6	1	0	0	20.1128	19.2442	30.3577	29.0688	35.9775	36.6813	0	0	0	-	-	-	-
c151261_g1_i1	internal	159	BAG6_PIG	62.96	135	BAG6_PIG	71.67	60			DUF3538	Q0V8E0_BOVIN	62.69	134	Bos taurus (Bovine)	BAT3			BAG6	1	0	0	6.40683	6.30633	7.49033	9.1126	9.6785	10.803	0	0	0	-	-	-	-
c184344_g1_i1	3prime_partial	101	BAG6_XENTR	49.54	109							G1KM96_ANOCA	70.19	104	Anolis carolinensis (Green anole) (American chameleon)	BAG6			BAG6	1	0	0	6.008	5.74717	8.161	8.9156	9.156	9.21567	0	0	0	NT_478309.1	129-19	-	-
c184344_g2_i1	5prime_partial	563	BAG6_MOUSE	57.58	554	BAG6B_XENLA	51.96	433			BESS	G3VSS6_SARHA	59.06	530	Sarcophilus harrisii (Tasmanian devil) (Sarcophilus laniarius)	BAG6		<0.05	BAG6/BAG6-B	1	0	0	11.1882	10.4712	13.81	14.0096	16.1582	16.7518	0	0	0	-	-	-	-
c176029_g2_i12	5prime_partial	167	BAP18_BOVIN	50.29	173	BAP18_BOVIN	66.32	95			Myb_DNA-bind_6/Myb_DNA-binding	K7F5V2_PELSI	53.14	175	Pelodiscus sinensis (Chinese softshell turtle) (Trionyx sinensis)	Uncharacterized protein			BAP18	0	0	0	5.0545	7.14533	5.75067	5.8952	5.98233	5.90467	0	0	0	-	-	-	-
c176029_g2_i3	complete	163	BAP18_BOVIN	52.57	175	BAP18_BOVIN	70.1	97			Myb_DNA-bind_6/Myb_DNA-binding	H2QC18_PANTR	53.85	169	Pan troglodytes (Chimpanzee)	C17H17orf49			BAP18	0	0	0	6.17883	7.00967	3.76783	7.4962	4.41233	9.87633	0	0	0	NT_477308.1	1280-1528	-	-
c176029_g2_i6						BAP18_HUMAN	87.8	41											BAP18	0	0	0	0.331667	0.368667	0.634167	0.923	0.732833	0.3405	0	0	0	NT_477308.1	1280-1528	-	-
c176029_g2_i9						BAP18_BOVIN	68.42	76											BAP18	0	0	0	0.0921667	0	0.056	0	0.304667	0.294833	0	0	0	-	-	-	-
c125569_g1_i2						BARH2_HUMAN	97.5	80											BARHL2	0	0	0	0	0	0.292167	0.3734	0	0	0	0	0	NC_006095.4	14761062-14761472,14761704-14761773	BARHL2	1
c183252_g4_i1						BAZ1A_HUMAN	86.84	38											BAZ1A	0	0	0	0	0	0.189833	0	0	0.1915	1	0	1	NC_006092.4	36063555-36063771	BAZ1A	1
c149635_g1_i1	complete	185	BAZ2A_MOUSE	64.4	191	BAZ2A_XENLA	52.34	214			Bromodomain	Q3UXC9_MOUSE	64.4	191	Mus musculus (Mouse)	Baz2a			BAZ2A	1	0	1	1.03383	0.525333	0.205333	0.5354	0.612333	0.512833	1	0	0	NC_008465.3	797564-797363,1645461-1645669,1645787-1645982,1646085-1646230	LOC101747779	-
c149635_g1_i2	complete	185	BAZ2A_MOUSE	64.4	191	BAZ2A_HUMAN	76.84	190			Bromodomain	Q3UXC9_MOUSE	64.4	191	Mus musculus (Mouse)	Baz2a			BAZ2A	1	0	1	0.466	0.283	0.107	0	0.142	0.154	1	0	0	NC_008465.3	797564-797363,1644835-1645202,1645293-1645425,1645521-1645669,1645787-1645982,1646085-1646230	LOC101747779	-
c168510_g2_i1	3prime_partial	407	BAZ2A_HUMAN	49.48	382	BAZ2A_HUMAN	48.15	324		0.768		G1SQA2_RABIT	53.55	338	Oryctolagus cuniculus (Rabbit)	BAZ2A			BAZ2A	1	0	1	0.899167	0	1.68983	0	1.75767	0	1	0	0	NC_008465.3	1634550-1634699,1636123-1636268,1636596-1637156,1637412-1637597,1638244-1638455,1638572-1638704	LOC101747779	-
c168510_g2_i3	complete	249	BAZ2A_MOUSE	53.56	239	BAZ2A_MOUSE	54.01	237				G1SQA2_RABIT	56.86	255	Oryctolagus cuniculus (Rabbit)	BAZ2A			BAZ2A	1	0	1	4.2765	4.074	2.362	2.2942	6.17683	6.4495	1	0	0	NC_008465.3	1634550-1634699,1636123-1636268,1636596-1637276	LOC101747779	-
c168510_g2_i4	3prime_partial	400	BAZ2A_HUMAN	50.13	377	BAZ2A_HUMAN	48.36	335		0.768		G1SQA2_RABIT	53.55	338	Oryctolagus cuniculus (Rabbit)	BAZ2A			BAZ2A	1	0	1	1.179	0.278167	0.241667	0.3402	0.714	0.417167	1	0	0	NC_008465.3	1635922-1636268,1636596-1637156,1637412-1637597,1638244-1638455,1638572-1638704	LOC101747779	-
c168510_g2_i5	3prime_partial	400	BAZ2A_HUMAN	50.13	377	BAZ2A_HUMAN	48.36	335		0.768		G1SQA2_RABIT	53.55	338	Oryctolagus cuniculus (Rabbit)	BAZ2A			BAZ2A	1	0	1	0.2785	1.9635	0.341	0.8344	0	1.00217	1	0	0	NC_008465.3	1634550-1634699,1636123-1636268,1636596-1637156,1637412-1637597,1638244-1638455,1638572-1638704	LOC101747779	-
c168510_g2_i6	internal	419	BAZ2A_HUMAN	50.13	377	BAZ2A_HUMAN	48.36	335		0.768		G1SQA2_RABIT	53.55	338	Oryctolagus cuniculus (Rabbit)	BAZ2A			BAZ2A	1	0	1	0.926333	2.03433	0.906	1.2246	3.19483	4.5475	1	0	0	NC_008465.3	1634134-1634189,1636124-1636268,1636596-1637156,1637412-1637597,1638244-1638455,1638572-1638704	LOC101747779	-
c191445_g2_i3	3prime_partial	382	BBS1_HUMAN	39.84	379	BBS1_HUMAN	41.9	358			BBS1	F7AHJ9_HORSE	41.69	379	Equus caballus (Horse)	BBS1			BBS1	0	1	0	0.497	0.224	1.958	1.6518	3.77733	2.80017	0	0	0	NT_473142.1	699-507,2234-2156,3834-3668,4969-4851,5885-5800	BBS1	1
c191445_g2_i4						BBS1_HUMAN	34.85	66											BBS1	0	1	0	0.206167	0.678667	0.2355	1.0036	2.39483	1.41967	0	0	0	-	-	-	NA
c175199_g1_i1						BCAT1_HUMAN	60.49	81											BCAT1	0	0	0	9.21	8.91617	9.2885	8.8514	22.2413	25.2083	1	0	1	-	-	-	NA
c175199_g2_i1	internal	170	BCAT2_MOUSE	55.8	138	BCAT2_MOUSE	53.68	136	o10-32i			T1DMA6_CROHD	63.25	117	Crotalus horridus (Timber rattlesnake)	Branched-chain-amino-acid aminotransferase (EC 2.6.1.42)			BCAT2	0	1	0	1.2815	0.712333	1.22517	1.3654	3.73567	2.4975	0	0	0	NT_471713.1	3640-3462,5146-4945,6274-6222	LOC107050963	-
c175199_g2_i3	internal	317	BCAT2_MOUSE	61.89	307	BCAT2_MOUSE	63.6	283			Aminotran_4	T1DMA6_CROHD	66.9	287	Crotalus horridus (Timber rattlesnake)	Branched-chain-amino-acid aminotransferase (EC 2.6.1.42)			BCAT2	0	1	0	8.24783	7.147	6.89967	6.6902	18.6185	24.5423	0	0	0	NT_471713.1	164-81,388-244,1278-1113,2783-2654,3640-3528,5146-4945,6274-6222	LOC107050963	-
c177201_g1_i2						BCKD_BOVIN	56.52	46											BCKDK	1	0	0	0.222167	0.399667	0.721833	2.4234	0.740667	1.99367	0	0	0	NT_475980.1	2397-2184	LOC107051411	-
c360961_g1_i1						BCKD_RAT	89.8	49											BCKDK	1	0	0	45.4833	84.2292	21.5295	53.2508	24.362	36.5095	0	0	0	NT_475980.1	2025-2280	LOC107051411	-
c164251_g2_i2						B2L11_MOUSE	72.15	79											BCL2L11	0	0	0	0.0035	0	0.143	0.575	0.2395	0.962833	0	0	0	NC_006090.4	3133400-3133640	BCL2L11	1
c163006_g1_i3	internal	121	BCL3_HUMAN	57.94	107	BCL3_HUMAN	57.58	99			Ank/Ank_2/Ank_3/Ank_4/Ank_5	F7D8J5_XENTR	62.16	111	Xenopus tropicalis (Western clawed frog) (Silurana tropicalis)	LOC100489600		<0.05	BCL3	0	0	1	13.557	12.2045	1.56167	1.6738	7.83467	5.592	0	0	0	-	-	-	-
c172336_g1_i1	internal	108	BEST3_HUMAN	83.33	78	BEST3_HUMAN	83.33	78	i26-48o63-80i		Bestrophin	S4R687_PETMA	85.9	78	Petromyzon marinus (Sea lamprey)	Uncharacterized protein			BEST3	0	0	0	0.392	0.203	0.328333	0.2178	0.287667	0.736833	1	1	1	-	-	-	NA
c118169_g1_i1						BHE41_HUMAN	88.89	27											BHLHE41	0	0	0	1.415	0.205	2.03933	0	0.336833	1.298	0	0	1	NC_006088.4	67642456-67642268	BHLHE41	1
c118169_g1_i2						BHE41_HUMAN	88.89	27											BHLHE41	0	0	0	2.00433	0.9285	5.55983	10.844	2.55467	1.4165	0	0	1	NC_006088.4	67642492-67642268	BHLHE41	1
c186672_g3_i7						BIN3_HUMAN	76.92	39											BIN3	0	0	0	0.814167	0.448833	0.286333	0.7454	0.359	1.10567	0	0	0	NC_006115.4	1380417-1380381,1381125-1381046	TRIM54	0
c172623_g1_i15	internal	161	BMP1_MOUSE	64.04	89	BMP1_MOUSE	64.04	89			CUB/EGF/EGF_3/EGF_CA/EGF_MSP1_1/FXa_inhibition/cEGF	O57659_CHICK	96.59	88	Gallus gallus (Chicken)	BMP1			BMP1	0	0	0	0.929667	0.679833	0.232	0.4792	0.149333	0.131	0	0	1	NT_473874.1	4117-3930,4341-4212	LOC107051211,LOC107051212	-
c172623_g1_i5						BMP1_XENLA	92.21	77											BMP1	0	0	0	1.0595	1.10467	0	0.1372	0.422	0.339	0	0	1	-	-	-	-
c172623_g1_i8	complete	130	BMP1_MOUSE	61.86	97	BMP1_MOUSE	75.59	127			CUB/EGF/EGF_3/EGF_CA/EGF_MSP1_1/FXa_inhibition/cEGF	O57659_CHICK	93.41	91	Gallus gallus (Chicken)	BMP1			BMP1	0	0	0	0.222167	0.270333	0.9575	1.7756	0	0	0	0	1	NT_470334.1	307-179,490-337,3710-3459,8709-8575,8880-8804	LOC107050771	-
c172623_g1_i16	internal	118	BMP1_MOUSE	53.33	75	TLL2_HUMAN	60.53	38			CUB	O57659_CHICK	93.33	75	Gallus gallus (Chicken)	BMP1			BMP1/TLL2	0	0	0	0.3	0.124	0.0755	0.1482	0.139667	0.0485	1	0	1	NT_470334.1	5123-4777	LOC107050771	-
c152320_g1_i2	complete	158	BNI3L_BOVIN	51.61	62				o123-145i		BNIP3	A0A087R9I2_APTFO	55.83	163	Aptenodytes forsteri (Emperor penguin)	BCL2/adenovirus E1B 19 kDa protein-interacting protein 3-like			BNIP3L	0	0	0	0.398167	0.407833	0.27	0	0.223833	0.473667	1	1	1	NT_459801.1	79485-79038,79727-79574,80029-79797,80310-80096	LOC107056270	0
c152320_g1_i4	complete	158	BNI3L_BOVIN	51.61	62				o123-145i		BNIP3	A0A087R9I2_APTFO	55.83	163	Aptenodytes forsteri (Emperor penguin)	BCL2/adenovirus E1B 19 kDa protein-interacting protein 3-like			BNIP3L	0	0	0	3.593	1.343	0.562833	0.9388	0.631667	0.238833	1	1	1	NT_459801.1	79485-79038,79727-79574,80029-79797,80232-80096,80310-80248	LOC107056270	0
c160691_g1_i1						BOLA3_HUMAN	54.55	33											BOLA3	0	0	0	1.06533	0.365	0.476833	0.3054	0.378333	0.305	0	0	0	NC_006109.4	2880009-2880452	BOLA3	1
c160691_g1_i2	5prime_partial	147	BOLA3_HUMAN	77.11	83	BOLA3_HUMAN	77.11	83			BolA	R7VXC3_COLLI	89.29	84	Columba livia (Rock dove)	BolA-like protein 3 (Fragment)			BOLA3	0	0	0	33.8865	25.9352	23.6373	26.1004	16.9277	20.461	0	0	0	NC_006109.4	2880009-2880171,2880329-2880454,2880531-2880621,2880717-2880858	BOLA3	1
c160691_g1_i3	5prime_partial	111	BOLA3_HUMAN	54.29	35	BOLA3_HUMAN	58.72	109				U3JBY4_FICAL	72.22	36	Ficedula albicollis (Collared flycatcher) (Muscicapa albicollis)	BOLA3			BOLA3	0	0	0	0.4175	0.337167	0.294833	0.4506	0.270333	0.296333	0	0	0	NC_006109.4	2880009-2880171,2880329-2880621,2880717-2880858	BOLA3	1
c160691_g1_i4	5prime_partial	143	BOLA3_HUMAN	73.02	63	BOLA3_HUMAN	55.17	116			BolA	U3JBY4_FICAL	84.62	65	Ficedula albicollis (Collared flycatcher) (Muscicapa albicollis)	BOLA3			BOLA3	0	0	0	1.1155	0.877333	0.846333	0.6806	1.57483	1.64383	0	0	0	NC_006109.4	2880009-2880171,2880329-2880454,2880531-2880858	BOLA3	1
c189392_g2_i4						BRK1_DANRE	97.33	75											BRK1	0	0	0	281.97	219.987	163.524	171.622	127.43	128.554	0	0	0	NC_006099.4	2736883-2736803,2737029-2736944,2737302-2737122	BRK1,FANCD2	1
c48666_g1_i1						BRWD3_MOUSE	90.91	22											BRWD3	0	0	0	0	0.3575	0	0.205	0.426667	0.3465	1	0	1	NC_006091.4	9450741-9450515	BRWD3,LOC107052062	1
c98177_g1_i1	3prime_partial	127	BTBDB_HUMAN	80.49	123	BTBDB_HUMAN	86.27	102				U3KG04_FICAL	96.26	107	Ficedula albicollis (Collared flycatcher) (Muscicapa albicollis)	BTBD11			BTBD11	0	0	0	1.38267	1.89983	1.38267	1.6506	0.4835	0.463167	1	0	1	NC_006088.4	53595595-53595101	BTBD11	1
c102127_g1_i1	internal	139	BTBBA_DANRE	72.44	127	BTBDB_HUMAN	80.45	133				M7AWP9_CHEMY	84.09	132	Chelonia mydas (Green sea-turtle) (Chelonia agassizi)	Ankyrin repeat and BTB/POZ domain-containing protein BTBD11			BTBD11A/BTBD11	0	0	0	0.954667	0.4965	0.7935	0.596	0.128333	0.207833	1	0	1	NC_006088.4	53595089-53594678	BTBD11	-
c159216_g1_i1	5prime_partial	167	CK095_HUMAN	81.25	96	CK095_HUMAN	82.61	92				M7ASC2_CHEMY	72.22	126	Chelonia mydas (Green sea-turtle) (Chelonia agassizi)	Uncharacterized protein			C11ORF95	0	0	1	0.295167	0.196833	0.427333	0.2936	0.353	0.328667	0	0	0	NT_464504.1	11364-11211,11822-11463,12338-11908	LOC107049627	-
c159216_g1_i2	internal	265	CK095_HUMAN	81.25	96	CK095_HUMAN	82.61	92			zf-BED	K7FC85_PELSI	53.11	273	Pelodiscus sinensis (Chinese softshell turtle) (Trionyx sinensis)	C11orf95			C11ORF95	0	0	1	0.393833	0.285833	2.05767	1.6214	1.094	0.893333	0	0	0	NT_464504.1	11195-10869,12338-11907	LOC107049627	-
c159216_g1_i3	5prime_partial	165	CK095_HUMAN	81.25	96	CK095_HUMAN	82.61	92				M7ASC2_CHEMY	75.4	126	Chelonia mydas (Green sea-turtle) (Chelonia agassizi)	Uncharacterized protein			C11ORF95	0	0	1	0.843167	0.353167	0.639	0.9414	1.85567	1.13917	0	0	0	NT_464504.1	11364-11211,12338-11463	LOC107049627	-
c189548_g1_i1	complete	450	RUS1_HUMAN	45.65	414	RUS1_HUMAN	42.86	455			DUF647	V9KRR4_CALMI	45.56	417	Callorhinchus milii (Ghost shark)	Uncharacterized protein			C16ORF58	0	0	0	1.334	1.64583	1.74517	2.2998	2.255	3.49933	0	0	0	NT_469206.1	416-310,1705-1658,3558-3441,5114-5034,7020-6973,7393-7128	LOC107050628	-
c189548_g1_i2	complete	452	RUS1_HUMAN	45.65	414	RUS1_HUMAN	42.86	455			DUF647	V9KRR4_CALMI	45.11	419	Callorhinchus milii (Ghost shark)	Uncharacterized protein			C16ORF58	0	0	0	1.4715	0.108	1.30433	0.1934	1.17733	0.0386667	0	0	0	NT_469206.1	416-310,1705-1658,3558-3441,5114-5034,7020-6973,7393-7128	LOC107050628	-
c189548_g1_i3	5prime_partial	277	RUS1_HUMAN	38.28	256	RUS1_RAT	34.36	163	o10-27i32-54o		DUF647	V9KRR4_CALMI	38.22	259	Callorhinchus milii (Ghost shark)	Uncharacterized protein		<0.05	C16ORF58	0	0	0	1.06133	1.0745	2.14717	1.3478	2.37867	1.87283	0	0	0	-	-	-	-
c189548_g1_i6						RUS1_HUMAN	36.22	127											C16ORF58	0	0	0	1.97017	0.0726667	1.38933	0.1566	0.554833	0.109333	0	0	0	-	-	-	-
c189493_g2_i1	5prime_partial	286	CQ096_HUMAN	40.11	187	CQ096_HUMAN	36.41	184			DUF4584	H3A2A8_LATCH	51.74	201	Latimeria chalumnae (West Indian ocean coelacanth)	C17orf96			C17ORF96	0	0	0	0.912	1.047	0.185833	0.3636	1.429	2.0655	0	0	0	NC_006114.4	4355476-4354705,4356787-4355902	LOC107055293	-
c160690_g2_i1	5prime_partial	195	CB068_XENLA	46.85	143	CB068_HUMAN	49.35	154			UPF0561	G3TQH3_LOXAF	50	154	Loxodonta africana (African elephant)	C2orf68			C2ORF68	0	0	1	4.422	3.59933	4.5615	4.2174	6.84983	6.22083	0	0	0	-	-	-	-
c104015_g1_i2						CAC1A_HUMAN	78.33	60											CACNA1A	1	0	0	0.291833	0.0966667	7.0125	6.619	0.491	0.714833	0	0	0	NT_471805.1	3717-3590,5122-4963	LOC107050975	0
c167984_g4_i1	internal	192	CAC1A_RAT	39.08	238	CAC1A_MOUSE	70.73	41				V8NQ31_OPHHA	42.17	230	Ophiophagus hannah (King cobra) (Naja hannah)	CACNA1A			CACNA1A	1	0	0	0.0906667	0.0448333	1.66417	1.6392	0.377	0.293667	0	0	0	NT_465030.1	11270-11634,12300-12517	LOC107049790	0
c34220_g1_i1						CAC1A_RAT	100	23											CACNA1A	1	0	0	0	0.469833	1.008	0.2816	1.605	2.276	0	0	0	NT_465970.1	11339-11132	LOC101749444	0
c408484_g1_i1						CAC1A_HUMAN	65.06	83											CACNA1A	1	0	0	0.128	0.125333	0.133167	0.1438	0.211	0.573333	0	0	0	NT_471805.1	5153-5235,5721-5892	LOC107050975	0
c424432_g1_i1						CAC1D_HUMAN	92.68	41											CACNA1D	0	0	0	0.284667	0	0	0.3206	0	0	1	1	1	NT_472873.1	5473-5648	LOC101752139	0
c206352_g1_i1	internal	100	CAC1F_MOUSE	80	45	CAC1F_MOUSE	80	45			Ion_trans	U3J6E4_ANAPL	94	50	Anas platyrhynchos (Mallard) (Anas boschas)	Uncharacterized protein (Fragment)			CACNA1F	1	0	0	0	0.216333	0	0.1594	0.0653333	0.263333	0	0	0	NT_465841.1	15140-15276	LOC429167	-
c313121_g1_i1						CAC1F_MOUSE	56.14	57											CACNA1F	1	0	0	0	0	0	0.6584	0.120333	0	0	0	0	NT_475509.1	818-1057	LOC107051376	-
c345092_g1_i1						CAC1F_HUMAN	84.21	19											CACNA1F	1	0	0	0	0.230833	0	0	0.185333	0.227833	0	0	0	NT_465841.1	6462-6713	LOC429167	-
c95919_g1_i1						CAC1F_HUMAN	73.24	71											CACNA1F	1	0	0	0.0981667	0	0	0.4634	0	0.0815	0	0	0	NT_472873.1	4846-5230	LOC101752139	-
c164720_g3_i10	5prime_partial	503	CACB3_HUMAN	80.55	473	CACB3_HUMAN	78.15	476			Guanylate_kin/SH3_1/VGCC_beta4Aa_N	U3JBH8_FICAL	85.38	513	Ficedula albicollis (Collared flycatcher) (Muscicapa albicollis)	CACNB3			CACNB3	0	0	0	0	0.0575	0.627667	1.4028	0.620667	1.7325	0	0	0	NT_465998.1	14401-14513	-	-
c164720_g3_i2	complete	289	CACB3_HUMAN	77.55	294	CACB3_HUMAN	66.67	363			Guanylate_kin	U3JBH8_FICAL	88.54	288	Ficedula albicollis (Collared flycatcher) (Muscicapa albicollis)	CACNB3			CACNB3	0	0	0	0.164167	0.258333	0.985667	1.081	2.47067	2.887	0	0	0	-	-	-	-
c164720_g3_i3	5prime_partial	267	CACB3_HUMAN	76.76	241	CACB3_MOUSE	72.61	241			Guanylate_kin	U3JBH8_FICAL	88.09	235	Ficedula albicollis (Collared flycatcher) (Muscicapa albicollis)	CACNB3			CACNB3	0	0	0	0.549667	0.654	3.99517	3.817	4.0775	5.57467	0	0	0	-	-	-	-
c164720_g3_i5	5prime_partial	511	CACB3_HUMAN	78.82	491	CACB3_HUMAN	77.32	485			Guanylate_kin/SH3_1/VGCC_beta4Aa_N	U3JBH8_FICAL	89.96	468	Ficedula albicollis (Collared flycatcher) (Muscicapa albicollis)	CACNB3			CACNB3	0	0	0	1.87767	0.979333	33.507	22.8674	12.529	13.4895	0	0	0	NT_465998.1	14990-15127	-	-
c164720_g3_i6	internal	262	CACB3_MOUSE	83.33	144	CACB3_RABIT	88	125			SH3_1/VGCC_beta4Aa_N	A0A091EFN5_CORBR	87.74	155	Corvus brachyrhynchos (American crow)	Voltage-dependent L-type calcium channel subunit beta-3 (Fragment)			CACNB3	0	0	0	0.226333	0.294833	10.1172	7.078	4.04467	5.60367	0	0	0	NT_465998.1	13168-13336,13480-13576	LOC107050029	-
c164720_g4_i1	internal	142	CACB4_HUMAN	64.86	37	CACB3_MOUSE	69.7	33				A0A091FSL2_9AVES	86.49	37	Cuculus canorus (common cuckoo)	Voltage-dependent L-type calcium channel subunit beta-3 (Fragment)			CACNB4/CACNB3	0	0	0	0.150333	0	0.464833	0.4356	0.403167	0.400167	1	1	1	-	-	-	-
c133890_g1_i1	complete	276	CCG7_RAT	89.45	275	CCG7_RAT	89.45	275	i7-29o101-123i130-152o179-201i		Amastin/Claudin_2/Claudin_3/DUF2627/DUF716/L_HGMIC_fpl/PMP22_Claudin/Tetraspannin	D2HYP9_AILME	89.09	275	Ailuropoda melanoleuca (Giant panda)	CACNG7			CACNG7	1	0	0	0.942833	0.9675	31.1828	35.4476	0.976333	1.2475	0	0	0	NT_469247.1	650-852,2525-2614,6742-6782,6916-7069,8238-8505	CACNG7	1
c133890_g1_i2						CCG7_RAT	94.79	96											CACNG7	1	0	0	0.0168333	0.0173333	0.810667	1.017	0.126333	0.067	0	0	0	NT_472732.1	970-1066,1284-1545,3466-3506,3629-3772	LOC107051088	0
c161146_g1_i1	internal	153	CCG8_HUMAN	73.17	123	CCG8_RAT	71.31	122	o32-54i		Claudin_2/PMP22_Claudin	F6UKW8_ORNAN	81.67	120	Ornithorhynchus anatinus (Duckbill platypus)	CACNG8			CACNG8	1	0	0	0.0971667	0.200833	0.333	0.2766	0.0591667	0	0	0	0	-	-	-	-
c161146_g1_i2	internal	267	CCG8_HUMAN	78.21	234	CCG8_RAT	76.82	233	i25-47o124-146i159-181o206-228i		Claudin_2/DUF2269/PMP22_Claudin	H9GR85_ANOCA	76.03	242	Anolis carolinensis (Green anole) (American chameleon)	CACNG8			CACNG8	1	0	0	0.882167	0.575167	75.8313	55.6794	0.442333	0.85	0	0	0	NT_471107.1	6413-6122,7573-7442	LOC107050872	-
c157072_g1_i3						CADM4_XENLA	57.89	57											CADM4	0	0	1	0	0	0.4695	0.2198	0	0	0	0	0	NT_474453.1	279-55	LOC107051272	-
c173272_g7_i1						CACO2_MOUSE	47.37	38											CALCOCO2	0	0	0	0.4165	0.281	0.696	1.0048	0.069	0.264	1	0	1	NT_472089.1	2538-2416,2582-2510,2823-2427,3373-3344	-	0
c143348_g2_i3						CALU_XENTR	72.22	36											CALU	0	0	0	0.111	0	0	0.123	0.179833	0.279167	0	0	0	-	-	-	-
c169414_g1_i6	internal	195	KCC2B_MOUSE	97.39	115	KCC2B_MOUSE	98.25	114		0.519	Pkinase/Pkinase_Tyr	E9PBE8_HUMAN	94.17	120	Homo sapiens (Human)	CAMK2B		<0.05	CAMK2B	0	0	0	0.358667	0.203167	1.25117	1.6124	0.7645	0.411833	0	1	1	NC_006109.4	4680890-4681111,4683344-4683438,4683728-4683789,4685255-4685314,4685820-4685908	LOC107049009	0
c12501_g1_i1						CAMP3_MOUSE	82.98	47											CAMSAP3	1	0	0	1.46683	0.972	7.54667	8.2286	15.26	15.4908	0	0	0	NT_473578.1	3598-3315	LOC107051178	-
c130948_g1_i1	internal	119	CAMP3_HUMAN	38.85	139							V8PIX6_OPHHA	38.98	118	Ophiophagus hannah (King cobra) (Naja hannah)	CAMSAP3			CAMSAP3	1	0	0	0.359667	0.598167	0	0.9578	0.684333	0	0	0	0	NT_473578.1	3689-3582,4771-4508	LOC107051178	-
c130948_g1_i2	internal	123	CAMP3_HUMAN	37.59	141							V8PIX6_OPHHA	40.32	124	Ophiophagus hannah (King cobra) (Naja hannah)	CAMSAP3			CAMSAP3	1	0	0	0.336167	0	4.94867	3.5842	7.80517	8.28883	0	0	0	NT_473578.1	3706-3582,4771-4513	LOC107051178	-
c155079_g1_i2	internal	184	CAMP3_MOUSE	59.55	89	CAMP3_MOUSE	61.73	81				G1KVF4_ANOCA	68.67	83	Anolis carolinensis (Green anole) (American chameleon)	CAMSAP3			CAMSAP3	1	0	0	0.27	0.474	2.10617	2.0328	3.70317	3.46267	0	0	0	NT_471961.1	5512-5910	-	-
c155161_g1_i1	internal	395	CAMP3_MOUSE	50.66	381	CAMP3_MOUSE	47.54	345			CAMSAP_CH/CH	G1KVF4_ANOCA	59.29	393	Anolis carolinensis (Green anole) (American chameleon)	CAMSAP3			CAMSAP3	1	0	0	0.590667	0.399167	5.14117	4.3516	9.81183	8.6935	0	0	0	NT_473578.1	4982-4804	LOC107051178	-
c155161_g1_i3	internal	151	CAMP3_MOUSE	62	100	CAMP3_MOUSE	56.76	74				G1KVF4_ANOCA	63.72	113	Anolis carolinensis (Green anole) (American chameleon)	CAMSAP3			CAMSAP3	1	0	0	0.0188333	0.0701667	0.120333	0	0.119833	0.4695	0	0	0	NT_473578.1	4982-4804	LOC107051178	-
c155161_g1_i4	internal	379	CAMP3_MOUSE	52.88	365	CAMP3_HUMAN	50.46	329			CAMSAP_CH/CH	G1KVF4_ANOCA	55.22	393	Anolis carolinensis (Green anole) (American chameleon)	CAMSAP3			CAMSAP3	1	0	0	0.408833	0.5	2.79267	3.2702	1.9235	3.21267	0	0	0	NT_473578.1	4982-4804	LOC107051178	-
c156644_g1_i2	5prime_partial	464	CAMP3_MOUSE	56.19	493	CAMP3_MOUSE	51.84	488			CAMSAP_CKK	V8PIX6_OPHHA	60.78	464	Ophiophagus hannah (King cobra) (Naja hannah)	CAMSAP3			CAMSAP3	1	0	0	0.921667	0.8545	5.383	5.0682	8.58283	7.80317	0	0	0	NT_473578.1	354-271,502-360,1329-1190,2938-2507	LOC107051178	-
c144225_g1_i3						CMTA1_HUMAN	74.42	43											CAMTA1	0	0	0	0.155667	0.166167	0.152167	0.1602	0.392	0.606	1	0	1	NT_470701.1	725-542	LOC107050820	0
c133271_g1_i1						CMTA2_HUMAN	61.76	68											CAMTA2	0	0	0	0.259	0.0891667	0.222167	0.3124	0.497	0.489333	0	0	0	NT_471566.1	1883-2012,2552-2723	LOC107050935	-
c133271_g1_i2	internal	134	CMTA2_HUMAN	57.55	139	CMTA2_HUMAN	66.06	109	o20-39i		Ank/Ank_2/Ank_3/Ank_4/Ank_5	G1S6N8_NOMLE	57.14	140	Nomascus leucogenys (Northern white-cheeked gibbon) (Hylobates leucogenys)	CAMTA2			CAMTA2	0	0	0	4.95117	4.56533	8.691	6.9302	8.30917	6.56033	0	0	0	NT_471566.1	1883-2012,2552-2632,2831-3030	LOC107050935	-
c144225_g1_i1	internal	180	CMTA2_HUMAN	57.71	175	CMTA2_HUMAN	56	175			TIG	K7FA98_PELSI	59.2	174	Pelodiscus sinensis (Chinese softshell turtle) (Trionyx sinensis)	CAMTA2			CAMTA2	0	0	0	7.37317	7.30883	12.8348	13.5328	12.1735	12.5465	0	0	0	NT_471566.1	472-611,1070-1165,1778-1901	LOC107050935	-
c144225_g1_i2						CMTA2_HUMAN	52.38	63											CAMTA2	0	0	0	1.68267	1.239	1.43533	1.584	4.86533	1.143	0	0	0	NT_471566.1	992-1165,1778-1901	LOC107050935	-
c156949_g1_i1						CMTA2_HUMAN	73.91	46											CAMTA2	0	0	0	1.05267	1.23083	1.90033	0.8104	2.06567	1.01467	0	0	0	-	-	-	-
c163224_g1_i1	complete	192	CMTA2_HUMAN	77.78	189	CMTA2_HUMAN	77.78	189			CG-1	F6ZD15_MONDO	78.84	189	Monodelphis domestica (Gray short-tailed opossum)	CAMTA2			CAMTA2	0	0	0	19.564	18.536	38.9545	36.0404	35.2057	34.5842	0	0	0	NT_470701.1	2240-2175,2789-2646,3533-3373,3970-3897,4756-4619,4938-4868,5604-5502,5769-5686	LOC107050820	-
c172268_g1_i3	5prime_partial	148	CAN1_BOVIN	81.74	115	CAN1_RABIT	80.87	115			Calpain_III	O42133_CHICK	98.28	116	Gallus gallus (Chicken)	Mu-calpain large subunit (EC 3.4.22.52)			CAPN1	0	0	0	1.66467	0.638833	1.129	0.623	2.57467	2.15233	1	1	1	NT_474405.1	1358-1146	-	0
c172268_g1_i8						CAN1_RABIT	82.72	81											CAPN1	0	0	0	0.358333	0.7265	0	0.2772	0.4325	0.757667	1	1	1	NT_474405.1	1358-1069	-	0
c150183_g2_i1	5prime_partial	220	CPNS1_MOUSE	83.89	211	CPNS1_MOUSE	84.24	203			EF-hand_1/EF-hand_5/EF-hand_6/EF-hand_7/EF-hand_8	O42134_CHICK	100	214	Gallus gallus (Chicken)	Calpain small subunit (EC 3.4.22.52) (Fragment)			CAPNS1	0	0	0	340.602	317.06	198.497	192.984	181.258	205.213	0	0	0	NT_474469.1	3037-2980	-	-
c150183_g2_i2	internal	219	CPNS1_MOUSE	83.25	203	CPNS1_MOUSE	83.59	195			EF-hand_1/EF-hand_5/EF-hand_6/EF-hand_7/EF-hand_8	O42134_CHICK	100	206	Gallus gallus (Chicken)	Calpain small subunit (EC 3.4.22.52) (Fragment)			CAPNS1	0	0	0	1.71683	0	4.23367	1.9882	2.17567	0	0	0	0	NT_478274.1	92-19	-	-
c151578_g1_i1	5prime_partial	523	CARM1_HUMAN	92.98	513	CARM1_HUMAN	92.98	513			CARM1/CMAS/Cons_hypoth95/DREV/MTS/Met_10/Methyltransf_11/Methyltransf_12/Methyltransf_18/Methyltransf_23/Methyltransf_25/Methyltransf_26/Methyltransf_31/Methyltransf_32/Methyltransf_9/PRMT5/PrmA/TehB	F7IB22_CALJA	92.98	513	Callithrix jacchus (White-tufted-ear marmoset)	CARM1			CARM1	1	0	0	0.988	1.024	1.5035	1.2762	1.62833	1.56583	0	0	0	-	-	-	-
c151578_g1_i2	5prime_partial	293	CARM1_HUMAN	90.94	287	CARM1_HUMAN	89.49	295			CARM1/CMAS/Cons_hypoth95/DREV/DUF2819/MTS/Met_10/Methyltransf_11/Methyltransf_12/Methyltransf_18/Methyltransf_23/Methyltransf_25/Methyltransf_26/Methyltransf_31/Methyltransf_32/Methyltransf_9/PRMT5/PrmA/TehB/UPF0020	H2NXK6_PONAB	91.29	287	Pongo abelii (Sumatran orangutan) (Pongo pygmaeus abelii)	CARM1			CARM1	1	0	0	0.302833	0.0328333	0.102167	0	0.335	0	0	0	0	-	-	-	-
c151578_g1_i3	5prime_partial	293	CARM1_HUMAN	90.94	287	CARM1_HUMAN	89.49	295			CARM1/CMAS/Cons_hypoth95/DREV/DUF2819/MTS/Met_10/Methyltransf_11/Methyltransf_12/Methyltransf_18/Methyltransf_23/Methyltransf_25/Methyltransf_26/Methyltransf_31/Methyltransf_32/Methyltransf_9/PRMT5/PrmA/TehB/UPF0020	H2NXK6_PONAB	91.29	287	Pongo abelii (Sumatran orangutan) (Pongo pygmaeus abelii)	CARM1			CARM1	1	0	0	0.0371667	0.169333	0.0881667	0.1104	0.279333	0.201833	0	0	0	-	-	-	-
c151578_g1_i4	complete	445	CARM1_HUMAN	92.39	447	CARM1_MOUSE	91.46	492			CMAS/Cons_hypoth95/DREV/MTS/Met_10/Methyltransf_11/Methyltransf_12/Methyltransf_18/Methyltransf_23/Methyltransf_25/Methyltransf_26/Methyltransf_31/Methyltransf_32/Methyltransf_9/PRMT5/PrmA/TehB	M7BQL2_CHEMY	91.21	455	Chelonia mydas (Green sea-turtle) (Chelonia agassizi)	Histone-arginine methyltransferase CARM1			CARM1	1	0	0	6.32733	6.24867	8.5555	8.483	8.18683	9.81467	0	0	0	-	-	-	-
c151578_g1_i5	5prime_partial	585	CARM1_HUMAN	90.55	582	CARM1_HUMAN	90.55	582			CARM1/CMAS/Cons_hypoth95/DREV/MTS/Met_10/Methyltransf_11/Methyltransf_12/Methyltransf_18/Methyltransf_23/Methyltransf_25/Methyltransf_26/Methyltransf_31/Methyltransf_32/Methyltransf_9/PRMT5/PrmA/TehB	F7IB22_CALJA	90.55	582	Callithrix jacchus (White-tufted-ear marmoset)	CARM1			CARM1	1	0	0	10.4835	10.095	12.3282	15.2278	14.4662	13.811	0	0	0	-	-	-	-
c172819_g2_i1	3prime_partial	198	CASQ1_RAT	60	140	CASQ1_RAT	77.23	101			Calsequestrin/Glutaredoxin/Thioredoxin	U6CXJ8_NEOVI	61.43	140	Neovison vison (American mink) (Mustela vison)	CASQ1			CASQ1	0	0	0	0.0168333	0.0296667	0.333	0.5648	0.059	0.0406667	0	0	0	NT_470342.1	1044-905,1193-1118,2072-1961,2247-2144,3041-2954,3199-2954,4611-4312	LOC107050773	-
c172819_g2_i15	internal	276	CASQ1_RAT	66.26	243	CASQ1_MOUSE	68.02	222		0.483	Calsequestrin/Thioredoxin_6	G3W2B1_SARHA	67.8	236	Sarcophilus harrisii (Tasmanian devil) (Sarcophilus laniarius)	CASQ1			CASQ1	0	0	0	0	0.026	0.663667	0.4594	0.194333	0.1155	0	0	0	NT_470342.1	1044-905,1193-1118,2072-1961,2247-2144,3041-2954,4611-4312	LOC107050773	-
c172819_g2_i2	complete	174	CASQ1_HUMAN	79.08	153	CASQ1_RAT	75	184			Calsequestrin/Thioredoxin_6	F7DQE1_MACMU	79.74	153	Macaca mulatta (Rhesus macaque)	CASQ1			CASQ1	0	0	0	0.0405	0.134667	1.607	1.7108	0.413833	0.3375	0	0	0	NT_470342.1	1262-905	LOC107050773	-
c172819_g2_i6	complete	138	CASQ1_PELES	82.91	117	CASQ1_HUMAN	83.59	128			Calsequestrin/Thioredoxin_6	H9H0Y5_MELGA	94.64	112	Meleagris gallopavo (Common turkey)	CASQ1			CASQ1	0	0	0	0.0551667	0.0676667	1.427	2.0232	0.0936667	0.1935	0	0	0	-	-	-	-
c172819_g3_i1						CASQ1_MOUSE	78.38	37											CASQ1	0	0	0	0.263	0	1.971	3.5008	0.318667	0.208167	0	0	0	-	-	-	-
c287025_g1_i1	internal	103	CASQ1_CANFA	42.86	56	CASQ1_CANFA	39.22	51		0.778	Calsequestrin	A0A093GZI6_STRCA	49.33	75	Struthio camelus australis	Calsequestrin (Fragment)			CASQ1	0	0	0	0	0	0.358167	0.4744	0	0	0	0	0	NT_470342.1	4264-4567	LOC107050773	-
c190041_g1_i3						PEBB_HUMAN	96.67	30											CBFB	0	0	0	0.195333	0.512167	0	0.2116	0.343	0.401	1	1	1	NC_006098.4	2405069-2405448	CBFB	1
c147201_g1_i1						CBX4_MOUSE	91.3	23											CBX4	0	0	0	0.832667	0.204833	0.203	0.228	1.3465	0.444333	1	1	1	NC_006105.4	9695100-9695368	CBX4	1
c147201_g1_i2						CBX4_MOUSE	100	38											CBX4	0	0	0	0.274833	0.0731667	0.084	0	0.49	0.190667	1	1	1	NC_006105.4	9694141-9694395,9694477-9694591	CBX4	1
c98606_g1_i1						CC106_HUMAN	88.89	126											CCDC106	1	0	0	5.29767	3.33183	7.23733	6.6702	5.19733	4.699	0	0	0	-	-	-	-
c98606_g1_i2	complete	273	CC106_HUMAN	70.57	282	CC106_HUMAN	69.52	269			DUF3166	G3VFQ8_SARHA	72.34	282	Sarcophilus harrisii (Tasmanian devil) (Sarcophilus laniarius)	CCDC106			CCDC106	1	0	0	4.9145	4.38133	8.33683	8.6716	6.34117	5.5825	0	0	0	-	-	-	-
c146500_g1_i2	5prime_partial	167	CC120_HUMAN	50	52														CCDC120	1	0	0	0.548333	1.3135	0.589	0.4864	0.677333	0.601167	0	0	0	NT_471171.1	2139-2831	LOC107050880	0
c146500_g1_i4	complete	401	CC120_HUMAN	42.55	376	CC120_HUMAN	74.24	66			DUF3338	U3FZN9_MICFL	48.77	326	Micrurus fulvius (Eastern coral snake) (Coluber fulvius)	Coiled-coil domain-containing protein 120			CCDC120	1	0	0	6.4235	5.13067	0.253167	0.3324	5.3015	6.02	0	0	0	NT_471171.1	179-286,791-970,1241-1284,1364-1518,1608-1711,2162-2831	LOC107050880	0
c146500_g1_i6	complete	405	CC120_HUMAN	42.55	376	CC120_HUMAN	74.24	66			DUF3338	U3FZN9_MICFL	48.16	326	Micrurus fulvius (Eastern coral snake) (Coluber fulvius)	Coiled-coil domain-containing protein 120			CCDC120	1	0	0	1.93917	1.28967	5.13633	4.992	2.69533	1.347	0	0	0	NT_471171.1	179-286,791-970,1241-1284,1364-1518,1608-1711,2162-2598,3095-3329	LOC107050880	0
c183961_g1_i2						CC130_XENLA	93.94	66											CCDC130	1	0	0	0	0	0.513333	0	0.911833	0	0	0	0	NT_465151.1	10192-10080,10505-10419,10669-10616,11413-10834	CCDC130	1
c176256_g1_i2	complete	332	CC142_HUMAN	44.08	338	CC142_MOUSE	39.53	430		0.591	CCDC142/RINT1_TIP1	M7AMI2_CHEMY	60.84	332	Chelonia mydas (Green sea-turtle) (Chelonia agassizi)	Programmed cell death protein 4			CCDC142	0	0	0	0.272667	0	0	0.0962	0.4085	0.338833	0	0	0	NT_464186.1	13328-13041,13927-13712,14176-13998,14374-14257,14659-14497,14894-14736,15143-14988,16135-15214	CCDC142	1
c176256_g1_i3	5prime_partial	690	CC142_MOUSE	36.19	699	CC142_HUMAN	40.37	483			CCDC142/RINT1_TIP1	M7AMI2_CHEMY	50.35	709	Chelonia mydas (Green sea-turtle) (Chelonia agassizi)	Programmed cell death protein 4			CCDC142	0	0	0	2.055	1.48133	2.37567	2.1064	6.758	7.20567	0	0	0	NT_464186.1	13328-13041,13927-13712,14176-13998,14374-14257,14659-14497,14894-14736,15143-14988,15301-15214,16135-15396	CCDC142	1
c172263_g1_i2	internal	132	CC177_HUMAN	86.14	101	CC177_HUMAN	89.02	82				H0ZMG2_TAEGU	92.73	110	Taeniopygia guttata (Zebra finch) (Poephila guttata)	CCDC177			CCDC177	0	0	0	0.0883333	0.0841667	0.800167	1.0144	0.106667	0.260833	1	0	1	NC_006092.4	27969484-27969877	CCDC177	1
c185467_g1_i2	5prime_partial	168	CCD22_MOUSE	74.19	155	CCD22_MOUSE	74.19	155			DUF2408/DUF4320/DUF812/DUF904/Hemerythrin/IncA/TelA	H2QYL5_PANTR	74	150	Pan troglodytes (Chimpanzee)	CCDC22			CCDC22	1	0	1	13.286	11.573	10.0253	10.2448	11.4252	12.6283	0	0	0	-	-	-	-
c185467_g1_i4	5prime_partial	617	CCD22_XENTR	52.35	617	CCD22_DANRE	50.97	616			DUF812/Hemerythrin	G1KNU1_ANOCA	56.15	618	Anolis carolinensis (Green anole) (American chameleon)	CCDC22			CCDC22	1	0	1	16.3585	13.8487	13.412	13.352	15.8928	15.3218	0	0	0	-	-	-	-
c185467_g2_i1	internal	154	CCD22_RAT	73.53	34				o47-64i			H3A607_LATCH	70.73	41	Latimeria chalumnae (West Indian ocean coelacanth)	CCDC22			CCDC22	1	0	1	0.9865	0.405833	0.2435	0.5652	0.671333	0.900667	0	0	0	-	-	-	-
c185467_g2_i2	internal	134	CCD22_RAT	73.53	34				o20-42i			H3A607_LATCH	70.73	41	Latimeria chalumnae (West Indian ocean coelacanth)	CCDC22			CCDC22	1	0	1	0.366833	0.249833	0.1275	0.0616	0.098	0.139667	0	0	0	-	-	-	-
c124018_g1_i1						CCD70_BOVIN	32.14	56											CCDC70	0	0	0	0	0	0.298333	0	0.237	0.248667	0	0	0	-	-	-	NA
c137383_g1_i1						CCD70_BOVIN	32.69	52											CCDC70	0	0	0	1.81117	1.615	1.095	1.0358	1.66317	1.43667	0	0	0	NT_474697.1	2025-1263	CDC37	0
c356270_g1_i1						CC71L_HUMAN	63.89	36											CCDC71L	0	0	0	0	0	0	0	0	0.399167	1	0	1	NC_006088.4	14381281-14381491	CCDC71L	1
c114126_g1_i1	5prime_partial	124	CCD97_MOUSE	66.18	68	CCD97_MOUSE	70.49	61			DUF2052	H9G849_ANOCA	51.2	125	Anolis carolinensis (Green anole) (American chameleon)	CCDC97			CCDC97	1	0	0	12.0325	12.5217	12.6672	11.7694	10.9757	11.6627	0	0	0	NT_463444.1	21842-21969,22592-22729,23263-23428	CCDC97	1
c124292_g1_i1						CCS_HUMAN	58.62	29											CCS	0	0	0	0.661167	1.047	0.420667	0	2.58917	1.43	0	0	1	NT_464134.1	52929-52685	LOC100858882,LOC100859276	-
c135043_g1_i1	5prime_partial	136	CCS_PIG	50	96	CCS_PIG	51.65	91			Sod_Cu	K7F6H2_PELSI	56.25	96	Pelodiscus sinensis (Chinese softshell turtle) (Trionyx sinensis)	CCS		<0.01	CCS	0	0	0	0.287333	0.108667	0.119167	0.082	0.705167	0.302833	0	0	1	NT_464134.1	53496-53061,53837-53481	LOC100858882,LOC100859276	-
c179223_g2_i1						CCS_HUMAN	58.62	29											CCS	0	0	0	0	0.279833	0.288833	0	0.584	0.374167	0	0	1	NT_464134.1	52687-52925	LOC100858882,LOC100859276	-
c151582_g1_i1	internal	254	C163A_CANFA	64.06	64	C163A_CANFA	64.06	64			SRCR	A0A091KSB8_9GRUI	51	100	Chlamydotis macqueenii (Macqueen's bustard)	Antigen WC1.1 (Fragment)			CD163	0	0	0	18.2902	14.3703	1.743	1.3594	5.72133	7.09083	0	0	1	NC_008466.3	784394-783827,784848-784655	LOC101747860	0
c151582_g1_i2						C163A_CANFA	62.32	69											CD163	0	0	0	0.453667	0.294667	0.112167	0.1644	0.304	0.239	0	0	1	NC_008466.3	784848-783827	LOC101747860	0
c134151_g1_i2	internal	125	CD19_HUMAN	36.23	69				o39-58i										CD19	0	0	0	0.921	0.716333	1.257	1.3648	1.96017	2.08683	0	0	0	NT_471054.1	107-150,731-804,2549-2617	LOC107050868	-
c111021_g1_i1	internal	160	CD22_PANTR	27.59	116						Ig_2/Ig_3/ig	M7B9A5_CHEMY	32.59	135	Chelonia mydas (Green sea-turtle) (Chelonia agassizi)	B-cell receptor CD22			CD22	1	0	1	0.105667	0.0913333	0.2875	0.278	0.734	0.634	0	0	0	-	-	-	-
c155879_g1_i2	5prime_partial	158	CD22_GORGO	26.05	119	CD22_GORGO	26.05	119				M7B9A5_CHEMY	29.37	126	Chelonia mydas (Green sea-turtle) (Chelonia agassizi)	B-cell receptor CD22			CD22	1	0	1	0.207	0.706167	0.231833	0.6716	0.374333	0.722	0	0	0	-	-	-	-
c331747_g1_i1						CD276_HUMAN	95.71	70											CD276	0	0	0	0	0.440333	0	0	0	0	1	1	1	-	-	-	NA
c154284_g2_i1						CD2B2_HUMAN	62.9	62											CD2BP2	1	0	1	10.4102	9.87	8.23333	9.665	10.6218	11.3285	0	0	0	-	-	-	-
c155542_g1_i3						CD2B2_HUMAN	44.07	59											CD2BP2	1	0	1	1.03217	1.60617	0.445667	0	1.1115	0.7885	0	0	0	-	-	-	-
c157230_g1_i1	3prime_partial	132	RPA34_MOUSE	37.93	116	RPA34_MOUSE	46.3	54			RNA_polI_A34	F7DZL0_MONDO	42.15	121	Monodelphis domestica (Gray short-tailed opossum)	CD3EAP			CD3EAP	0	0	0	1.33767	3.20633	1.62533	4.1314	1.76467	4.75817	0	0	0	NT_472456.1	5385-5711	-	-
c159062_g1_i3	3prime_partial	169	CD63_FELCA	46.94	147	CD63_MOUSE	46.26	147	i13-35o50-72i85-107o		DUF4013/Tetraspannin	A0A098LZV5_9SAUR	54.55	165	Hypsiglena sp. JMG-2014	Tetraspanin			CD63	0	0	0	1.25867	0.123667	0.0316667	0.0316	0.3415	0.450333	0	0	0	NT_463454.1	14592-14409,14773-14696,15064-14875,16185-15818,16562-16401	CD63	1
c162626_g1_i1						CD79A_BOVIN	57.89	38											CD79A	0	0	0	0.5595	0.454167	0.342667	0.5512	0.239	0.837	0	0	0	-	-	-	-
c162626_g1_i2						CD79A_BOVIN	57.89	38											CD79A	0	0	0	0	0.435167	0	0.3884	0	0.326	0	0	0	-	-	-	-
c162626_g1_i4	5prime_partial	110	CD79A_HUMAN	54.1	61	CD79A_HUMAN	54.1	61			ITAM	H9GLV5_ANOCA	60.66	61	Anolis carolinensis (Green anole) (American chameleon)	CD79A			CD79A	0	0	0	0.282167	0.496667	0	0.1362	0.0351667	0.201167	0	0	0	-	-	-	-
c162626_g1_i5	5prime_partial	227	CD79A_BOVIN	43.65	197	CD79A_HUMAN	44.78	201			I-set/ITAM/Ig_2/V-set/ig	H9GLV5_ANOCA	48.79	207	Anolis carolinensis (Green anole) (American chameleon)	CD79A			CD79A	0	0	0	4.91717	4.28917	3.51083	4.264	1.79367	4.07283	0	0	0	-	-	-	-
c152856_g1_i2	internal	186	CD97_BOVIN	38.97	136	CD97_BOVIN	39.68	126		0.82	EGF/EGF_3/EGF_CA/FXa_inhibition/cEGF	F6T1G1_HORSE	38.4	125	Equus caballus (Horse)	Uncharacterized protein (Fragment)			CD97	0	1	0	10.688	17.2568	1.85633	2.9048	6.567	9.23883	0	0	0	NT_475670.1	1440-1485,3463-3508	-	-
c170569_g3_i6	5prime_partial	549	CD97_BOVIN	36.21	533	CD97_BOVIN	36.51	504	o275-297i304-323o338-360i372-394o414-436i457-479o489-511i		7tm_2/GPS	G1KKJ9_ANOCA	37.99	566	Anolis carolinensis (Green anole) (American chameleon)	CD97			CD97	0	1	0	16.6083	23.8028	3.26933	3.8266	10.0538	13.1152	0	0	0	NT_476600.1	1532-1429	-	-
c170569_g3_i7	5prime_partial	559	CD97_BOVIN	36.21	533	CD97_BOVIN	36.51	504	o285-307i314-333o348-370i382-404o424-446i467-489o499-521i		7tm_2/GPS	G1KKJ9_ANOCA	37.35	581	Anolis carolinensis (Green anole) (American chameleon)	CD97			CD97	0	1	0	0.303833	1.16883	0.2525	0.9744	0.352333	0.631667	0	0	0	NT_476600.1	1532-1429	-	-
c289976_g1_i1						MPIP1_HUMAN	77.42	31											CDC25A	0	0	0	0.581333	0.479833	0.781833	1.0994	1.11583	0.889833	1	1	1	NT_466207.1	14189-14440	CDC25B	0
c127125_g1_i1						MPIP2_HUMAN	68	25											CDC25B	0	0	0	0.171167	0.3465	0	0.1868	0.626833	0.231	0	0	0	NT_466207.1	14563-14851	CDC25B	1
c163640_g1_i1	5prime_partial	301	MPIP2_HUMAN	57.41	263	MPIP2_HUMAN	57.03	263			M-inducer_phosp/Rhodanese	Q5ZHY7_CHICK	100	258	Gallus gallus (Chicken)	Uncharacterized protein			CDC25B	0	0	0	1.9785	1.587	1.9415	1.7124	3.11417	3.4115	0	0	0	NT_466207.1	13859-13688,14058-13946,14487-14143,14652-14585,14891-14793	CDC25B	1
c163640_g1_i2	5prime_partial	404	MPIP2_HUMAN	61.44	389	MPIP2_HUMAN	61.18	389			M-inducer_phosp/Rhodanese	Q5ZHY7_CHICK	99.74	386	Gallus gallus (Chicken)	Uncharacterized protein			CDC25B	0	0	0	30.1298	33.3785	33.5425	34.3142	44.6202	42.7785	0	0	0	NT_465329.1	18245-18417,18515-18656	LOC107049885	0
c163640_g1_i3	5prime_partial	434	MPIP2_HUMAN	57.04	419	MPIP2_HUMAN	56.8	419			M-inducer_phosp/Rhodanese	Q5ZHY7_CHICK	92.55	416	Gallus gallus (Chicken)	Uncharacterized protein			CDC25B	0	0	0	0.515667	0.485	0.186	0.312	0.438833	0.638167	0	0	0	NT_466207.1	14058-13688,14280-14143,14487-14387,14652-14585,14891-14793	CDC25B	1
c163640_g2_i1	internal	311	MPIP2_HUMAN	43.23	192	MPIP2_HUMAN	42.86	189	o39-61i68-90o		M-inducer_phosp	Q5ZHY7_CHICK	99.53	211	Gallus gallus (Chicken)	Uncharacterized protein			CDC25B	0	0	0	12.6317	13.0658	14.1862	14.8314	19.3208	19.0973	0	0	0	NT_465329.1	15174-15644,16967-17087,17212-17264,17782-17823,17931-17970,18100-18193,18298-18417	LOC107049885	0
c162707_g2_i1	complete	284	CDC37_HUMAN	66.67	57	CDC37_HUMAN	66.67	57			CDC37_N	K7EQA9_HUMAN	66.67	57	Homo sapiens (Human)	CDC37			CDC37	0	0	0	1.08183	1.10333	0.385333	0.389	0.401833	1.09167	0	0	1	NT_463429.1	2548-2757,3127-3635,3544-3646,3601-3801,3784-3842,3803-4189	0	0
c162707_g2_i5	3prime_partial	203	CDC37_RAT	66.67	57	CDC37_HUMAN	66.67	57			CDC37_N	K7EQA9_HUMAN	66.67	57	Homo sapiens (Human)	CDC37			CDC37	0	0	0	2.81083	3.19233	1.81467	1.5534	2.21483	1.33683	0	0	1	NT_463429.1	2548-2757,3127-3631,3914-4001	0	0
c162707_g2_i7	3prime_partial	139	CDC37_BOVIN	100	34	CDC37_BOVIN	100	34			CDC37_N	K7EJ06_HUMAN	97.22	36	Homo sapiens (Human)	CDC37			CDC37	0	0	0	1.14617	1.28567	0.927	0.5942	0.988833	0.7295	0	0	1	NT_463428.1	2913-3432	0	1
c116118_g1_i1						CAD15_HUMAN	67.57	74											CDH15	0	0	0	0	0	0.283167	0.0492	0.0525	0.0195	0	0	0	NC_006098.4	18851962-18851383	CDH15	1
c13281_g1_i1						CAD15_HUMAN	79.31	58											CDH15	0	0	0	0	0.207667	0.246333	0.5164	0	0	0	0	0	NC_006098.4	18849798-18849589	CDH15	1
c139989_g2_i1						CAD15_MOUSE	65.08	63											CDH15	0	0	0	0	0	0.3675	0.1782	0.1455	0	0	0	0	NC_006098.4	18850762-18850535	CDH15	1
c422787_g1_i1	internal	114	CAD15_MOUSE	61.95	113	CAD15_MOUSE	61.95	113			Cadherin	U3JKR7_FICAL	84.96	113	Ficedula albicollis (Collared flycatcher) (Muscicapa albicollis)	CDH15			CDH15	0	0	0	0.236833	0.0556667	0.305167	0	0.228667	0	0	0	0	NC_006098.4	18850445-18850479,18850557-18850744,18850838-18850961	CDH15	1
c165715_g1_i5	5prime_partial	209	CDIPT_HUMAN	51.67	209	CDIPT_HUMAN	56.52	161	o10-32i142-164o168-190i		CDP-OH_P_transf	G1TWS0_RABIT	52.66	207	Oryctolagus cuniculus (Rabbit)	CDIPT			CDIPT	0	0	1	16.0458	17.1418	13.7083	16.9992	17.596	21.2895	0	0	0	-	-	-	-
c165715_g1_i7						CDIPT_HUMAN	48.33	60											CDIPT	0	0	1	0.205333	0.571333	0	0	0	1.30717	0	0	0	-	-	-	-
c188496_g2_i1						CDKA2_BOVIN	93.48	46											CDK2AP2	0	0	0	4.3495	3.40383	1.81867	2.0836	4.3925	10.199	0	0	0	NC_006092.4	384472-384715	CDK2AP2	1
c188496_g2_i3						CDKA2_HUMAN	66.1	118											CDK2AP2	0	0	0	0.854333	1.16	0.156833	0.3062	0.570333	2.26817	0	0	0	NC_006092.4	384179-384608,384702-385301	CDK2AP2,PITPNM1	1
c188496_g2_i4	5prime_partial	210	CDKA2_HUMAN	80.16	126	CDKA2_BOVIN	96.15	78			CDK2AP	L8XZQ2_TUPCH	80.47	128	Tupaia chinensis (Chinese tree shrew)	Calcium-binding protein 2			CDK2AP2	0	0	0	2.98883	2.46783	1.68133	1.2488	2.09033	3.93283	0	0	0	NC_006092.4	383611-383961,384282-384365,384469-384608,384702-385301	CDK2AP2,PITPNM1	1
c188496_g2_i5						CDKA2_BOVIN	96.3	81											CDK2AP2	0	0	0	7.462	7.45717	3.47383	4.5482	7.40433	11.9337	0	0	0	NC_006092.4	384179-384365,384469-384608,384702-385301	CDK2AP2,PITPNM1	1
c6603_g1_i1	internal	175	CD5R1_BOVIN	72.89	166	CD5R1_BOVIN	72.56	164			CDK5_activator	V8PIF6_OPHHA	72.29	166	Ophiophagus hannah (King cobra) (Naja hannah)	CDK5R1			CDK5R1	0	0	0	2.1815	1.84817	67.9008	68.5406	6.0525	6.6315	0	0	0	NC_006114.4	1658709-1658187	CDK5R1	1
c167296_g1_i3	internal	281	CEAM1_RAT	33.46	260	CEAM1_RAT	33.08	260			I-set/Ig_2/Ig_3/V-set/ig	F7GXA5_CALJA	35.83	254	Callithrix jacchus (White-tufted-ear marmoset)	CEACAM8			CEACAM1	0	0	0	2.654	3.07433	1.75233	2.4078	6.39567	9.02133	0	0	0	NT_471706.1	3330-3589	LOC107050961	-
c167296_g1_i5	internal	305	CEAM1_MOUSE	32.98	282	CEAM1_RAT	30.11	279			ADH_N/Herpes_gE/I-set/Ig_2/Ig_3/Serglycin/V-set/ig	F7GXA5_CALJA	34.39	253	Callithrix jacchus (White-tufted-ear marmoset)	CEACAM8			CEACAM1	0	0	0	1.24567	1.4555	0.1915	0.2006	2.27533	2.097	0	0	0	NT_473679.1	2575-2656,2873-2928,3378-3460,3912-4169	-	-
c167296_g1_i1	internal	309	CEAM2_MOUSE	32.22	270	CEAM1_RAT	32.91	237			Herpes_gE/I-set/Ig_2/Ig_3/V-set/ig	F7GXA5_CALJA	36.68	229	Callithrix jacchus (White-tufted-ear marmoset)	CEACAM8			CEACAM2/CEACAM1	0	0	0	0	0	0	0	0	1.40283	0	0	0	NT_473679.1	2575-2656,2873-2928,3378-3460,3912-4169	-	-
c167296_g1_i2	5prime_partial	194	CEA21_HUMAN	38.46	143	CEA21_HUMAN	37.86	140			I-set/Ig_2/Ig_3/V-set/ig	F7HXU0_CALJA	41.61	149	Callithrix jacchus (White-tufted-ear marmoset)	CEACAM5			CEACAM21	0	0	0	0.484167	0.256833	0.0475	0.6284	0.197833	0.471167	0	0	0	NT_472117.1	1158-1231,1232-1432	-	-
c167296_g1_i6	internal	367	CEAM6_HUMAN	33.46	263	CEAM1_RAT	27.73	357			C2-set_2/I-set/Ig_2/Ig_3/Serglycin/V-set/ig	F7HCZ0_CALJA	29.48	346	Callithrix jacchus (White-tufted-ear marmoset)	CEACAM8			CEACAM6/CEACAM1	0	0	0	0.641833	0.661667	0.4705	0.5668	0.781167	1.27667	0	0	0	NT_473679.1	2575-2656,2873-2928,3378-3460,3912-4169	-	-
c131558_g1_i1						CECR6_MOUSE	82.35	51											CECR6	0	0	0	0	0	1.74817	1.1482	0	0.1735	1	0	1	NC_006088.4	61706853-61706653	CECR6	1
c174920_g1_i2	5prime_partial	100	PROP_HUMAN	53.75	80	PROP_HUMAN	53.75	80				G3VX18_SARHA	51.16	86	Sarcophilus harrisii (Tasmanian devil) (Sarcophilus laniarius)	CFP			CFP	1	0	0	13.1175	11.4403	0.113167	0.2922	0.423	1.60017	0	0	0	NT_473263.1	2337-2489,5091-5163	-	-
c150768_g1_i3	internal	167	CGRE1_HUMAN	45.19	135	CGRE1_HUMAN	42.99	107		0.695	EF-hand_1/EF-hand_6/EF-hand_7	M7BJ44_CHEMY	47.02	151	Chelonia mydas (Green sea-turtle) (Chelonia agassizi)	Cell growth regulator with EF hand domain protein 1			CGREF1	0	0	1	1.86933	1.1275	0.0915	0.1748	0.781833	0.786333	0	0	0	NC_006090.4	104955106-104954948,104955315-104955187,104955483-104955413,104955756-104955682,104956057-104955990	CGREF1	1
c162450_g1_i1	5prime_partial	100	CHD3_HUMAN	60.82	97	CHD3_HUMAN	71.15	52				L7N147_MYOLU	62.89	97	Myotis lucifugus (Little brown bat)	Uncharacterized protein (Fragment)			CHD3	1	0	1	0.908667	0.7795	0.606	0.5568	0.483	0.410833	0	0	0	-	-	-	-
c162450_g1_i2	5prime_partial	100	CHD3_HUMAN	60.82	97	CHD3_HUMAN	71.15	52				L7N147_MYOLU	62.89	97	Myotis lucifugus (Little brown bat)	Uncharacterized protein (Fragment)			CHD3	1	0	1	93.1485	95.5215	54.2622	55.3146	48.6412	52.6347	0	0	0	-	-	-	-
c165404_g1_i1	internal	363	CHD3_HUMAN	90.37	353	CHD3_HUMAN	92.94	340			AAA_22/Chromo/DEAD/ResIII/SNF2_N	K7FT80_PELSI	90.37	353	Pelodiscus sinensis (Chinese softshell turtle) (Trionyx sinensis)	CHD3			CHD3	1	0	1	21.0007	24.4042	14.9995	15.4702	15.7775	13.7288	0	0	0	NT_478979.1	257-47	-	-
c94592_g1_i1	internal	166	CHD3_HUMAN	45.81	179							G5B5E4_HETGA	48.33	180	Heterocephalus glaber (Naked mole rat)	Chromodomain-helicase-DNA-binding protein 3			CHD3	1	0	1	14.2653	13.8545	10.8183	9.9094	10.1493	8.962	0	0	0	NT_468321.1	5351-5302,6108-5995,7586-7487,7889-7800	LOC107050510,LOC107050511	-
c143280_g1_i1	internal	100	CHD6_HUMAN	38.3	47	CHD6_HUMAN	57.14	28				H9G752_ANOCA	38.46	78	Anolis carolinensis (Green anole) (American chameleon)	CHD8			CHD6	0	0	0	3.8425	6.4125	2.963	4.47	3.671	4.16517	1	0	1	-	-	-	NA
c186482_g1_i1	5prime_partial	141	CHD8_RAT	83.97	131	CHD8_RAT	83.97	131				F6W5S9_MOUSE	79.14	139	Mus musculus (Mouse)	Chd8			CHD8	1	0	0	6.10717	4.97717	4.7735	5.0352	5.80517	6.96683	0	0	0	NT_467669.1	4209-4103,4290-4138,4538-4395,4749-4674,4799-4643,4936-4829,4953-4860,5135-5028,5709-5289,6018-5817	LOC107050371	-
c188174_g1_i1	5prime_partial	212	CHKB_HUMAN	65.5	200	CHKB_HUMAN	63.78	196			APH/Choline_kinase/EcKinase	A0A091UTQ2_NIPNI	70.85	199	Nipponia nippon (Crested ibis) (Ibis nippon)	Choline kinase alpha (Fragment)			CHKB	0	0	0	6.9935	7.06067	6.70483	7.3646	8.36367	10.6563	0	0	0	-	-	-	-
c188174_g1_i2	complete	345	CHKB_HUMAN	57.95	390	CHKB_HUMAN	61.58	341		0.678	APH/Choline_kinase/EcKinase	W5NJ95_LEPOC	58.78	376	Lepisosteus oculatus (Spotted gar)	Uncharacterized protein			CHKB	0	0	0	2.9385	1.844	3.18583	1.0104	3.7885	3.1035	0	0	0	-	-	-	-
c188174_g1_i7	complete	129	CHKB_HUMAN	69.77	129	CHKB_HUMAN	66.2	142			Choline_kinase	A0A091UTQ2_NIPNI	73.44	128	Nipponia nippon (Crested ibis) (Ibis nippon)	Choline kinase alpha (Fragment)			CHKB	0	0	0	2.03533	1.55617	1.0345	1.284	1.74283	2.44833	0	0	0	-	-	-	-
c119833_g1_i3						ACHB_BOVIN	58.14	43											CHRNB1	0	0	1	0.0955	0	1.19217	1.4166	0.3725	0.255333	0	0	0	NT_464757.1	17555-17640,18610-18801	LOC386576	-
c390473_g1_i1						ACHB_RAT	55.56	36											CHRNB1	0	0	1	0	0	0.482333	0.0772	0	0	0	0	0	NT_464757.1	14483-14166	LOC386576	-
c156624_g2_i1	5prime_partial	249	CIART_MOUSE	59.72	144	CIART_MOUSE	82.14	84				G1MPT5_MELGA	100	84	Meleagris gallopavo (Common turkey)	CIART			CIART	0	0	0	1.102	0.940167	0.399	0.5322	0.246167	0.143667	0	0	0	NC_006112.3	2384775-2384437,2384985-2384905,2385438-2385362,2385880-2385633	CIART	1
c156624_g2_i2	5prime_partial	266	CIART_MOUSE	59.72	144	CIART_MOUSE	82.14	84				G1MPT5_MELGA	100	84	Meleagris gallopavo (Common turkey)	CIART			CIART	0	0	0	0.267667	0.2905	0.0248333	0.2002	0.608833	0.387667	0	0	0	NC_006112.3	2384775-2384437,2384985-2384905,2385438-2385362,2385880-2385633,2386378-2386265	CIART	1
c141291_g1_i1	internal	216	CIC_HUMAN	35.71	154														CIC	1	0	1	3.46483	3.42217	3.9395	4.9196	5.22333	5.83	0	0	0	-	-	-	-
c156644_g1_i1	internal	315	CIC_HUMAN	85.91	220	CIC_MOUSE	90.56	180				I3L135_HUMAN	85.59	222	Homo sapiens (Human)	CIC			CIC	1	0	1	18.1322	14.3598	15.3125	13.3302	16.2162	17.8622	0	0	0	NT_469887.1	1375-1526,2308-2444,3136-3268,3928-4094	LOC107050718	-
c156644_g1_i5	internal	201	CIC_HUMAN	87.7	187	CIC_HUMAN	90.29	175				I3L135_HUMAN	86.24	189	Homo sapiens (Human)	CIC			CIC	1	0	1	49.8765	42.8617	52.4535	51.4648	65.8247	63.9652	0	0	0	NT_469887.1	1347-1526,2308-2444,3136-3268,3928-4094	LOC107050718	-
c16993_g1_i1						CIC_HUMAN	68.57	70											CIC	1	0	1	24.7492	21.8888	29.0382	24.509	36.2407	36.8965	0	0	0	NT_478498.1	665-754	-	-
c170814_g2_i1	internal	272	CIC_HUMAN	65.93	270	CIC_HUMAN	68.49	238			HMG_box/HMG_box_2	A0A061HVY8_CRIGR	65.44	272	Cricetulus griseus (Chinese hamster) (Cricetulus barabensis griseus)	Uncharacterized protein (Fragment)			CIC	1	0	1	47.6187	41.3018	62.6632	55.411	76.6667	74.2903	0	0	0	NT_478391.1	792-604,1726-1611	LOC107051533	-
c322502_g1_i1	internal	117	CIC_MOUSE	85.25	61	CIC_MOUSE	89.09	55				Q4SSG7_TETNG	65.38	104	Tetraodon nigroviridis (Spotted green pufferfish) (Chelonodon nigroviridis)	Chromosome undetermined SCAF14443COMMA whole genome shotgun sequence (Fragment)			CIC	1	0	1	6.9965	5.29567	8.66517	7.7724	12.0193	10.2047	0	0	0	NT_476896.1	2376-2258	-	-
c376845_g1_i1						CIC_MOUSE	47.78	90											CIC	1	0	1	11.5467	9.611	12.7752	13.8768	16.1785	17.241	0	0	0	-	-	-	-
c91711_g1_i1	internal	166	CIC_MOUSE	50	162							M3Y844_MUSPF	49.69	161	Mustela putorius furo (European domestic ferret) (Mustela furo)	CIC			CIC	1	0	1	6.92783	6.57233	8.39283	8.8338	10.039	12.1342	0	0	0	-	-	-	-
c148051_g1_i1						CLASR_HUMAN	98	50											CLASRP	1	0	0	18.0348	14.4137	14.5823	13.9362	21.37	17.7887	0	0	0	-	-	-	-
c148051_g1_i2	5prime_partial	191	CLASR_HUMAN	71.86	167	CLASR_HUMAN	94.34	53				G7PXV9_MACFA	70.41	169	Macaca fascicularis (Crab-eating macaque) (Cynomolgus monkey)	Putative uncharacterized protein			CLASRP	1	0	0	3.33733	5.38233	3.854	4.073	3.61483	6.05033	0	0	0	-	-	-	-
c148051_g1_i3	3prime_partial	156	CLASR_MOUSE	98.61	72	CLASR_HUMAN	98	50			DUF2051	Q71RY3_MOUSE	98.61	72	Mus musculus (Mouse)	Clasrp			CLASRP	1	0	0	0.554	0.545833	0.0678333	0.1786	0.127167	0.644833	0	0	0	-	-	-	-
c187687_g1_i4	internal	260	CLASR_BOVIN	93.33	60	CLASR_RAT	95	60				A0A091TG70_PHALP	78.95	95	Phaethon lepturus (White-tailed tropicbird)	CLK4-associating serine/arginine rich protein			CLASRP	1	0	0	2.206	2.015	1.86633	2.7438	2.85133	2.66067	0	0	0	NT_471592.1	349-399,494-710,3334-3590	-	-
c187687_g1_i5	internal	123	CLASR_BOVIN	78.43	102	CLASR_BOVIN	73.53	102			DSHCT	K7G3P7_PELSI	93.52	108	Pelodiscus sinensis (Chinese softshell turtle) (Trionyx sinensis)	CLASRP			CLASRP	1	0	0	1.67833	2.7165	3.58533	2.3804	2.83667	2.86783	0	0	0	NT_467191.1	906-827,1105-1003,1414-1225	LOC107050286	-
c187687_g1_i6	5prime_partial	408	CLASR_BOVIN	91.72	338	CLASR_BOVIN	89.35	338	o168-190i211-228o243-265i		DRY_EERY	K7G3P7_PELSI	89.84	374	Pelodiscus sinensis (Chinese softshell turtle) (Trionyx sinensis)	CLASRP			CLASRP	1	0	0	18.4902	18.6865	15.7453	18.65	25.2462	26.1272	0	0	0	NT_471592.1	349-399,494-829	-	-
c174208_g1_i1						CLIP3_PONAB	92.31	26											CLIP3	0	0	0	0	0	0	0.8228	0	1.08117	0	0	0	NT_475186.1	2223-2431,2500-2551,2756-2828,3051-3115,3408-3460,3767-3819	-	-
c174208_g1_i2	internal	248	CLIP3_MOUSE	81.68	202	CLIP3_MOUSE	82.78	180			Ank/Ank_2/Ank_3/Ank_4/Ank_5	W5NC38_LEPOC	73.04	230	Lepisosteus oculatus (Spotted gar)	Uncharacterized protein (Fragment)			CLIP3	0	0	0	0.933167	0.5975	24.8028	20.8434	13.138	12.9803	0	0	0	NT_475186.1	198-338,748-797,2257-2353	-	-
c192750_g2_i2	internal	284	CLIP3_XENLA	62.45	261	CLIP3_XENLA	57.95	264			CAP_GLY	H2ZVZ3_LATCH	62.31	268	Latimeria chalumnae (West Indian ocean coelacanth)	CLIP3			CLIP3	0	0	0	0.3305	0.0363333	14.2698	12.8244	7.80633	7.01533	0	0	0	NT_473812.1	723-585,5097-4772	LOC107051207	-
c192750_g2_i3	internal	277	CLIP3_XENLA	62.07	261	CLIP3_XENLA	57.58	264			CAP_GLY	H2ZVZ3_LATCH	61.94	268	Latimeria chalumnae (West Indian ocean coelacanth)	CLIP3			CLIP3	0	0	0	0.586167	0.254833	0.870333	0.3984	0.647833	0.857667	0	0	0	NT_473812.1	723-585,5097-4798	LOC107051207	-
c184500_g3_i4	internal	113	CLPB_HUMAN	88.16	76	CLPB_MOUSE	88.16	76			ClpB_D2-small	A0A091JLB2_9AVES	83.16	95	Egretta garzetta (little egret)	Caseinolytic peptidase B protein (Fragment)			CLPB	0	0	0	0.2445	0.071	0.333667	0.182	0.628667	0.784167	1	0	1	-	-	-	NA
c162360_g2_i3	3prime_partial	252	CLPP_MOUSE	77.12	236	CLPP_MOUSE	81.65	218			CLP_protease	Q3KQF3_XENLA	75.93	241	Xenopus laevis (African clawed frog)	clpp			CLPP	1	0	0	9.43183	8.1335	8.551	9.0582	9.28217	9.53067	0	0	0	NT_471955.1	3389-4146,4341-4413,5038-5136,5231-5420,5531-5585,5696-5750,5860-5911,6515-6566,6908-7014	CLPP	1
c145193_g1_i9	complete	141	CKLF5_MOUSE	30.4	125				i21-38o43-65i78-97o101-119i										CMTM5	0	0	1	0	0	3.555	2.2376	0.0615	0.168667	0	0	0	NT_472160.1	4042-4147,5983-6135	-	-
c114749_g1_i1						CNN1_MELGA	97.44	39											CNN1	1	0	0	0.169667	0.0276667	0.500833	0.2636	0.738833	1.09917	0	0	1	NT_463423.1	17713-18183	CNN1	1
c114749_g2_i1						CNN1_MUSPF	100	50											CNN1	1	0	0	0.254333	0.071	0.498167	0.5296	0.917333	1.02083	0	0	1	NT_463423.1	17437-17721	CNN1	1
c116877_g1_i1						CNNM2_HUMAN	96.55	58											CNNM2	0	0	0	1.103	2.11783	3.11967	3.5132	2.91917	2.20133	1	0	1	NC_006093.4	23400532-23400786	CNNM2	1
c148032_g1_i1	5prime_partial	349	CNOT3_HUMAN	71.68	339	CNOT3_HUMAN	82.3	243			NOT2_3_5	H9GMX6_ANOCA	73.04	345	Anolis carolinensis (Green anole) (American chameleon)	CNOT3			CNOT3	1	0	1	8.84017	9.64583	8.26283	7.5352	12.318	12.7797	0	0	0	NT_478556.1	199-3,528-413,751-683	LOC107051542	-
c148032_g1_i2	complete	207	CNOT3_HUMAN	87.02	208	CNOT3_HUMAN	82.3	243			NOT2_3_5	B2GUB5_XENTR	86.54	208	Xenopus tropicalis (Western clawed frog) (Silurana tropicalis)	cnot3			CNOT3	1	0	1	0.153833	0.122167	0.1285	0.2036	0.581167	0.413	0	0	0	NT_478556.1	528-3,751-683	LOC107051542	-
c148032_g1_i3	5prime_partial	280	CNOT3_HUMAN	63.4	265	CNOT3_HUMAN	74.56	169			NOT2_3_5	H9GMX6_ANOCA	65.68	271	Anolis carolinensis (Green anole) (American chameleon)	CNOT3			CNOT3	1	0	1	0.2345	0.151833	0.0361667	0.0444	0.1305	0.162	0	0	0	NT_478556.1	199-3,528-413,751-683	LOC107051542	-
c148032_g2_i2	5prime_partial	105	CNOT3_MOUSE	100	41	CNOT3_MOUSE	100	27			NOT2_3_5	Q4SYG9_TETNG	88.24	51	Tetraodon nigroviridis (Spotted green pufferfish) (Chelonodon nigroviridis)	Chromosome undetermined SCAF12065COMMA whole genome shotgun sequence (Fragment)			CNOT3	1	0	1	0.103333	0.231167	0.0235	0	0.2855	0.283833	0	0	0	-	-	-	-
c168206_g1_i4						CNOT3_MOUSE	96.83	63											CNOT3	1	0	1	0.570333	0.858833	0.972167	0.5492	0.632167	1.03217	0	0	0	NT_479228.1	629-429	-	-
c115102_g1_i3						COE3_XENLA	56.76	37											COE3	0	0	0	0.161333	0.573667	0	0	0	0	0	0	0	NC_006093.4	34309063-34309172,34309300-34309409	EBF3	-
c394216_g1_i1						CO1A2_RAT	92.86	28											COL1A2	0	0	0	0	0.261	0	0	0	0	1	1	1	-	-	-	NA
c203441_g1_i1						CO5A2_MOUSE	98.04	51											COL5A2	0	0	0	0	0.5395	0	0	0	0	1	0	1	-	-	-	NA
c129931_g1_i1	5prime_partial	343	CSN6_MOUSE	91.53	307	CSN6_PIG	92.39	276	i12-34o44-66i		JAB/MitMem_reg	D3Z0F5_MOUSE	91.92	297	Mus musculus (Mouse)	Cops6			COPS6	0	0	0	85.3997	76.7797	81.5135	86.959	78.9568	81.7767	0	0	0	NT_473859.1	505-375	COPS6	1
c129931_g1_i2	5prime_partial	128	CSN6_XENLA	95.5	111	CSN6_XENLA	95.1	102			MitMem_reg	H9GIV4_ANOCA	91.15	113	Anolis carolinensis (Green anole) (American chameleon)	Uncharacterized protein (Fragment)			COPS6	0	0	0	3.01933	4.1405	0.994667	1.0918	3.81517	3.5685	0	0	0	-	-	-	NA
c186414_g2_i1	complete	303	COPZ1_PONAB	96.61	177	COPZ1_PONAB	96.61	177			Clat_adaptor_s	F1QFP1_DANRE	90.66	182	Danio rerio (Zebrafish) (Brachydanio rerio)	copz1			COPZ1	1	0	0	14.6015	11.734	10.8907	10.7992	13.7047	14.516	0	0	0	NC_008465.3	1170192-1170913,1172133-1172202,1172960-1173050,1173152-1173243,1173626-1173684,1173911-1173989,1174115-1174168,1174296-1174345,1174637-1174833	COPZ1	1
c186414_g2_i2						COPZ1_PONAB	96.49	171											COPZ1	1	0	0	53.2148	45.0663	37.3597	38.9216	49.0103	59.4965	0	0	0	NC_008465.3	1171984-1172064,1172132-1172202,1172960-1173050,1173152-1173243,1173626-1173684,1173911-1173989,1174115-1174168,1174296-1174345,1174637-1174833	COPZ1	1
c186414_g2_i3						COPZ1_PONAB	93.44	61											COPZ1	1	0	0	0.618333	0.9205	0.248667	0.4282	0.908	1.5585	0	0	0	NC_008465.3	1172821-1173050,1173152-1173241	COPZ1	1
c186414_g2_i4						COPZ1_PONAB	96.49	171											COPZ1	1	0	0	2.68667	1.91283	1.974	1.2168	3.536	5.89667	0	0	0	NC_008465.3	1171984-1172202,1172960-1173050,1173152-1173243,1173626-1173684,1173911-1173989,1174115-1174168,1174296-1174345,1174637-1174833	COPZ1	1
c186414_g2_i5						COPZ1_BOVIN	95.35	43											COPZ1	1	0	0	1.313	0.228667	0	0	0.9265	0.4375	0	0	0	NC_008465.3	1173827-1173989,1174115-1174166	COPZ1	1
c186414_g2_i6						COPZ1_PONAB	70.83	48											COPZ1	1	0	0	2.23	0.488833	1.44783	0.8464	2.33467	0.364167	0	0	0	NC_008465.3	1174241-1174345,1174637-1174959	COPZ1	1
c174731_g1_i10						COR1B_MOUSE	53.28	137											CORO1B	0	0	0	0.3575	0.274333	0.265	0.3124	0.340333	0.391	1	0	1	NT_460421.1	23435-24078,24363-24547	CORO1B	1
c148262_g1_i1						COX5B_PIG	76.36	55											COX5B	0	0	0	1.64983	0.882333	2.07133	0.9586	0.859667	0.533167	0	0	0	NT_464304.1	22221-22117,22618-22324	LOC107049545	-
c154634_g1_i1						CX7A1_BOVIN	63.64	55											COX7A1	0	0	1	261.876	300.457	56.1008	56.549	43.8913	71.9508	0	0	0	NT_468889.1	3712-3571,4193-4105,4654-4585	LOC107050595	-
c117698_g1_i2	internal	357	CPEB2_HUMAN	76.92	39	CPEB2_HUMAN	76.92	39				U3K3X9_FICAL	72.01	318	Ficedula albicollis (Collared flycatcher) (Muscicapa albicollis)	Uncharacterized protein (Fragment)			CPEB2	0	0	0	0.6465	0.512333	0.526667	0.579	0.809	0.826833	1	0	1	NC_006091.4	77450294-77451363	CPEB2,LOC107053293	1
c170398_g1_i1						CPNE5_MOUSE	83.33	18											CPNE5	1	0	0	0	0	0.178167	0.194	0	0	1	0	0	NC_006113.4	1185803-1185575	LOC101748755	-
c170398_g2_i9						CPNE5_MOUSE	96.3	27											CPNE5	1	0	0	0.0316667	0	0.6815	0.2988	0.0438333	0.0856667	1	0	0	NC_006113.4	1185920-1186451	LOC101748755	-
c170398_g3_i1						CPNE5_MOUSE	87.88	33											CPNE5	1	0	0	0.047	0	1.47917	0.1494	0.197	0.0921667	1	0	0	NC_006113.4	1185530-1185907	LOC101748755	-
c170398_g2_i1						CPNE8_HUMAN	81.82	44											CPNE8	0	0	0	0.0731667	0.0633333	0.776333	0.1388	0.0525	0.0603333	1	1	1	NC_006113.4	1188672-1189001	LOC101748755	0
c191582_g1_i5	5prime_partial	196	CPSF1_MOUSE	85.53	159	CPSF1_MOUSE	85.53	159			CPSF_A	A0A087X101_HUMAN	85.53	159	Homo sapiens (Human)	CPSF1			CPSF1	1	0	0	1.86017	0.607667	1.8095	0.7318	2.71517	0.632167	0	0	0	NT_470793.1	4219-4322,4554-4658,4714-4818,4954-5058,5066-5170,5130-5234,5386-5490,5753-5857,6137-6241,6457-6561,6697-6801,6825-6929,7049-7153,7273-7377,7356-7623,7673-7700,7748-7775,7922-7949,7972-7999,8182-8209	-	-
c191582_g1_i6	5prime_partial	180	CPSF1_MOUSE	85.53	159	CPSF1_MOUSE	85.53	159			CPSF_A	A0A087X101_HUMAN	85.53	159	Homo sapiens (Human)	CPSF1			CPSF1	1	0	0	0.0525	3.8845	0.115833	6.1014	0.0908333	8.16967	0	0	0	NT_470793.1	4267-4322,4762-4818,5002-5058,5114-5170,5178-5234,5434-5490,5801-5857,6025-6081,6185-6241,6873-6929,7097-7153,7321-7377,7369-7425,7401-7625	-	-
c167008_g1_i6						CPT1A_HUMAN	67.31	52											CPT1A	0	0	0	1.3945	0.2755	0.5545	0.4326	1.69417	0.626167	1	1	1	NT_473504.1	500-533	-	0
c176302_g1_i4	internal	689	CPT1A_HUMAN	40.06	634	CPT1A_HUMAN	39.91	634	o108-130i137-159o		Carn_acyltransf	F7CNI6_XENTR	40.53	639	Xenopus tropicalis (Western clawed frog) (Silurana tropicalis)	LOC100490391			CPT1A	0	0	0	0.319833	0.329667	1.05383	0.9542	1.008	1.3385	1	1	1	-	-	-	NA
c176302_g1_i5	5prime_partial	553	CPT1A_HUMAN	37.28	523	CPT1A_HUMAN	36.9	523	o108-130i137-159o		Carn_acyltransf	F7CNI6_XENTR	37.96	519	Xenopus tropicalis (Western clawed frog) (Silurana tropicalis)	LOC100490391			CPT1A	0	0	0	0.335333	0.211833	0.548	0.6684	0.762667	0.685833	1	1	1	-	-	-	NA
c176302_g1_i6	internal	475	CPT1A_HUMAN	41.62	382	CPT1A_HUMAN	39.13	368	o108-130i137-159o		Carn_acyltransf	M3Z9V2_NOMLE	38.8	433	Nomascus leucogenys (Northern white-cheeked gibbon) (Hylobates leucogenys)	CPT1A			CPT1A	0	0	0	1.63283	1.39783	4.11	5.827	2.76217	5.7495	1	1	1	NC_008465.3	1495-1363	-	0
c176302_g1_i7	internal	616	CPT1A_HUMAN	40.82	561	CPT1A_HUMAN	40.29	561	o108-130i137-159o		Carn_acyltransf	F7CNI6_XENTR	40.99	566	Xenopus tropicalis (Western clawed frog) (Silurana tropicalis)	LOC100490391			CPT1A	0	0	0	2.43717	2.37183	5.55583	5.008	6.67117	5.94283	1	1	1	-	-	-	NA
c176302_g3_i1						CPT1A_HORSE	42.86	70											CPT1A	0	0	0	11.2577	12.5652	24.5518	21.5786	22.7915	29.4097	1	1	1	-	-	-	NA
c388935_g1_i1						CPT1A_HUMAN	72.92	48											CPT1A	0	0	0	0	0	0.674667	1.1	0	0	1	1	1	NT_472847.1	3090-2842	-	0
c148604_g1_i1						CPT1B_RAT	57.14	42											CPT1B	0	0	0	0.279333	0	2.29817	6.0984	0.252333	0.757833	0	0	0	NT_475933.1	2168-2207,2886-2925	-	-
c167008_g1_i1	complete	614	CPT1B_MOUSE	68.61	532	CPT1B_MOUSE	68.61	532	i50-72o104-126i		Carn_acyltransf	R4GBB5_ANOCA	71.51	551	Anolis carolinensis (Green anole) (American chameleon)	CPT1B			CPT1B	0	0	0	0.128	0.231167	0.068	0.0204	0.1305	0.099	0	0	0	NT_475933.1	930-757	-	-
c167008_g1_i2	5prime_partial	565	CPT1B_MOUSE	68.61	532	CPT1B_MOUSE	68.61	532			Carn_acyltransf	R4GBB5_ANOCA	71.88	544	Anolis carolinensis (Green anole) (American chameleon)	CPT1B			CPT1B	0	0	0	14.4377	28.6763	5.07083	4.3808	5.72267	6.67267	0	0	0	NT_475933.1	930-757	-	-
c167008_g1_i4	complete	769	CPT1B_MOUSE	64.05	765	CPT1B_MOUSE	64.05	765			Carn_acyltransf	H9G4Q4_ANOCA	68.19	767	Anolis carolinensis (Green anole) (American chameleon)	CPT1B			CPT1B	0	0	0	14.7218	32.4777	0.345	0.1954	0.167667	0.039	0	0	0	NT_475933.1	930-757	-	-
c167008_g1_i5						CPT1B_RAT	68.42	57											CPT1B	0	0	0	2.23467	2.23817	0.9645	0.7248	1.6465	1.64233	0	0	0	-	-	-	-
c167008_g1_i7						CPT1B_MOUSE	60.34	58											CPT1B	0	0	0	0	0.502667	0.768	0.8112	0.157	0.198667	0	0	0	-	-	-	-
c167008_g1_i8	5prime_partial	752	CPT1B_MOUSE	62.95	726	CPT1B_MOUSE	62.95	726			Carn_acyltransf	H9G4Q4_ANOCA	67.17	728	Anolis carolinensis (Green anole) (American chameleon)	CPT1B			CPT1B	0	0	0	0.198667	1.79533	0.769667	0.424	0.918167	2.02917	0	0	0	NT_475933.1	930-757	-	-
c78022_g1_i1						CPT1B_BOVIN	58.11	74											CPT1B	0	0	0	0	0	1.17717	2.8554	0	0.0841667	0	0	0	NT_475933.1	609-656,690-959	-	-
c78022_g1_i2						CPT1B_MOUSE	61.19	67											CPT1B	0	0	0	0.150167	0	0.1455	1.9552	0	0	0	0	0	NT_475933.1	735-959	-	-
c185429_g1_i8	internal	104	CPT2_XENLA	44.44	45	CPT2_XENLA	44.44	45			Carn_acyltransf	F4WZX3_ACREC	51.11	45	Acromyrmex echinatior (Panamanian leafcutter ant) (Acromyrmex octospinosus echinatior)	Carnitine O-acetyltransferase			CPT2	0	0	0	1.11633	0.573667	0.646667	0.7798	0.648	1.02117	1	1	1	-	-	-	NA
c189064_g1_i1	5prime_partial	116	CRUM3_HUMAN	73.17	41				o50-72i	0.76		F7I870_CALJA	56.76	74	Callithrix jacchus (White-tufted-ear marmoset)	CRB3			CRB3	0	1	0	0	0	0.0666667	0	0.945	0.218667	0	0	0	NT_471815.1	6214-6169,6754-6421	-	-
c189064_g1_i2	internal	127	CRUM3_HUMAN	72.5	40				o50-72i	0.76		F7I870_CALJA	56.16	73	Callithrix jacchus (White-tufted-ear marmoset)	CRB3			CRB3	0	1	0	0	0	0.0423333	0	0.3585	1.299	0	0	0	NT_471815.1	6754-6554	-	-
c195776_g1_i3						CRLF3_DANRE	64	50											CRLF3	0	0	0	0.156667	0.167	0	0	0	0.146333	1	1	1	NC_006105.4	6695711-6695472	CRLF3	1
c218359_g1_i1						RS22_NEUCR	84.48	58											CRP-27	0	0	0	0.679333	0	0	0	0	0	0	0	0	-	-	-	-
c244080_g1_i1						RL16_NEUCR	74.63	67											CRP-46	0	0	0	0.714	0	0	0	0	0	0	0	0	-	-	-	-
c388136_g1_i1						RL40_NEUCR	95.83	72											CRP-79	0	0	0	0.440667	0	0	0	0	0	0	0	0	-	-	-	-
c165802_g2_i6						CRTC1_HUMAN	72.92	48											CRTC1	0	0	0	1.5145	1.25767	1.07783	0.766	1.42833	2.18467	1	0	1	-	-	-	NA
c147684_g2_i1	5prime_partial	178	CRTC2_HUMAN	56.25	144	CRTC2_HUMAN	54.17	144			TORC_C	A0A091GIZ6_9AVES	63.92	158	Cuculus canorus (common cuckoo)	CREB-regulated transcription coactivator 2 (Fragment)			CRTC2	0	0	0	2.5495	2.14667	4.49983	5.1884	3.957	3.33233	0	0	0	-	-	-	NA
c147684_g2_i2						CRTC2_MOUSE	64.65	99											CRTC2	0	0	0	2.07883	1.14	0.724667	0.9254	1.99083	1.45317	0	0	0	-	-	-	NA
c165802_g1_i2	3prime_partial	191	CRTC2_HUMAN	55.56	189	CRTC2_HUMAN	66.67	99				A0A091GIZ6_9AVES	81.11	90	Cuculus canorus (common cuckoo)	CREB-regulated transcription coactivator 2 (Fragment)			CRTC2	0	0	0	4.19183	3.46417	3.33767	3.262	5.98	5.91617	0	0	0	-	-	-	NA
c165802_g2_i1	5prime_partial	366	CRTC2_BOVIN	75.29	344	CRTC2_BOVIN	77.04	318			TORC_M/TORC_N	H2N5M8_PONAB	74.42	344	Pongo abelii (Sumatran orangutan) (Pongo pygmaeus abelii)	CRTC2			CRTC2	0	0	0	6.2415	6.21333	5.694	5.7372	10.163	10.649	0	0	0	NC_006112.3	2075046-2074925,2075260-2075157,2076261-2076072	CRTC2	1
c165802_g2_i2	5prime_partial	181	CRTC2_BOVIN	78.74	174	CRTC2_BOVIN	82.78	151			TORC_N	H2Q044_PANTR	79.31	174	Pan troglodytes (Chimpanzee)	CRTC2			CRTC2	0	0	0	1.64983	0.527667	1.18117	0.912	2.045	1.4185	0	0	0	NC_006112.3	2075046-2074925,2075260-2075157,2076261-2076072	CRTC2	1
c165802_g2_i4						CRTC2_BOVIN	74.19	31											CRTC2	0	0	0	0.246	0.2945	0.144833	0.1382	0.461	0.138	0	0	0	-	-	-	NA
c158734_g4_i5	3prime_partial	110	CISY_XENTR	92.98	57	CISY_XENTR	92.98	57			Citrate_synt	U3I904_ANAPL	84.81	79	Anas platyrhynchos (Mallard) (Anas boschas)	Uncharacterized protein (Fragment)			CS	0	0	0	0.658	0.233	0.199333	0.0544	0.258667	0.332833	1	0	1	NC_008465.3	749472-749094,749787-749658,749793-749673,749856-749793	CS	1
c173952_g1_i13						CSG_HALJP	48.57	35											CSG	0	0	0	0.0595	0	0	0	0.143167	0.216333	0	0	0	NT_463193.1	32870-33207	USP21	-
c177529_g1_i1	complete	216	CSK2B_RAT	100	215	CSK2B_RAT	100	215			CK_II_beta	G3VEQ6_SARHA	100	215	Sarcophilus harrisii (Tasmanian devil) (Sarcophilus laniarius)	CSNK2B			CSNK2B	0	0	0	0.3755	69.2638	0.129167	84.7738	0.3165	70.9325	0	0	1	NT_477655.1	1052-890	-	-
c177529_g1_i4	3prime_partial	211	CSK2B_DANRE	100	201	CSK2B_DANRE	100	201			CK_II_beta	G3VEQ6_SARHA	100	201	Sarcophilus harrisii (Tasmanian devil) (Sarcophilus laniarius)	CSNK2B			CSNK2B	0	0	0	60.8113	16.847	61.1958	14.7032	61.6347	18.8297	0	0	1	NT_477655.1	1052-890	-	-
c177529_g1_i5	complete	193	CSK2B_RAT	100	157	CSK2B_RAT	100	157		0.49	CK_II_beta	G3VEQ6_SARHA	100	157	Sarcophilus harrisii (Tasmanian devil) (Sarcophilus laniarius)	CSNK2B			CSNK2B	0	0	0	36.8493	0.816833	45.4652	0.3388	37.762	0.222833	0	0	1	-	-	-	-
c390028_g1_i1						CNEP1_XENTR	95.45	22											CTDNEP1	0	0	0	0.326	0.282	0	0.6402	0.236333	0.2545	0	0	0	NT_469046.1	1225-1045	CTDNEP1	1
c431915_g1_i1						CTNB_XENLA	100	70											CTNNB1	0	0	0	0	0.4665	0	0	0	0	1	1	1	-	-	-	NA
c169734_g3_i2	5prime_partial	195	CATD_PIG	54.29	175	CATD_CLUHA	53.8	158			Asp/TAXi_C	F1QDA2_DANRE	57.78	180	Danio rerio (Zebrafish) (Brachydanio rerio)	Uncharacterized protein			CTSD	0	0	0	0.5765	0.815833	0.906833	0.4024	0.451	0.421333	1	1	1	NT_468491.1	4858-4666,5895-5792,6630-6464,7566-7407	LOC107050543	-
c143864_g1_i1	internal	154	CTU1_XENTR	66.37	113	CTU1_XENTR	66.37	113				V8P896_OPHHA	70.18	114	Ophiophagus hannah (King cobra) (Naja hannah)	ctu1			CTU1	0	0	0	10.773	8.25683	5.5505	6.13	9.20617	10.3013	0	0	0	NT_475280.1	948-489	LOC107051352	-
c63758_g1_i1						CTU1_XENTR	61.9	84											CTU1	0	0	0	0.120667	0	0.237667	0	0.291667	0	0	0	0	NT_475280.1	523-778	-	-
c170075_g1_i1	5prime_partial	176	CUTA_RAT	55	100	CUTA_HUMAN	63.89	72	i32-54o		CutA1	H3AG71_LATCH	45.38	130	Latimeria chalumnae (West Indian ocean coelacanth)	CUTA			CUTA	0	0	1	0.1055	0.1725	0.109833	0.1536	0.243833	0.383833	1	0	1	NT_475549.1	2151-2316,3330-3391,3494-3703	LOC107051381	0
c170075_g1_i2	5prime_partial	190	CUTA_HUMAN	66.67	120	CUTA_HUMAN	71.03	107	i32-54o		CutA1	F1N5T0_BOVIN	68.85	122	Bos taurus (Bovine)	CUTA			CUTA	0	0	1	15.5137	14.0495	55.9068	51.1534	35.087	33.125	1	0	1	NT_475549.1	2151-2316,3330-3391,3494-3543	LOC107051381	0
c181748_g2_i3	5prime_partial	410	CXXC1_HUMAN	85.3	381	CXXC1_HUMAN	86.1	374			zf-CpG_bind_C	F7D5W7_CALJA	84.78	381	Callithrix jacchus (White-tufted-ear marmoset)	CXXC1			CXXC1	0	0	1	11.9655	5.06217	5.67483	3.2482	13.5987	9.90367	0	0	0	NT_469591.1	473-402,848-776,1207-1136,8497-8311	-	-
c181748_g2_i4	5prime_partial	276	CXXC1_BOVIN	58.26	230	CXXC1_BOVIN	57.83	230			PHD/zf-CXXC	M7APP4_CHEMY	68.53	197	Chelonia mydas (Green sea-turtle) (Chelonia agassizi)	CpG-binding protein			CXXC1	0	0	1	7.42983	2.88817	2.73983	2.3054	9.7785	5.66983	0	0	0	NT_468950.1	2459-2361,2744-2536	-	-
c181748_g2_i6	5prime_partial	594	CXXC1_HUMAN	86.11	360	CXXC1_HUMAN	86.11	360			PHD/zf-CXXC/zf-CpG_bind_C	Q6INJ5_XENLA	73.82	573	Xenopus laevis (African clawed frog)	cxxc1			CXXC1	0	0	1	6.42583	5.737	7.61433	5.3456	8.12233	6.6325	0	0	0	NT_468950.1	2459-2361,2744-2536	-	-
c121022_g1_i1	internal	292	CXXC4_RAT	88.03	117	CXXC4_RAT	88.03	117			Na_H_antiport_1	H0Z001_TAEGU	94.02	117	Taeniopygia guttata (Zebra finch) (Poephila guttata)	CXXC4			CXXC4	0	0	0	0.0128333	0.0121667	2.26167	2.839	2.40817	1.92067	0	0	0	NC_006091.4	39262751-39263009,39262797-39263009	CXXC4	1
c162477_g1_i5	internal	124	CXXC4_RAT	88.7	115	CXXC4_RAT	88.7	115				H0Z001_TAEGU	93.91	115	Taeniopygia guttata (Zebra finch) (Poephila guttata)	CXXC4			CXXC4	0	0	0	0.105333	0.047	0.0516667	0.461	0.516333	0.355	0	0	0	NC_006091.4	39263009-39262806	CXXC4	1
c169653_g2_i1	internal	176	CYAB_AERHY	28.16	174	CYAB_AERHY	27.34	139			CYTH	H3ALZ9_LATCH	58.9	163	Latimeria chalumnae (West Indian ocean coelacanth)	Uncharacterized protein		<0.05	CYAB	0	0	0	12.7483	16.1962	18.8392	23.4834	16.8238	22.0297	0	0	0	-	-	-	-
c136140_g1_i1	5prime_partial	284	CY1_BOVIN	75.7	251	CY1_BOVIN	85.15	202			Cytochrom_C/Cytochrom_C1/Cytochrome_CBB3	H9GCG1_ANOCA	85.77	246	Anolis carolinensis (Green anole) (American chameleon)	CYC1			CYC1	1	0	0	0.515167	0.4965	0.502667	0.177	1.139	0	0	0	0	-	-	-	-
c136140_g1_i2	5prime_partial	315	CY1_BOVIN	76.12	289	CY1_BOVIN	83.83	235			Cytochrom_C/Cytochrom_C1/Cytochrome_CBB3	D0VX26_CHICK	100	241	Gallus gallus (Chicken)	Mitochondrial cytochrome c1COMMA heme protein (EC 1.10.2.2)			CYC1	1	0	0	51.5443	49.01	68.4098	67.8606	37.0542	45.7138	0	0	0	-	-	-	-
c157501_g1_i2	5prime_partial	211	CYHR1_BOVIN	88.56	201	CYHR1_BOVIN	88.56	201				G3W188_SARHA	89.05	201	Sarcophilus harrisii (Tasmanian devil) (Sarcophilus laniarius)	CYHR1			CYHR1	0	0	0	11.15	4.56867	10.7023	3.7574	18.6412	4.572	0	0	1	NT_472709.1	27-474	CYHR1	1
c157501_g1_i1	5prime_partial	337	CYR1A_XENLA	82.6	339	CYR1A_XENLA	82.01	339			Sina/zf-C3HC4/zf-C3HC4_2/zf-C3HC4_3/zf-RING_4/zf-TRAF	E9PJD7_HUMAN	85.76	337	Homo sapiens (Human)	CYHR1			CYHR1-A	0	0	0	8.59217	5.88783	11.279	8.8248	11.21	8.27917	0	0	0	NT_472709.1	27-474	CYHR1	-
c178647_g2_i7						CP11B_LITCT	63.46	52											CYP11B	0	0	0	0	0	0	0	0	0.594167	0	0	0	NT_478744.1	446-536,1101-1192	-	-
c226979_g1_i1						CP11B_LITCT	50.94	53											CYP11B	0	0	0	0	0	0.680833	0.5014	0	0.195167	0	0	0	-	-	-	-
c375701_g1_i1						CP11B_LITCT	57.33	75											CYP11B	0	0	0	0.159333	0.169667	0.356167	0.1622	0.1275	0	0	0	0	-	-	-	-
c909_g1_i1						CP11B_LITCT	65.91	44											CYP11B	0	0	0	0	0	0	0.2102	0	0	0	0	0	-	-	-	-
c106216_g1_i1						CP27B_MOUSE	56.25	64											CYP27B1	1	0	0	0.2735	0.0643333	0.341333	0.146	0.055	0	0	0	0	-	-	-	-
c150727_g1_i3	internal	168	CP27B_HUMAN	43.58	179	CP27B_HUMAN	49.31	144			p450	M7AU85_CHEMY	45.14	175	Chelonia mydas (Green sea-turtle) (Chelonia agassizi)	25-hydroxyvitamin D-1 alpha hydroxylase			CYP27B1	1	0	0	0.682167	0.297	0.434	0.1338	0.11	0.148667	0	0	0	-	-	-	-
c163313_g4_i1						CP2A7_HUMAN	69.44	36											CYP2A7	0	0	0	0.402667	0.14	0.2275	1.2362	0.8955	1.2475	0	0	0	-	-	-	-
c165996_g2_i1						CP2BA_MOUSE	59.38	96											CYP2B10	0	0	0	0.403833	0.4195	0.731833	1.2868	1.4235	1.5185	0	0	0	-	-	-	-
c169440_g1_i8	internal	207	CP2CT_MOUSE	41.14	158	CP2CT_MOUSE	43.26	141	o45-67i		p450	G1N558_MELGA	44.72	161	Meleagris gallopavo (Common turkey)	Uncharacterized protein			CYP2C29	0	0	0	21.836	21.9532	1.87017	2.3934	0.463833	0.259833	0	0	0	NT_468352.1	5541-5230,7261-7062,7850-7811,8775-8693	LOC107049142	-
c163313_g2_i1	complete	400	CP2G1_RABIT	59.42	382	CP2G1_RAT	59.51	368			p450	A0A093BK92_CHAPE	71.2	382	Chaetura pelagica (Chimney swift)	Cytochrome P450 2G1 (Fragment)			CYP2G1	0	0	0	2.357	2.108	0.5605	3.2068	0.542333	0.47	0	0	0	NT_466640.1	13789-13749,14157-14117,14832-14690	LOC107050192	-
c163313_g2_i2	complete	494	CP2G1_RABIT	60.12	494	CP2G1_RABIT	61.52	447	i7-26o	0.758	p450	H9G9T3_ANOCA	65.99	494	Anolis carolinensis (Green anole) (American chameleon)	LOC100556452			CYP2G1	0	0	0	40.317	41.0497	7.66567	11.7346	10.3713	6.784	0	0	0	NT_466640.1	13789-13749,14157-14117,14832-14690	LOC107050192	-
c163313_g2_i3	complete	396	CP2G1_RABIT	60.21	387	CP2G1_RABIT	61.27	346	i7-26o	0.758	p450	M7BAP2_CHEMY	64.38	393	Chelonia mydas (Green sea-turtle) (Chelonia agassizi)	Cytochrome P450 2G1			CYP2G1	0	0	0	1.0725	1.1845	0.125	0.2096	0.266833	0.1855	0	0	0	NT_466640.1	14832-14731	LOC107050192	-
c165996_g4_i1	complete	157	CP2G1_RAT	55	80	CP2G1_RAT	52.17	92			p450	A0A093BK92_CHAPE	49.17	120	Chaetura pelagica (Chimney swift)	Cytochrome P450 2G1 (Fragment)			CYP2G1	0	0	0	0.091	0	0.176833	0.6768	0.421333	0.961333	0	0	0	-	-	-	-
c165996_g4_i2	5prime_partial	150	CP2G1_RAT	65.22	46	CP2G1_RAT	65.22	46			p450	M7BAP2_CHEMY	67.35	49	Chelonia mydas (Green sea-turtle) (Chelonia agassizi)	Cytochrome P450 2G1			CYP2G1	0	0	0	0.2015	0.165833	0.103667	0.3772	0.0963333	0.3265	0	0	0	-	-	-	-
c145695_g1_i1	5prime_partial	426	CYH2_HUMAN	92.75	400	CYH2_HUMAN	92.73	399			PH/PH_11/PH_3/PH_8/Sec7	F1P6K1_CANFA	89.9	416	Canis familiaris (Dog) (Canis lupus familiaris)	CYTH2			CYTH2	1	0	0	8.37733	6.1495	11.428	11.1866	14.2537	12.8072	0	0	0	NT_478769.1	830-979	-	-
c191152_g4_i1	3prime_partial	102	DALD3_RAT	52.63	95	DALD3_DANRE	56	75				H0ZFE6_TAEGU	71.58	95	Taeniopygia guttata (Zebra finch) (Poephila guttata)	DALRD3			DALRD3	0	0	0	0.269167	0.251833	0.1415	0.1336	0.319167	0.279333	1	0	1	NC_006099.4	11672172-11672734,11672822-11672957	DALRD3	1
c194256_g2_i13	5prime_partial	118	OXDA_MACFA	59.26	81	OXDA_MACFA	59.26	81											DAO	0	0	0	0.1255	0.0558333	0.209333	0.1366	0.2025	0.0891667	0	0	1	NC_006102.4	6663784-6663948,6664804-6665201	LOC101751055	-
c123493_g1_i1	internal	133	DAXX_RAT	50	142	DAXX_RAT	64.37	87			Daxx	G3I6W2_CRIGR	50.7	142	Cricetulus griseus (Chinese hamster) (Cricetulus barabensis griseus)	Death domain-associated protein 6			DAXX	0	0	0	15.2552	13.1622	11.1407	10.5736	15.8078	14.7018	0	0	0	-	-	-	-
c146677_g1_i1	5prime_partial	199	DAZP2_PONAB	85.8	169	DAZP2_MACFA	73.37	169			DAZAP2	M7B9Y0_CHEMY	86.06	165	Chelonia mydas (Green sea-turtle) (Chelonia agassizi)	DAZ-associated protein 2			DAZAP2	0	0	0	29.5118	38.4105	46.2775	42.6348	19.8408	21.9417	0	0	0	NC_008465.3	1573299-1573156	-	0
c146677_g1_i2	complete	108	DAZP2_RAT	87.04	108	DAZP2_MACFA	78.52	135			DAZAP2	S9XTZ0_9CETA	87.96	108	Camelus ferus (Wild Bactrian camel)	DAZ-associated protein 2 isoform a			DAZAP2	0	0	0	0.507667	0.891833	0.0738333	0.178	0.709667	0.742167	0	0	0	NT_478765.1	935-1247	DAZAP2	0
c146677_g1_i3						DAZP2_MACFA	82.54	63											DAZAP2	0	0	0	3.4665	3.01117	1.17467	0.8606	2.18917	3.09867	0	0	0	NT_478765.1	1082-1247	DAZAP2	1
c183442_g4_i3	5prime_partial	651	DREB_MOUSE	43.2	338	DBNLB_XENLA	34.57	162			Cofilin_ADF	W5UL67_ICTPU	48.97	437	Ictalurus punctatus (Channel catfish) (Silurus punctatus)	Dbn1			DBN1/DBNL-B	0	0	0	20.7512	16.2075	1.32867	1.3756	2.77767	1.97367	1	1	1	NT_459802.1	7784-7560,7923-7863,8295-8198,9143-8407,9341-9204,9493-9417,10483-10399,10702-10562,11239-11163,11511-11395,11647-11594,12432-12310	LOC107056280	-
c183442_g4_i1	5prime_partial	100	DBNLB_XENLA	41.94	62	DBNLB_XENLA	41.94	62			Cofilin_ADF	A0A060X0Q6_ONCMY	51.2	166	Oncorhynchus mykiss (Rainbow trout) (Salmo gairdneri)	Oncorhynchus mykiss genomic scaffoldCOMMA scaffold_603			DBNL-B	0	0	0	4.89333	2.708	0.515333	0.3878	0.606	0.602	0	0	0	NT_459802.1	7784-7560,7923-7863,8295-8198,9143-8407,9341-9204,9493-9417,10483-10399,11239-10562,11511-11395	LOC107056280	-
c55797_g1_i1	5prime_partial	138	DBP_BOVIN	71.84	103	DBP_BOVIN	72	100			bZIP_2	U6D244_NEOVI	60.14	138	Neovison vison (American mink) (Mustela vison)	DBP			DBP	1	0	1	1.955	1.67433	2.596	2.9916	1.1695	1.44933	0	0	0	-	-	-	-
c166653_g1_i3						DCA11_HUMAN	57.45	47											DCAF11	1	0	1	1.9505	1.293	1.2335	0.8722	3.61	3.50167	0	0	0	NT_475704.1	1147-1073,1424-1350,1703-1629,2123-1906	-	-
c166653_g3_i1						DCA11_MOUSE	54.55	55											DCAF11	1	0	1	3.06633	1.4615	2.39683	2.763	4.89017	2.87067	0	0	0	-	-	-	-
c166653_g4_i1						DCA11_MOUSE	48.57	35											DCAF11	1	0	1	0.197667	0	1.26733	1.5262	0.996333	0.175667	0	0	0	-	-	-	-
c360875_g1_i1						DCA11_BOVIN	58.97	39											DCAF11	1	0	1	0.0611667	0	0.194833	0.4912	0.1515	0.1825	0	0	0	NT_475704.1	1094-1147,1371-1424,1650-1703,1927-2043	-	-
c147260_g1_i1	5prime_partial	176	DCA15_XENLA	81.98	172	DCA15_XENLA	84.15	164				K7ERN0_HUMAN	81.4	172	Homo sapiens (Human)	DCAF15			DCAF15	1	0	0	1.2845	1.29717	0.940667	0	2.82017	1.2115	0	0	0	-	-	-	-
c147260_g1_i2	5prime_partial	243	DCA15_XENLA	75.2	246	DCA15_XENLA	77.63	219				M7BN67_CHEMY	74.9	251	Chelonia mydas (Green sea-turtle) (Chelonia agassizi)	DDB1-and CUL4-associated factor 15		<0.05	DCAF15	1	0	0	8.035	7.21617	8.28083	9.4406	13.0417	12.396	0	0	0	-	-	-	-
c119977_g1_i1						DCST1_MOUSE	60	45											DCST1	0	0	0	0	0	0.532	0.4324	0.0326667	0	0	0	0	NT_466208.1	2309-1906	DCST1	1
c146945_g1_i1						DCST1_HUMAN	58	50				A0A087RHE2_APTFO	56.72	67	Aptenodytes forsteri (Emperor penguin)	DC-STAMP domain-containing protein 1 (Fragment)			DCST1	0	0	0	0	0	0.756333	0.609	0	0	0	0	0	NT_466208.1	832-305	DCST1	1
c165756_g1_i1						DCST1_HUMAN	69.05	42											DCST1	0	0	0	0	0	0.555667	0.7044	0	0	0	0	0	-	-	-	NA
c168310_g1_i1						DCST1_MOUSE	54.05	37											DCST1	0	0	0	0.123167	0	0.534667	1.8726	0	0	0	0	0	NT_466208.1	3876-4101	DCST1	1
c168310_g1_i2	5prime_partial	416	DCST1_MOUSE	51.93	414	DCST1_MOUSE	53.25	400	i84-106o260-282i		DC_STAMP	F6U3W8_MONDO	52.88	399	Monodelphis domestica (Gray short-tailed opossum)	DCST1			DCST1	0	0	0	0.0481667	0	0.549333	0.6444	0	0	0	0	0	NT_466208.1	1920-2043,2135-2293,3301-3400,3497-3611,3694-3822,3946-4068,4897-5040,5147-5265,5981-6286	DCST1	1
c168310_g1_i3	complete	259	DCST1_MOUSE	49.61	256	DCST1_MOUSE	51.89	264	i108-125o		DC_STAMP	A0A091I5P9_CALAN	65.35	228	Calypte anna (Anna's hummingbird) (Archilochus anna)	DC-STAMP domain-containing protein 1 (Fragment)			DCST1	0	0	0	0.0536667	0	3.77167	4.2114	0	0.0873333	0	0	0	NT_466208.1	3446-3611,3694-3822,3946-4068,4897-5040,5147-5265,5981-6286	DCST1	1
c168310_g1_i4	5prime_partial	234	DCST1_MOUSE	47.06	204	DCST1_MOUSE	49.21	191	o78-100i		DC_STAMP	A0A091I5P9_CALAN	64.41	177	Calypte anna (Anna's hummingbird) (Archilochus anna)	DC-STAMP domain-containing protein 1 (Fragment)			DCST1	0	0	0	0.0471667	0.0416667	0.188167	1.0484	0.0256667	0.0113333	0	0	0	NT_466208.1	3876-4068,4897-5040,5147-5265,5981-6286	DCST1	1
c168310_g1_i6						DCST1_MOUSE	47.73	44											DCST1	0	0	0	0.0238333	0.00866667	2.31	3.3968	0.0306667	0.0628333	0	0	0	NT_466208.1	5908-6286	DCST1	1
c168310_g1_i7	complete	273	DCST1_MOUSE	47.04	270	DCST1_MOUSE	49.28	278	i122-139o		DC_STAMP	A0A091I5P9_CALAN	61.57	242	Calypte anna (Anna's hummingbird) (Archilochus anna)	DC-STAMP domain-containing protein 1 (Fragment)			DCST1	0	0	0	0	0.0323333	0.599667	0.7416	0	0	0	0	0	NT_466208.1	3446-3611,3694-3864,3951-4068,4897-5040,5147-5265,5981-6286	DCST1	1
c168310_g1_i8	complete	199	DCST1_MOUSE	47.18	195	DCST1_MOUSE	54.49	167	i84-106o		DC_STAMP/tRNA_synt_1c_R1	A0A087RHE2_APTFO	67.46	169	Aptenodytes forsteri (Emperor penguin)	DC-STAMP domain-containing protein 1 (Fragment)			DCST1	0	0	0	0	0	0.3715	0.3178	0	0	0	0	0	NT_466208.1	1920-2043,2135-2293,3301-3400,3497-3596,3951-4068,4897-5040,5147-5265,5981-6286	DCST1	1
c168310_g2_i1	internal	170	DCST1_MOUSE	37.43	171	DCST1_MOUSE	56.67	60			DC_STAMP	H0ZW73_TAEGU	44.77	172	Taeniopygia guttata (Zebra finch) (Poephila guttata)	DCST1			DCST1	0	0	0	0	0	1.11267	0.7906	0	0	0	0	0	NT_466208.1	3830-3653,4078-3942,5276-5176,6016-5922	DCST1	1
c168310_g2_i2						DCST1_MOUSE	51.25	80											DCST1	0	0	0	0.101667	0	0.169333	0.4596	0	0	0	0	0	NT_466208.1	3830-3653,4077-3942,4921-4873	DCST1	1
c186491_g2_i4	internal	103	DCTN1_MOUSE	51.79	56	DCTN1_XENLA	52.54	59				U3K2Q8_FICAL	75.93	54	Ficedula albicollis (Collared flycatcher) (Muscicapa albicollis)	DCTN1			DCTN1	0	0	0	0.137833	0.199	0.348167	0.33	0.389667	0.216667	1	1	1	NT_459802.1	75684-75901,75972-76071	DCTN1	1
c177535_g2_i3						DCTN2_BOVIN	96.43	28											DCTN2	0	0	0	1.22117	0.581667	1.321	0.3004	1.00433	1.942	1	1	1	NT_468326.1	7274-7145,8826-8755	DCTN2	1
c178444_g1_i1						Y6969_DICDI	39.66	58				A7SSI0_NEMVE	42.11	95	Nematostella vectensis (Starlet sea anemone)	Predicted protein (Fragment)			DDB_G0286969	0	0	0	4.525	3.389	5.155	2.0476	9.252	5.332	0	0	0	NT_477073.1	91-187,2104-2179	-	-
c113565_g1_i1	complete	120	DEND_RAT	56.86	51						Dendrin	G1S849_NOMLE	34.84	221	Nomascus leucogenys (Northern white-cheeked gibbon) (Hylobates leucogenys)	DDN		<0.05	DDN	0	0	0	0.106333	0.0383333	0.697167	0.1156	0.0588333	0.194333	0	0	0	NT_465936.1	7958-8167,8291-8956,9049-9283	LOC107050011	-
c113565_g1_i2	5prime_partial	395	DEND_RAT	55.77	52						Dendrin	G1S849_NOMLE	34.84	221	Nomascus leucogenys (Northern white-cheeked gibbon) (Hylobates leucogenys)	DDN		<0.05	DDN	0	0	0	0.036	0.0376667	0.443	0.2502	0.0291667	0.0406667	0	0	0	NT_465936.1	7958-8167,8291-9283	LOC107050011	-
c164488_g2_i2	internal	502	DDR1_MOUSE	60.71	476	DDR1_MOUSE	61.05	475	o420-442i	0.675	F5_F8_type_C	A0A087YC13_POEFO	52.47	507	Poecilia formosa (Amazon molly) (Limia formosa)	Uncharacterized protein			DDR1	0	0	0	0.134333	0.127667	0.0448333	0.1362	0.197	0.551833	0	0	0	NT_469842.1	7547-7780	-	-
c185271_g1_i1	5prime_partial	293	DDR1_MOUSE	62.3	305	DDR1_MOUSE	62.3	305			Kinase-like/Pkinase/Pkinase_Tyr	M7CCA8_CHEMY	66.11	298	Chelonia mydas (Green sea-turtle) (Chelonia agassizi)	Epithelial discoidin domain-containing receptor 1			DDR1	0	0	0	0.084	0.07	0.1655	0.1342	0.2875	0.569833	0	0	0	-	-	-	-
c162912_g1_i1	complete	109	DX39B_CANFA	100	108	DX39B_CANFA	100	140			Helicase_C	G1R2G7_NOMLE	100	108	Nomascus leucogenys (Northern white-cheeked gibbon) (Hylobates leucogenys)	DDX39B			DDX39B	0	0	0	2.97633	1.98417	0.88	1.9814	3.152	2.34233	0	0	0	-	-	-	-
c165528_g1_i1	5prime_partial	646	DDX56_BOVIN	62.37	558	DDX56_BOVIN	62.36	542			DEAD/Helicase_C/ResIII	H2L7F9_ORYLA	61.47	545	Oryzias latipes (Japanese rice fish) (Japanese killifish)	LOC101168798			DDX56	0	0	0	8.5435	8.37333	7.00067	6.8044	9.45267	10.1498	0	0	0	NT_468444.1	2-172,4204-4455,6098-6224,7002-7122,7211-7307,7417-7493,7594-7686,9208-9323,9444-9541	LOC107050536	-
c165528_g1_i3	5prime_partial	467	DDX56_MOUSE	57.8	346	DDX56_BOVIN	64.19	296			DEAD/ResIII	I3K042_ORENI	64.46	287	Oreochromis niloticus (Nile tilapia) (Tilapia nilotica)	LOC100702513			DDX56	0	0	0	1.36883	0.82	1.04967	1.063	1.11717	1.26217	0	0	0	NT_468444.1	2-172,4204-4453,6116-6224,7002-7122,7211-7307,7417-7493,7594-7686,9208-9323,9444-9541	LOC107050536	-
c27624_g1_i1	internal	132	DEAF1_DROME	43.86	57	DEAF1_DROME	43.86	57			SAND	A0A060WTA4_ONCMY	77.06	109	Oncorhynchus mykiss (Rainbow trout) (Salmo gairdneri)	Oncorhynchus mykiss genomic scaffoldCOMMA scaffold_433			DEAF1	0	0	0	0.551167	0.261667	0.341833	0.6884	0.220667	0.141	1	1	1	NC_006108.4	2971261-2971529,2971747-2971877	SAMD11	0
c185619_g1_i1						MYCPP_HUMAN	60.23	88											DENND4A	0	0	0	0	0.155667	0	0.242	0	0.1575	1	0	1	NT_476765.1	1545-2012,2472-2650,2473-2513,2758-2844	LOC107051454	0
c185619_g1_i3						MYCPP_HUMAN	60.23	88											DENND4A	0	0	0	0	2.308	0	3.189	0	3.751	1	0	1	NT_476765.1	1672-2012	LOC107051454	0
c185619_g2_i3						DEN4B_MOUSE	70	50											DENND4B	0	0	0	0.4915	0	0	0	0.1705	0.161667	0	0	0	-	-	-	-
c185619_g2_i6	complete	891	DEN4B_HUMAN	57.13	926	DEN4B_HUMAN	51.62	585			ECSIT/PPR/PPR_2/PPR_3/dDENN	H9GEM6_ANOCA	64.95	910	Anolis carolinensis (Green anole) (American chameleon)	DENND4B			DENND4B	0	0	0	3.7005	0.961	1.719	0.3704	2.54	0.736833	0	0	0	NT_478100.1	551-924	-	-
c185619_g3_i1						DEN4B_HUMAN	67.31	104											DENND4B	0	0	0	0.184333	0	0.204667	0.512	0.166167	0.290167	0	0	0	NT_476765.1	386-556	LOC107051454	-
c185619_g3_i2	internal	134	DEN4B_MOUSE	57.55	106	DEN4B_MOUSE	57.55	106			DUF2464	V8NLU4_OPHHA	60	115	Ophiophagus hannah (King cobra) (Naja hannah)	Dennd4b			DENND4B	0	0	0	0.436333	0	0.089	0.1262	0.164167	0.117167	0	0	0	-	-	-	-
c185619_g3_i3	internal	172	DEN4B_HUMAN	68.1	163	DEN4B_HUMAN	68.1	163			uDENN	M7B7S2_CHEMY	72.89	166	Chelonia mydas (Green sea-turtle) (Chelonia agassizi)	CREB-regulated transcription coactivator 2			DENND4B	0	0	0	7.21467	6.3965	6.242	4.2596	8.5825	5.1195	0	0	0	NT_476765.1	386-556	LOC107051454	-
c185619_g3_i4	internal	274	DEN4B_MOUSE	63.94	269	DEN4B_MOUSE	63.94	269			DUF2464/uDENN	U3JPN4_FICAL	69.23	273	Ficedula albicollis (Collared flycatcher) (Muscicapa albicollis)	DENND4A			DENND4B	0	0	0	4.97517	3.18083	3.55533	4.204	6.29333	5.50917	0	0	0	NT_476765.1	386-556	LOC107051454	-
c160625_g1_i2	5prime_partial	273	DGAT1_HUMAN	87.3	244	DGAT1_HUMAN	87.3	244	i67-86o116-138i182-204o210-229i236-258o		MBOAT/MBOAT_2	F7C164_MONDO	82.82	262	Monodelphis domestica (Gray short-tailed opossum)	DGAT1			DGAT1	0	0	0	57.7257	79.6498	23.4663	24.0758	24.6508	24.0377	0	0	0	NT_470368.1	250-409	-	-
c171504_g2_i4	internal	206	DGAT1_BOVIN	67.04	179	DGAT1_MOUSE	70.13	154	i72-94o114-136i148-170o174-196i			J3SEA8_CROAD	67.31	208	Crotalus adamanteus (Eastern diamondback rattlesnake)	O-acyltransferase			DGAT1	0	0	0	35.6132	46.4255	13.9365	14.8216	16.1668	15.9073	0	0	0	NT_478557.1	639-551	-	-
c89867_g1_i2	internal	112	DGAT2_XENLA	45.19	104	DGAT2_XENLA	45.19	104	o15-37i		DAGAT	W5N803_LEPOC	48.6	107	Lepisosteus oculatus (Spotted gar)	MOGAT3			DGAT2	0	0	0	0.296	0.5225	0.054	0	0.144	0.0471667	1	0	1	-	-	-	NA
c126298_g1_i1	5prime_partial	187	DGAT2_BOVIN	42.71	192	MOGT3_HUMAN	52.05	146			DAGAT	K7GFN2_PELSI	52.69	186	Pelodiscus sinensis (Chinese softshell turtle) (Trionyx sinensis)	MOGAT3			DGAT2/MOGAT3	0	0	0	0.343833	0.4025	0.0501667	0.0598	0.0438333	0.0166667	1	0	1	NT_471673.1	560-843	-	-
c160528_g1_i1	5prime_partial	378	DHYS_RAT	70.08	361	DHYS_BOVIN	82.25	293			DS	G3WTK1_SARHA	72.14	359	Sarcophilus harrisii (Tasmanian devil) (Sarcophilus laniarius)	DHPS			DHPS	0	0	0	4.77067	5.21017	7.411	7.4104	5.25283	4.883	0	0	0	NT_463427.1	2298-2530,2738-2912,3627-3753,3843-3941,4199-4288,4404-4511,4588-4693,4797-4925,4999-5407	DHPS,WDR83	1
c160528_g1_i2	5prime_partial	417	DHYS_RAT	75.9	361	DHYS_BOVIN	78.32	346			DS	G3WTK1_SARHA	77.59	357	Sarcophilus harrisii (Tasmanian devil) (Sarcophilus laniarius)	DHPS			DHPS	0	0	0	6.719	4.901	11.8498	12.8304	9.21467	11.4463	0	0	0	NT_463427.1	2298-2647,2741-2912,3627-3753,3843-3941,4199-4288,4404-4511,4588-4693,4797-4925,4999-5407	DHPS,WDR83	1
c160528_g1_i3	internal	354	DHYS_RAT	65.9	305	DHYS_BOVIN	68.62	290			DS	F7AU76_ORNAN	66.78	304	Ornithorhynchus anatinus (Duckbill platypus)	DHPS			DHPS	0	0	0	0.0935	0.168167	0.243333	0.0988	0.553167	0.5	0	0	0	NT_463427.1	2298-2647,2741-2912,3627-3753,3843-3941,4199-4288,4404-4647	DHPS	1
c184171_g1_i1						DHYS_HUMAN	50	80											DHPS	0	0	0	1.50383	2.9085	1.188	2.0934	1.746	5.01383	0	0	0	NT_463427.1	2334-1900,2935-2728	DHPS,FBXW9	1
c184171_g1_i3	3prime_partial	198	DHYS_BOVIN	56.67	60	DHYS_BOVIN	57.63	59			DS	K7FS74_PELSI	67.24	58	Pelodiscus sinensis (Chinese softshell turtle) (Trionyx sinensis)	DHPS			DHPS	0	0	0	0.8365	0.398167	0.353167	0.2994	1.22717	0.612167	0	0	0	NT_463427.1	2935-1900	DHPS,FBXW9	1
c183461_g1_i2	5prime_partial	315	DHX16_PIG	76.36	220	DHX16_PIG	79.43	209			HA2/OB_NTP_bind	H2ZZB9_LATCH	74.55	220	Latimeria chalumnae (West Indian ocean coelacanth)	Uncharacterized protein (Fragment)			DHX16	1	0	0	0.0366667	0.0826667	0.0661667	1.1816	0.139833	0.969	0	0	0	-	-	-	-
c183461_g1_i3	5prime_partial	251	DHX16_PIG	80	230	DHX16_PIG	80	230			HA2/OB_NTP_bind	H2ZZB9_LATCH	78.88	232	Latimeria chalumnae (West Indian ocean coelacanth)	Uncharacterized protein (Fragment)			DHX16	1	0	0	18.158	17.754	16.4063	15.4112	21.714	22.9605	0	0	0	NT_476020.1	256-155	-	-
c183461_g1_i6	5prime_partial	305	DHX16_HUMAN	75.91	220	DHX16_HUMAN	78.95	209			HA2/OB_NTP_bind	H2ZZB9_LATCH	74.55	220	Latimeria chalumnae (West Indian ocean coelacanth)	Uncharacterized protein (Fragment)			DHX16	1	0	0	0.205	0	0.278	0	0.219833	0	0	0	0	-	-	-	-
c185787_g1_i2						DHX34_MOUSE	66.67	63											DHX34	0	0	0	2.253	3.68283	3.823	4.5634	4.7445	6.12467	0	0	0	NT_464148.1	48523-48581,49058-49229	LOC101752140	-
c163831_g1_i1	5prime_partial	311	DLLC_DANRE	50.91	220	DLLC_DANRE	60.26	156	o247-269i		EGF/EGF_2/EGF_3/FXa_inhibition/Laminin_EGF/cEGF/hEGF	H9G4A0_ANOCA	58.59	198	Anolis carolinensis (Green anole) (American chameleon)	dll3			DLC	0	0	0	0	0	0.0196667	0	0.286167	0.242833	0	0	0	NC_006119.3	67494-67606	-	-
c163831_g1_i2	5prime_partial	299	DLLC_DANRE	50.91	220	DLLC_DANRE	60.26	156	o235-257i		EGF/EGF_2/EGF_3/EGF_CA/FXa_inhibition/Laminin_EGF/cEGF/hEGF	H3AGB9_LATCH	50.21	233	Latimeria chalumnae (West Indian ocean coelacanth)	LOC102347129			DLC	0	0	0	0.0471667	0.239333	0.197833	0.1788	0.0731667	0.344667	0	0	0	NC_006119.3	67553-67606	-	-
c163831_g1_i4	internal	355	DLLC_DANRE	46.91	243	DLLC_DANRE	60.26	156			EGF/EGF_2/EGF_3/FXa_inhibition/Laminin_EGF/cEGF/hEGF	H3AGB9_LATCH	45.05	273	Latimeria chalumnae (West Indian ocean coelacanth)	LOC102347129			DLC	0	0	0	0.0781667	0.0818333	0	0.2588	0.216167	0	0	0	0	NC_006119.3	67494-67606	-	-
c163831_g1_i5	5prime_partial	288	DLLC_DANRE	50.91	220	DLLC_DANRE	60.26	156	o224-246i		EGF/EGF_2/EGF_3/EGF_CA/FXa_inhibition/Laminin_EGF/cEGF/hEGF	H3AGB9_LATCH	50.21	233	Latimeria chalumnae (West Indian ocean coelacanth)	LOC102347129			DLC	0	0	0	0.251833	0.0605	0.214167	0.0296	0.0368333	0.133167	0	0	0	-	-	-	-
c182626_g2_i1	3prime_partial	124	DLG4_HUMAN	92.54	67	DLG4_HUMAN	89.74	117			PDZ	K7EKP9_HUMAN	92.54	67	Homo sapiens (Human)	DLG4			DLG4	0	0	0	0.171167	0.5135	0	0.104	0	0.1005	0	0	0	NT_475415.1	2239-1936,3209-3144,4345-4289,4874-4811,4875-4811,4946-4811	LOC107051364	-
c182626_g2_i10	internal	193	DLG4_HUMAN	90.55	127	DLG4_HUMAN	90.55	127			MAGUK_N_PEST/PDZ	O14909_HUMAN	92.74	124	Homo sapiens (Human)	DLG4			DLG4	0	0	0	0	0	0.179167	0.2272	0.242833	0.3995	0	0	0	NT_474102.1	3209-3144	-	-
c182626_g2_i14	3prime_partial	124	DLG4_HUMAN	92.54	67	DLG4_HUMAN	89.74	117			PDZ	K7EKP9_HUMAN	92.54	67	Homo sapiens (Human)	DLG4			DLG4	0	0	0	0.5605	1.01367	0.241667	0.2148	0.139	0.170833	0	0	0	NT_474102.1	4345-4289,4875-4811	-	-
c182626_g2_i15						DLG4_RAT	91.43	35											DLG4	0	0	0	0.251167	0.0863333	0.570167	0.2944	0.566667	0.504167	0	0	0	NT_475415.1	2239-1936	LOC107051364	-
c182626_g2_i19						DLG4_HUMAN	90.32	93											DLG4	0	0	0	1.30033	0.63	0.816333	0.9764	1.30767	1.86067	0	0	0	-	-	-	-
c182626_g2_i4	5prime_partial	288	DLG4_MOUSE	88.12	261	DLG4_HUMAN	88.51	261			MAGUK_N_PEST/PDZ/PDZ_2	O14909_HUMAN	89.53	258	Homo sapiens (Human)	DLG4			DLG4	0	0	0	3.22867	4.35583	8.9115	9.315	5.72267	10.286	0	0	0	NT_474102.1	3209-3144	-	-
c182626_g2_i9						DLG4_MOUSE	86.67	30											DLG4	0	0	0	0.117167	0	0.1265	0.131	0.672	0.1855	0	0	0	NT_475415.1	3951-3854	LOC107051364	-
c263453_g1_i1						DLX1_MOUSE	81.25	64											DLX1	0	0	0	0	0	0.980833	0	0	0	1	1	1	NC_006094.4	17925002-17925225	DLX1	1
c181410_g2_i5	5prime_partial	282	DMPK_HUMAN	76.53	196	DMPK_HUMAN	76.53	196			Kdo/Kinase-like/Pkinase/Pkinase_Tyr	J3SCR7_CROAD	73.04	204	Crotalus adamanteus (Eastern diamondback rattlesnake)	Myotonic dystrophy kinase			DMPK	1	0	0	5.74383	6.04683	0.315333	0.563	1.45583	2.03583	0	0	0	NT_469224.1	771-660,2433-2340,5898-5641,9126-9069,9631-9574	-	-
c185907_g1_i2	internal	147	KTU_BOVIN	66.96	115	KTU_BOVIN	70.45	88			PIH1	G3SSC6_LOXAF	53.25	154	Loxodonta africana (African elephant)	DNAAF2			DNAAF2	0	0	0	0.071	0.0348333	0.115167	0.1134	0.300833	0.548	1	0	1	NC_006092.4	57742425-57742862	DNAAF2	1
c90898_g1_i1						KTU_MOUSE	56.1	82											DNAAF2	0	0	0	0	0	0.201667	0.2242	0	0.297667	1	0	1	NC_006092.4	57743182-57742920	DNAAF2	1
c187748_g1_i1	internal	281	DAAF3_HUMAN	41.09	258	DAAF3_HUMAN	46.54	159			DUF4471	M3W4F1_FELCA	40.66	273	Felis catus (Cat) (Felis silvestris catus)	DNAAF3			DNAAF3	0	1	0	0.362	0.213833	0.264333	0.2098	0.181167	0.1195	0	0	0	NT_476423.1	925-892,1396-1321,1841-1725,2097-1941,2288-2193,2492-2359	LOC107051435	-
c179622_g1_i2	5prime_partial	257	CSP_TORCA	59.21	152	DNJ5B_MOUSE	64.04	114	o178-200i		DnaJ	H0ZX72_TAEGU	92.21	154	Taeniopygia guttata (Zebra finch) (Poephila guttata)	Uncharacterized protein (Fragment)			DNAJC5B	0	0	0	4.63767	5.63417	2.34783	3.4798	4.05733	5.30583	1	0	1	NC_006090.4	104992846-104992553,104993236-104993089,105001198-105000983,105001640-105001315	0	0
c292967_g1_i1						DYN2_RAT	97.44	39											DNM2	0	0	0	0	0.109667	0.8005	0.4702	0.349167	0.523167	1	0	0	NT_466440.1	13519-13260	LOC430067	0
c171316_g3_i2	internal	104	DOS_MOUSE	52.73	55	DOS_MOUSE	52.73	55	o70-92i		TMEM52	M7B798_CHEMY	79.37	63	Chelonia mydas (Green sea-turtle) (Chelonia agassizi)	Protein Dos			DOS	0	0	0	0.295167	0.583167	6.29067	4.1018	1.992	1.45317	0	0	0	NC_006115.4	3059149-3059003,3059732-3059562	LOC100858130	-
c171316_g3_i3						DOS_MOUSE	52.73	55											DOS	0	0	0	1.88917	1.15133	10.1833	8.8894	2.55683	5.20683	0	0	0	NC_006115.4	3059149-3059003,3059636-3059562,3060793-3060634	ATP5D,LOC100858130	-
c430696_g1_i1						DOT1L_HUMAN	96.3	27											DOT1L	0	0	0	0.117167	0.1135	0.121333	0	0.095	0	1	0	1	NC_006115.4	2094413-2094750	DOT1L	1
c166306_g6_i1						REQU_MOUSE	97.67	43											DPF2	0	0	0	1.72767	1.32533	1.29717	0.9096	1.99917	1.83583	1	1	1	NT_465715.1	10288-10819	DPF2	1
c162858_g1_i1						DPM3_MOUSE	66.3	92											DPM3	0	0	0	1.28367	0.154167	0	0	0.523833	0	0	0	0	NT_471846.1	3604-4451	LOC107050982	-
c162858_g1_i2						DPM3_MOUSE	66.3	92											DPM3	0	0	0	5.23833	2.95133	2.07383	2.1004	2.64683	2.89417	0	0	0	NT_471846.1	3604-4451	LOC107050982	-
c162858_g1_i3						DPM3_MOUSE	66.3	92										<0.05	DPM3	0	0	0	8.86133	5.40933	4.718	5.2912	6.65	7.07633	0	0	0	NT_471846.1	3218-3548,4103-4451	LOC107050982	-
c159897_g1_i2	internal	119	DPOL_ASFL6	33.33	45						PT	R7VVI8_COLLI	56.1	41	Columba livia (Rock dove)	Protein B602L (Fragment)			DPOL	0	0	0	0	0.315667	0.0545	0.4606	0.1675	0.7625	0	0	0	-	-	-	-
c112551_g1_i1						D19L1_MOUSE	41.94	62											DPY19L1	0	0	0	0	0	0.721167	1.7368	0.405833	1.3395	0	0	1	-	-	-	NA
c167273_g3_i2	internal	118	DYST_HUMAN	31.65	79						DUF1221/Spectrin/Striatin	W5LCF5_ASTMX	43.75	80	Astyanax mexicanus (Blind cave fish) (Astyanax fasciatus mexicanus)	Uncharacterized protein			DST	0	0	0	0.530833	0.201333	0.0983333	0	0.301167	0.549833	1	0	1	NT_471749.1	2330-2623	-	0
c175460_g3_i1	internal	434	DYST_MOUSE	33.49	424	DYST_MOUSE	37.37	281			Baculo_PEP_C/Spectrin	F7EL86_ORNAN	45.54	448	Ornithorhynchus anatinus (Duckbill platypus)	Uncharacterized protein (Fragment)			DST	0	0	0	0	0	0.298333	0.3538	0	0	1	0	1	NT_471749.1	2705-2389,6657-6495,7026-6989	-	0
c153423_g1_i1	5prime_partial	185	DTX3_PONAB	85.87	184	DTX3_PONAB	85.87	184			zf-C3HC4/zf-C3HC4_2/zf-C3HC4_3/zf-C3HC4_4/zf-RING_2/zf-RING_4/zf-RING_5/zf-RING_6/zf-rbx1	G5BEC7_HETGA	85.87	184	Heterocephalus glaber (Naked mole rat)	Protein deltex-3			DTX3	1	0	0	31.9145	27.2072	64.4752	71.218	52.9635	55.7717	0	0	1	-	-	-	-
c153423_g1_i2						DTX3_PONAB	85.19	27											DTX3	1	0	0	0.888167	0.293333	0.616833	0.7578	1.05933	1.49217	0	0	1	-	-	-	-
c40013_g1_i1	internal	114	DTX3_MOUSE	54.29	105	DTX3_MOUSE	52.08	48			GOLGA2L5	H9GSP8_ANOCA	52.69	93	Anolis carolinensis (Green anole) (American chameleon)	DTX3			DTX3	1	0	0	1.53417	1.3405	3.63817	2.3042	2.80433	1.88367	0	0	1	-	-	-	-
c190712_g1_i1						DUS3_MOUSE	67.5	40											DUSP3	0	0	0	3.09583	1.7075	0.689667	0.8662	0.984167	0.638167	1	0	1	NC_006114.4	3491902-3492160	DUSP3	1
c115102_g1_i2						COE3_HUMAN	78.08	73											EBF3	0	0	0	1.22417	0.955667	0.0603333	0.24	0.427167	0.3315	1	0	1	NC_006093.4	34309063-34309409	EBF3	1
c115102_g1_i4						COE3_HUMAN	83.33	66											EBF3	0	0	0	0.960833	0.735833	0	0	0.1065	0.140167	1	0	1	NC_006093.4	34309063-34309376,34309991-34310232	EBF3	1
c144473_g1_i5	3prime_partial	131	COE3_HUMAN	100	130	COE3_MOUSE	100	130				H2ZXS8_LATCH	98.46	130	Latimeria chalumnae (West Indian ocean coelacanth)	LOC102358636			EBF3	0	0	0	3.4975	4.298	0.5065	0.5134	0.345333	0.169167	1	0	1	NC_006093.4	34308348-34308313,34308975-34308911,34309351-34309192,34309809-34309436,34310235-34310115	EBF3	1
c181806_g3_i2						COE3_MOUSE	67.74	62											EBF3	0	0	0	0.848167	0	0.576167	0	0.255	0.833	1	0	1	NT_472156.1	6072-6280	LOC107051016	0
c181806_g3_i7						COE4_HUMAN	67.37	95				K6VF49_9APIC	41.07	56	Plasmodium cynomolgi strain B	Uncharacterized protein			EBF4	0	0	0	0.928	0.774	0.299333	0.9948	1.96867	3.66417	0	0	0	NT_459802.1	129678-129519,131511-131467,131927-131512,132087-132011,133403-133118	EBF4	1
c153529_g1_i2	internal	232	ECSIT_XENTR	46.88	160	ECSIT_XENTR	52.1	119			ECSIT	A0A060XGW0_ONCMY	47.47	158	Oncorhynchus mykiss (Rainbow trout) (Salmo gairdneri)	Oncorhynchus mykiss genomic scaffoldCOMMA scaffold_1059			ECSIT	1	0	0	3.35	3.13833	4.16833	4.5352	4.33667	4.0245	0	0	1	NT_463423.1	20906-21383,21459-21679	ECSIT	1
c153529_g2_i1						ECSIT_DANRE	55.81	43											ECSIT	1	0	0	0	0	0.4085	1.8704	0.218167	0.372667	0	0	1	NT_463423.1	21492-21250	ECSIT	1
c426033_g1_i1						UBIQ_ENCCU	57.58	66											ECU02_0740I	0	0	0	0.4555	0	0	0	0	0	0	0	0	-	-	-	-
c408944_g1_i1	internal	102	EF1A1_RAT	100	101	EF1A1_RAT	100	101			GTP_EFTU_D3	U3PTH3_PANTA	100	101	Panthera tigris altaica (Siberian tiger)	EEF1A1			EEF1A1	0	0	0	0	0.221	0	0	0	0	0	1	1	-	-	NA	NA
c393154_g1_i1						EF1A3_HUMAN	100	82											EEF1A1P5	0	0	0	0	0.381167	0	0	0	0	0	0	0	-	-	-	-
c166579_g3_i1	internal	181	EF1G_RAT	83.87	124	EF1G_RAT	83.87	124			GST_N/GST_N_2/GST_N_3	Q6EE30_CHICK	89.76	127	Gallus gallus (Chicken)	Eukaryotic translation elongation factor 1			EEF1G	0	0	0	0.643667	0.276333	0.330167	0.2278	0.880833	1.14083	0	0	1	NT_474780.1	976-1066,1850-1940,2579-2669,2739-2900	-	-
c166579_g5_i2	5prime_partial	165	EF1G_HUMAN	81.94	155	EF1G_HUMAN	81.94	155			EF1G	Q6EE30_CHICK	96.77	155	Gallus gallus (Chicken)	Eukaryotic translation elongation factor 1			EEF1G	0	0	0	343.736	341.892	178.445	173.848	239.297	254.408	0	0	1	-	-	-	-
c166579_g5_i4						EF1G_HORSE	85.57	97											EEF1G	0	0	0	0.969833	0.997667	1.19283	1.0062	1.15583	0.969833	0	0	1	-	-	-	-
c308391_g1_i1						EF2_PONAB	97.75	89											EEF2	0	0	0	0	0.207167	0	0	0	0	1	1	1	-	-	-	NA
c186546_g3_i1	5prime_partial	359	FBLN4_MOUSE	44.67	347	FBLN4_MOUSE	43.52	347			EGF/EGF_3/EGF_CA/FXa_inhibition/cEGF	H9GF68_ANOCA	45.43	350	Anolis carolinensis (Green anole) (American chameleon)	EFEMP2			EFEMP2	0	0	1	14.2527	8.73633	1.98667	1.083	8.92867	10.2805	0	0	0	NT_476950.1	1562-1662	-	-
c186546_g3_i2	5prime_partial	359	FBLN4_MOUSE	44.67	347	FBLN4_MOUSE	43.52	347			EGF/EGF_3/EGF_CA/FXa_inhibition/cEGF	H9GF68_ANOCA	45.43	350	Anolis carolinensis (Green anole) (American chameleon)	EFEMP2			EFEMP2	0	0	1	15.5915	8.86833	2.6625	1.738	8.474	5.27417	0	0	0	NT_476950.1	1562-1662	-	-
c186546_g5_i1	internal	109	FBLN4_HUMAN	57.58	66	FBLN4_HUMAN	64.71	51		0.68	EGF_CA/cEGF	M7C467_CHEMY	55.56	81	Chelonia mydas (Green sea-turtle) (Chelonia agassizi)	EGF-containing fibulin-like extracellular matrix protein 2			EFEMP2	0	0	1	33.2452	23.5297	4.05383	3.5154	21.9617	20.4398	0	0	0	NT_476950.1	1415-1576	-	-
c165337_g3_i1	5prime_partial	246	EFNA3_MOUSE	67.14	210	EFNA3_MOUSE	70.43	186		0.491	Ephrin	G3UEL2_LOXAF	63.84	224	Loxodonta africana (African elephant)	LOC100656031			EFNA3	0	0	0	1.748	1.5905	9.5835	8.901	1.46567	1.527	0	0	0	NT_468800.1	1405-1224	-	-
c165337_g3_i3	complete	120	EFNA3_MOUSE	69.61	102	EFNA3_MOUSE	72.14	140			Ephrin	U3JJX1_FICAL	74.51	102	Ficedula albicollis (Collared flycatcher) (Muscicapa albicollis)	Uncharacterized protein (Fragment)			EFNA3	0	0	0	2.3275	2.14817	3.307	3.3736	2.79783	2.48533	0	0	0	NT_467760.1	737-883,1250-1305	LOC107050393	-
c138901_g1_i1	5prime_partial	180	EFNA4_MOUSE	54.9	153	EFNA4_MOUSE	54.9	153			Ephrin	Q98TZ1_CHICK	100	170	Gallus gallus (Chicken)	Ephrin-A6 (Fragment)			EFNA4	0	0	0	0.450167	0.1855	0.766167	0.7344	0.575667	0.609333	0	0	0	NT_468800.1	9679-9471	-	-
c138901_g1_i3	5prime_partial	213	EFNA4_MOUSE	55.19	183	EFNA4_MOUSE	57.32	157		0.781	Ephrin	Q98TZ1_CHICK	100	202	Gallus gallus (Chicken)	Ephrin-A6 (Fragment)			EFNA4	0	0	0	3.40817	3.2705	0.647	1.1228	2.6165	1.708	0	0	0	NT_468800.1	9679-9471	-	-
c29728_g1_i1						EGLN1_MOUSE	81.67	60											EGLN1	0	0	0	13.9758	21.7678	6.73867	7.2722	7.64617	9.59383	1	0	0	NC_006090.4	39856553-39856817	LOC768374	-
c147709_g1_i1	internal	111	EGR2_PIG	72.73	88	EGR2_PIG	78.57	70			DUF3446	Q98T82_CHICK	100	87	Gallus gallus (Chicken)	KROX20			EGR2	0	0	0	2.692	1.57533	0.844667	0.0944	0.479	1.30583	0	0	0	NC_006093.4	8084431-8084762	EGR2	1
c147709_g1_i3	3prime_partial	147	EGR2_PIG	70.07	147	EGR2_HUMAN	72.95	122			DUF3446	Q98T82_CHICK	100	146	Gallus gallus (Chicken)	KROX20			EGR2	0	0	0	4.26683	2.37383	0.6915	0.2524	2.23367	5.47417	0	0	0	NC_006093.4	8083895-8084255,8084499-8084762	EGR2	1
c312417_g1_i1	internal	164	EGR2B_DANRE	59.35	123	EGR2_PIG	81.36	59			DUF3446	Q98T82_CHICK	100	162	Gallus gallus (Chicken)	KROX20			EGR2B/EGR2	0	0	0	0.860833	0.612833	0.258333	0.03	0.490833	1.63433	0	0	0	NC_006093.4	8084743-8085230	EGR2	-
c177644_g1_i1						EHD2_RAT	68.52	54											EHD2	0	0	0	1.36867	1.89567	0	0	0	0.206333	0	0	0	NT_465842.1	1892-2149	LOC107049991	-
c177644_g1_i2	complete	318	EHD2_RAT	76.01	321	EHD2_RAT	77.39	376			EF-hand_1/EF-hand_4/EF-hand_5	A0A087RJ60_APTFO	85.3	313	Aptenodytes forsteri (Emperor penguin)	EH domain-containing protein 2 (Fragment)		<0.01	EHD2	0	0	0	4.09383	3.00267	0.237667	0.0828	1.18867	0.542	0	0	0	NT_472662.1	3121-2556,6162-6012	-	-
c177644_g1_i3	5prime_partial	402	EHD2_RAT	78.4	375	EHD2_RAT	77.33	375			Dynamin_N/EF-hand_1/EF-hand_4/EF-hand_8/GTP_EFTU/Gtr1_RagA	A0A087RJ60_APTFO	86.92	367	Aptenodytes forsteri (Emperor penguin)	EH domain-containing protein 2 (Fragment)		<0.01	EHD2	0	0	0	0.559333	0.815333	0	0.0886	0.429833	0.0763333	0	0	0	NT_472662.1	3121-2556,6162-6012	-	-
c216739_g1_i1						EHD2_HUMAN	62.5	72											EHD2	0	0	0	0.474	0.207667	0	0	0.406	0.219167	0	0	0	NT_472662.1	2757-2966	-	-
c118132_g1_i1	internal	161	EHMT2_HUMAN	50.55	91							V8NBJ9_OPHHA	51.09	92	Ophiophagus hannah (King cobra) (Naja hannah)	ZBTB12		<0.05	EHMT2	1	0	0	0.864667	0.811667	2.1	3.1396	1.60083	1.72717	0	0	0	NT_474908.1	1301-1091	-	-
c127709_g1_i1	internal	133	EHMT2_HUMAN	49.25	134	EHMT2_HUMAN	49.25	134				G1KKX8_ANOCA	62.69	134	Anolis carolinensis (Green anole) (American chameleon)	EHMT2			EHMT2	1	0	0	8.78883	11.7997	26.3927	27.5416	16.8922	21.3775	0	0	0	NT_474908.1	896-821,1042-969	-	-
c183350_g1_i3	5prime_partial	322	EHMT2_MOUSE	65.83	319	EHMT2_HUMAN	63.37	273				G1KKX8_ANOCA	64.89	319	Anolis carolinensis (Green anole) (American chameleon)	EHMT2			EHMT2	1	0	0	0.379667	0.187167	1.1475	2.9184	1.23217	1.81533	0	0	0	NT_476432.1	166-24,1396-1233,3073-2966	LOC107051436	-
c183350_g1_i4	complete	246	EHMT2_MOUSE	89.84	246	EHMT2_MOUSE	92.64	231			Pre-SET/SET	Q8BP38_MOUSE	89.84	246	Mus musculus (Mouse)	Ehmt2			EHMT2	1	0	0	3.21933	4.5245	9.54667	11.7976	4.19733	6.13917	0	0	0	-	-	-	-
c183350_g1_i5	internal	494	EHMT2_HUMAN	89.31	449	EHMT2_HUMAN	89.31	449			Ank/Ank_2/Ank_3/Ank_4/Ank_5/Pre-SET/SET	Q8BP38_MOUSE	89.31	449	Mus musculus (Mouse)	Ehmt2			EHMT2	1	0	0	1.92917	3.98333	1.971	12.6436	3.5915	6.71783	0	0	0	-	-	-	-
c167959_g2_i4	internal	107	EIF3C_RAT	88.24	85	EIF3C_RAT	88.24	85			DUF496/eIF-3c_N	U3IF70_ANAPL	92.94	85	Anas platyrhynchos (Mallard) (Anas boschas)	Uncharacterized protein (Fragment)			EIF3C	0	0	0	0.138167	0.249	0	0.2214	0.110667	0	0	0	1	-	-	-	-
c145273_g1_i1	internal	197	EIF3G_RAT	78.35	97	EIF3G_RAT	78.35	97			eIF3g	A0A093IH47_FULGA	98.77	81	Fulmarus glacialis (Northern fulmar)	Eukaryotic translation initiation factor 3 subunit G (Fragment)			EIF3G	0	0	0	2.56617	2.36833	1.361	1.0232	2.17	1.88317	0	0	1	NT_464238.1	31145-31194,31601-31695,31918-32007,32121-32481	EIF3G	1
c159166_g2_i2	internal	100	IF4A1_PONAB	98.94	94	IF4A1_PONAB	98.94	94				J3QS69_HUMAN	98.94	94	Homo sapiens (Human)	EIF4A1			EIF4A1	0	0	0	17.664	21.0977	9.70667	8.5934	20.6317	14.663	0	0	0	NT_473529.1	657-494,976-910	LOC107051171	-
c159166_g3_i1						IF4A1_PONAB	97.22	36											EIF4A1	0	0	0	0.384833	0.432	0.353667	0.1062	0.416667	0.154	0	0	0	-	-	-	-
c25259_g1_i1						IF5A1_RABIT	100	31											EIF5A	0	0	0	0.155333	0.227667	0.123833	0.1212	0.2155	0.292667	0	0	0	NT_467542.1	7621-7514,9885-9391	LOC107050352	-
c131233_g1_i3						ELAV1_HUMAN	94.74	19											ELAVL1	0	0	0	0	0	0.795667	0.3976	0.159	0.173	1	1	1	NT_463423.1	27247-27082	-	0
c171068_g1_i1	3prime_partial	195	ELAV3_XENLA	73.14	175	ELAV3_XENLA	72.09	172			RRM_1/RRM_5/RRM_6	Q9PW23_CHICK	96	175	Gallus gallus (Chicken)	HuC			ELAVL3	1	0	0	0.286333	0.293	4.449	3.5754	0.164333	0.407167	0	0	0	NT_463423.1	27488-27586,29034-29273	-	-
c171068_g1_i2	complete	367	ELAV3_HUMAN	74.47	380	ELAV3_HUMAN	80.18	333			RRM_1/RRM_5/RRM_6	Q9PW23_CHICK	97.81	366	Gallus gallus (Chicken)	HuC			ELAVL3	1	0	0	2.641	2.73533	48.433	44.3288	2.75217	4.11467	0	0	0	NT_468018.1	11908-11546	HUC	-
c171068_g1_i3						ELAV3_XENTR	91.86	86											ELAVL3	1	0	0	0.639667	0.753167	5.9935	4.9154	0.539667	1.2	0	0	0	NT_463423.1	29498-29556	-	-
c150262_g1_i1						ELOF1_MOUSE	98.51	67											ELOF1	0	0	0	9.52733	7.34267	7.12033	6.979	7.14983	8.4905	0	0	0	NT_463423.1	15907-16040,16149-16219,16304-16910	ELOF1	1
c168773_g1_i2	3prime_partial	173	EMC10_XENTR	41.52	171	EMC10_XENTR	43.23	155		0.763		G1KM47_ANOCA	41.85	184	Anolis carolinensis (Green anole) (American chameleon)	EMC10			EMC10	1	0	0	1.24767	0.718667	0.582167	0.704	1.335	1.25583	0	0	0	NT_476893.1	253-732	-	-
c168773_g2_i1						EMC10_MOUSE	71.05	38											EMC10	1	0	0	1.779	0.114833	1.7765	0.122	5.097	0.440833	0	0	0	-	-	-	-
c136014_g1_i2						EMIL1_MOUSE	67.01	97											EMILIN1	0	0	0	0.897333	0.682833	0.0635	0.0752	0.4815	0.414333	0	0	0	NC_006090.4	104943365-104943996,104944386-104944611	LOC100858014	-
c175577_g1_i1	internal	385	EMIL1_HUMAN	34.08	314						ATG16/CorA/Spectrin/Tropomyosin_1	H9GLN4_ANOCA	42.17	249	Anolis carolinensis (Green anole) (American chameleon)	EMILIN1		<0.05	EMILIN1	0	0	0	1.04433	0.792333	0	0.0388	0.3925	0.339667	0	0	0	NC_006090.4	104944595-104945699	LOC100858014	-
c107595_g1_i1	internal	114	EMAL3_MOUSE	56.99	93	EMAL3_MOUSE	56.99	93				H3BCX7_LATCH	58.43	89	Latimeria chalumnae (West Indian ocean coelacanth)	EML3			EML3	0	0	1	0	0	0.0148333	0.2322	0	0.0568333	0	0	0	NT_469673.1	7231-6910	LOC107050697	0
c107595_g1_i2						EMAL3_MOUSE	57.47	87											EML3	0	0	1	0.336667	0.0495	0.473	0.5568	0.522	0.267	0	0	0	NT_469673.1	7175-6910,8856-8607	LOC107050697	0
c176101_g6_i6						EMAL3_HUMAN	58.97	39											EML3	0	0	1	0.1975	0.234167	0.111833	0	0.293333	0.0976667	0	0	0	NT_469673.1	4700-4625,4878-4707,5761-5677	LOC107050697	0
c176101_g6_i7						EMAL3_HUMAN	37.61	117											EML3	0	0	1	0.294167	0.0766667	1.64767	1.0668	0.938167	0.7095	0	0	0	NT_470747.1	4321-4146	LOC100859759	0
c176101_g8_i1	5prime_partial	131	EMAL3_MOUSE	61.76	34	EMAL3_MOUSE	61.76	34				M7CCK8_CHEMY	64.44	45	Chelonia mydas (Green sea-turtle) (Chelonia agassizi)	Metastasis-associated protein MTA2			EML3	0	0	1	0.170667	0.066	0.475167	0.3474	0.422833	0.3045	0	0	0	NT_469673.1	6731-6161	LOC107050697	0
c176882_g1_i1						EMAL3_MOUSE	90.48	21			PROL5-SMR								EML3	0	0	1	0.0576667	0.350667	0.0633333	0.6426	0.476	0.924667	0	0	0	NT_472249.1	1716-1382	LOC107051024	0
c176882_g2_i1	internal	365	EMAL3_HUMAN	71.94	253	EMAL3_HUMAN	70.75	253	i136-158o		HELP/WD40	K7GH47_PELSI	63.64	363	Pelodiscus sinensis (Chinese softshell turtle) (Trionyx sinensis)	EML3			EML3	0	0	1	0.33	0.687833	0.0386667	0.0524	0.0805	0.172667	0	0	0	NT_470866.1	42-241,642-739,2529-2704,3464-3576,4220-4321,4401-4540,4645-4783	-	0
c176882_g2_i3	3prime_partial	273	EMAL3_HUMAN	71.03	290	EMAL3_HUMAN	69.93	296	i44-66o		HELP/WD40	K7GH47_PELSI	83.7	276	Pelodiscus sinensis (Chinese softshell turtle) (Trionyx sinensis)	EML3			EML3	0	0	1	0.264	0.3065	0.0691667	0.1208	0.06	0.330667	0	0	0	NT_472249.1	16-203,612-709,1261-1292,1391-1762,2537-2686,3231-3307,3456-3566,4184-4282,4359-4496,4598-4735	LOC107051024	0
c176882_g2_i5	internal	401	EMAL3_HUMAN	58.35	461	EMAL3_HUMAN	69.64	336	i172-194o		HELP/WD40	K7GH47_PELSI	63.98	483	Pelodiscus sinensis (Chinese softshell turtle) (Trionyx sinensis)	EML3			EML3	0	0	1	23.2017	18.1878	4.53	3.4548	11.12	9.4725	0	0	0	NT_470866.1	34-241,642-739,1657-1776,2545-2704,3464-3576,4220-4321,4401-4540,4645-4783	-	0
c176882_g2_i4	internal	268	EMAL3_MOUSE	65.91	44	EMAL4_MOUSE	58.14	43				L9JP63_TUPCH	43.48	138	Tupaia chinensis (Chinese tree shrew)	Echinoderm microtubule-associated protein-like 3			EML3/EML4	0	0	1	0.192833	0.755833	0.0336667	0.2944	0.0688333	0.208333	1	0	1	NT_472249.1	16-203,612-709,1261-1292,1391-1854	LOC107051024	-
c155042_g1_i1	internal	105	EMP3_MOUSE	68.75	32	EMP3_MOUSE	68.75	32	o22-44i		PMP22_Claudin	H9GN48_ANOCA	65.91	44	Anolis carolinensis (Green anole) (American chameleon)	EMP3			EMP3	0	1	1	30.0652	34.7887	0.424333	0.4936	3.7675	5.42033	0	0	0	-	-	-	-
c155042_g1_i2						EMP3_MOUSE	48.21	56											EMP3	0	1	1	64.6613	42.7572	0.791167	1.0994	7.67183	5.1615	0	0	0	NT_472634.1	1106-1297	LOC107051073	-
c155042_g1_i3						EMP3_MOUSE	48.21	56										<0.01	EMP3	0	1	1	6.371	3.32383	0.257167	0	0.492167	0.3285	0	0	0	-	-	-	-
c164844_g1_i1	5prime_partial	108	EOMES_XENLA	33.61	119							H9H112_MELGA	94.74	76	Meleagris gallopavo (Common turkey)	TBX21			EOMES	0	0	0	4.97983	7.75833	0.0788333	0.442	0.956333	1.2095	1	0	1	NC_006114.4	4239179-4238639	LOC100858002	0
c80611_g1_i1						EPHB1_HUMAN	61.97	71											EPHB1	0	0	0	0.1575	1.7545	0.339833	3.291	0.278833	3.27383	1	0	1	NT_466757.1	10480-10249	LOC107050206	0
c172850_g2_i8	internal	113	EPHB3_HUMAN	79.49	39	EPHB3_HUMAN	79.49	39			EphA2_TM	A0A060YIT0_ONCMY	73.17	41	Oncorhynchus mykiss (Rainbow trout) (Salmo gairdneri)	Oncorhynchus mykiss genomic scaffoldCOMMA scaffold_7969			EPHB3	0	0	0	0.993833	1.40917	0.115167	0.2584	0.0925	0.100667	1	0	1	NT_466757.1	8102-8433	LOC107050206	0
c220320_g1_i1						EPHB3_HUMAN	79.49	39											EPHB3	0	0	0	0.195667	1.64933	0	2.7876	0	0.960333	1	0	1	NT_466757.1	8328-8111	LOC107050206	0
c24246_g1_i1						EPHB4_MOUSE	68.42	38			Mago-bind								EPHB4	0	0	0	0.0798333	0.475	0.198	1.8716	0.0591667	0.4115	0	0	0	NT_466757.1	6370-6052	LOC107050206	-
c30818_g1_i1						EPO_CANFA	48.84	43											EPO	0	0	0	0.4025	0	0	0	0	0	0	0	0	-	-	-	-
c162170_g1_i2	internal	215	EPOR_HUMAN	43.98	191	EPOR_HUMAN	43.17	183	o117-139i		fn3	I3JMN3_ORENI	38.42	190	Oreochromis niloticus (Nile tilapia) (Tilapia nilotica)	LOC100706201			EPOR	0	0	1	1.47567	1.66267	1.6535	1.7438	1.27717	0.351	0	0	0	NT_475305.1	3426-3294	-	-
c162170_g1_i3	internal	332	EPOR_CANFA	42.11	304	EPOR_CANFA	41.94	279	o234-256i		EpoR_lig-bind/fn3	F7ISG7_CALJA	42.33	300	Callithrix jacchus (White-tufted-ear marmoset)	EPOR			EPOR	0	0	1	0.269333	0.888167	0.293833	0.0564	0.561333	0	0	0	0	NT_475305.1	3426-3294	-	-
c162170_g1_i4	internal	329	EPOR_HUMAN	41.46	316	EPOR_CANFA	41.5	294	o231-253i		EpoR_lig-bind/fn3	F7ISG7_CALJA	41.27	315	Callithrix jacchus (White-tufted-ear marmoset)	EPOR			EPOR	0	0	1	0.027	0.0433333	0.577167	0.3398	0.135333	0.0968333	0	0	0	NT_475305.1	3426-3294	-	-
c180924_g1_i1	5prime_partial	297	ES8L3_MOUSE	41.67	312	ES8L3_MOUSE	41.67	312			SH3_1/SH3_2/SH3_3/SH3_9	A0A091G498_9AVES	55.56	315	Cuculus canorus (common cuckoo)	Epidermal growth factor receptor kinase substrate 8-like 3 (Fragment)			EPS8L3	0	0	0	4.374	2.9495	1.2395	1.1638	0.388667	0.0228333	0	0	0	NT_476207.1	2327-2394,2559-2636,2712-2861	LOC107051423	-
c180924_g6_i1	internal	288	ES8L3_HUMAN	34.8	273	ES8L3_HUMAN	34.85	264			PTB	U3JK07_FICAL	50.39	258	Ficedula albicollis (Collared flycatcher) (Muscicapa albicollis)	EPS8L3			EPS8L3	0	0	0	3.15883	1.68083	1.173	0.5398	0.193	0.079	0	0	0	NT_470358.1	2705-2623,2884-2816,3097-2969,3554-3481,4188-4037,5443-5285,5623-5555,5830-5706	LOC107050775	-
c180924_g6_i2	3prime_partial	275	ES8L3_HUMAN	34.8	273	ES8L3_HUMAN	34.85	264			PTB	U3JK07_FICAL	50.39	258	Ficedula albicollis (Collared flycatcher) (Muscicapa albicollis)	EPS8L3			EPS8L3	0	0	0	1.3515	2.152	0.989167	0.977	0.175	0.132167	0	0	0	NT_470358.1	2705-2623,2884-2816,3097-2969,3554-3481,4188-4037,5443-5285,5623-5555,5783-5706,5953-5899,6241-6122	LOC107050775	-
c180924_g6_i3	3prime_partial	238	ES8L3_HUMAN	41.88	160	ES8L3_HUMAN	42.41	158			PTB	U3JK07_FICAL	65.62	160	Ficedula albicollis (Collared flycatcher) (Muscicapa albicollis)	EPS8L3			EPS8L3	0	0	0	1.47483	0.173833	0.0535	0.0184	0.0983333	0.0775	0	0	0	NT_470358.1	3097-2933,3554-3481,4188-4037,5443-5285,5623-5555,5783-5706,5953-5899,6241-6122	LOC107050775	-
c180924_g6_i4	3prime_partial	258	ES8L3_HUMAN	35.36	263	ES8L3_HUMAN	35.36	263			PTB	U3JK07_FICAL	50	256	Ficedula albicollis (Collared flycatcher) (Muscicapa albicollis)	EPS8L3			EPS8L3	0	0	0	0.514833	0.200667	0.3815	0	0.0296667	0.027	0	0	0	NT_470358.1	2705-2623,2884-2816,3050-2969,3554-3486,4188-4037,5443-5285,5623-5555,5783-5706,5953-5899,6241-6122	LOC107050775	-
c186178_g1_i1						ERBB2_CANFA	76.6	47											ERBB2	0	0	0	0.0175	0.131333	0.0146667	0.1766	0.270667	0.553667	1	1	1	NC_006114.4	4658238-4657520	ERBB2	1
c427949_g1_i1						ERBB3_PONAB	74.42	43											ERBB3	1	0	0	0	0	0	0.3766	0	0	0	1	1	NC_008465.3	649934-649679	ERBB3	1
c159403_g1_i1	5prime_partial	133	ERCC1_BOVIN	76.07	117	ERCC1_BOVIN	80.77	104			Rad10	G3SPB6_LOXAF	73.77	122	Loxodonta africana (African elephant)	ERCC1			ERCC1	0	0	0	0.337667	0.997167	1.97733	4.6986	0.3625	1.13333	0	0	0	NT_475735.1	1214-1316	-	-
c159403_g1_i2	5prime_partial	228	ERCC1_MOUSE	66.67	216	ERCC1_BOVIN	70.65	201			5_3_exonuc/HHH/HHH_2/HHH_5/Rad10	H9GLC9_ANOCA	67.58	219	Anolis carolinensis (Green anole) (American chameleon)	ercc1			ERCC1	0	0	0	38.0035	40.4843	35.985	34.142	41.3757	52.1707	0	0	0	NT_475735.1	1214-1316	-	-
c159403_g1_i5						ERCC1_MOUSE	65	40											ERCC1	0	0	0	0.427	0.414167	0.522	0.3438	1.15117	0.6885	0	0	0	NT_473104.1	114-1	-	-
c165715_g2_i1						ERCC2_BOVIN	64.71	68											ERCC2	0	0	0	0.336833	0	0.458833	0	0.2855	0	0	0	0	-	-	-	-
c165715_g2_i2	internal	338	ERCC2_CRIGR	78.16	316	ERCC2_CRIGR	78.16	316			AAA_11/AAA_22/DEAD/DEAD_2/DUF1227/Nitrate_red_del/PhoH/ResIII/SNF2_N	L9L7M3_TUPCH	77.96	313	Tupaia chinensis (Chinese tree shrew)	TFIIH basal transcription factor complex helicase XPD subunit			ERCC2	0	0	0	7.238	6.65233	8.219	7.993	15.1702	15.9588	0	0	0	NT_477354.1	602-656,815-869,1494-1548,1789-1833	-	-
c173501_g2_i1	internal	256	ERCC2_HUMAN	77.6	250	ERCC2_HUMAN	79.91	234			DUF1227/Helicase_C_2	D3Z700_MOUSE	77.6	250	Mus musculus (Mouse)	Ercc2			ERCC2	0	0	0	0.2345	0	0	0	1.28833	0	0	0	0	-	-	-	-
c173501_g2_i2	internal	246	ERCC2_HUMAN	80	245	ERCC2_HUMAN	80	245			DUF1227/Helicase_C_2	D3Z700_MOUSE	80	245	Mus musculus (Mouse)	Ercc2			ERCC2	0	0	0	6.44433	7.27983	8.01367	6.7942	13.4957	14.3005	0	0	0	-	-	-	-
c173501_g2_i3	5prime_partial	151	ERCC2_HUMAN	65.57	122	ERCC2_HUMAN	86.59	82			DUF1227	K7EKF3_HUMAN	65.57	122	Homo sapiens (Human)	ERCC2			ERCC2	0	0	0	0.285667	0.2005	0.235667	1.1964	0.335833	0.752	0	0	0	-	-	-	-
c173501_g2_i4						ERCC2_MOUSE	72.5	40											ERCC2	0	0	0	0.981	0.924833	0.997	0.4214	2.07217	0.345333	0	0	0	-	-	-	-
c121658_g1_i1	internal	124	ERF_HUMAN	42.73	110							F7IB15_CALJA	42.73	110	Callithrix jacchus (White-tufted-ear marmoset)	ERF			ERF	0	1	0	5.14283	3.29083	5.75233	4.5192	3.80117	6.49817	0	0	0	NT_469576.1	3776-4142	-	-
c161728_g3_i1						ERF_MOUSE	84.51	71											ERF	0	1	0	0.396833	0.129833	0.413667	0.3336	0	0	0	0	0	NT_474342.1	2836-3006,3309-3382,3657-3730,3984-4054,4404-4475	LOC107051255	-
c270685_g1_i1						TLE1_XENLA	100	22											ESG1	0	0	0	0.293667	0	0.152833	0	0.329167	0	0	0	0	NC_006115.4	1209953-1209708	LOC100857637	-
c53252_g1_i1						ERR3_RAT	88.46	26											ESRRG	0	0	0	0	0	0.296333	0	0	0	1	1	1	NC_006090.4	20207739-20207917	-	0
c178972_g2_i1	5prime_partial	1069	ESYT1_RAT	59.39	1076	ESYT1_RAT	59.52	998	i13-35o		C2/DUF2404	G1KHA9_ANOCA	64.05	982	Anolis carolinensis (Green anole) (American chameleon)	ESYT1			ESYT1	1	0	0	0.375167	0.650167	0.056	0.1026	0.130167	0.348667	0	0	0	NC_008465.3	679134-679370,679818-679860,680193-680329,680417-680492,680580-680655,680746-680838,681083-681143,681224-681349,681460-681637,681758-681843,682993-683044,683127-683220,683306-683405,683479-683554,683647-683736,684149-684305,684420-684574,685099-685279,685393-685480,685571-685622,685709-685802,686329-686427,686511-686588,686676-686766,687505-687644,687729-687880,687950-688057,688209-688542,688636-…	ESYT1	1
c178972_g2_i2	5prime_partial	1042	ESYT1_RAT	60.92	1049	ESYT1_RAT	61.17	971	i13-35o		C2/DUF2404	G1KHA9_ANOCA	65.86	955	Anolis carolinensis (Green anole) (American chameleon)	ESYT1			ESYT1	1	0	0	36.2378	29.5658	19.6213	22.0696	30.3375	29.3902	0	0	0	NC_008465.3	679134-679370,679818-679860,680193-680329,680417-680492,680580-680655,680746-680838,681083-681143,681224-681349,681460-681637,681758-681843,682993-683044,683127-683220,683306-683405,683479-683554,683647-683736,684149-684305,684420-684574,685099-685279,685393-685480,685571-685622,685709-685802,686329-686427,686511-686588,686676-686766,687505-687644,687729-687880,687950-688057,688209-688357,688439-…	ESYT1	1
c178972_g2_i3	5prime_partial	1032	ESYT1_RAT	60.94	1042	ESYT1_RAT	61.31	959	i13-35o		C2/DUF2404	G1KHA9_ANOCA	66.07	946	Anolis carolinensis (Green anole) (American chameleon)	ESYT1			ESYT1	1	0	0	0.0648333	0.151667	0.092	0	0.0583333	0.0893333	0	0	0	NC_008465.3	679134-679370,679818-679860,680193-680329,680417-680492,680580-680655,680746-680838,681083-681143,681224-681349,681460-681637,681758-681843,682993-683044,683127-683220,683306-683405,683479-683554,683647-683736,684149-684305,684420-684574,685099-685279,685393-685480,685571-685622,685709-685802,686329-686427,686511-686588,686676-686766,687505-687644,687729-687880,687950-688057,688209-688357,688439-…	ESYT1	1
c178972_g2_i4	internal	415	ESYT1_PONAB	69.61	362	ESYT1_PONAB	76.22	286	i13-35o		C2/DUF2404	V8PC38_OPHHA	70.25	363	Ophiophagus hannah (King cobra) (Naja hannah)	ESYT1			ESYT1	1	0	0	0.146667	0.084	0.0643333	0	0.3935	0.201333	0	0	0	NC_008465.3	679134-679370,679818-679860,680193-680329,680417-680492,680580-680655,680746-680838,681083-681143,681224-681349,681460-681637,681758-682000	ESYT1	1
c178972_g2_i5	complete	264	ESYT1_RAT	49.17	242	ESYT1_RAT	47.64	212			C2	G1KHA9_ANOCA	47.01	251	Anolis carolinensis (Green anole) (American chameleon)	ESYT1			ESYT1	1	0	0	0.799	0.659333	0.228667	0.35	0.577167	0.555	0	0	0	NC_008465.3	686952-687002,687149-687205,687328-687644,687729-687880,687950-688057,688209-688357,688439-688542,688636-688689,688778-689197	ESYT1	1
c178972_g2_i7	complete	748	ESYT1_RAT	58.3	753	ESYT1_RAT	56.52	782			C2	G1KHA9_ANOCA	61.65	764	Anolis carolinensis (Green anole) (American chameleon)	ESYT1			ESYT1	1	0	0	0.639333	0.4675	0.094	0.0938	0.1605	0.2245	0	0	0	NC_008465.3	681397-681637,681758-681843,682993-683044,683127-683220,683306-683405,683479-683554,683647-683736,684149-684305,684420-684574,685099-685279,685393-685480,685571-685622,685709-685802,686329-686427,686511-686588,686676-686766,687505-687644,687729-687880,687950-688057,688209-688357,688439-688542,688636-688689,688778-689197	ESYT1	1
c279050_g1_i1						ESYT2_MOUSE	71.43	77											ESYT2	0	0	0	0.703667	0.372333	0.499333	0.8596	0.3175	0.512	1	0	0	NC_006089.4	9588785-9589058	NCAPG2	-
c174502_g1_i3	complete	256	ETFB_BOVIN	66.27	255	ETFB_BOVIN	66.4	253			ETF/Usp	G3VPX5_SARHA	66.15	257	Sarcophilus harrisii (Tasmanian devil) (Sarcophilus laniarius)	ETFB			ETFB	0	0	0	3.408	4.45467	0.888833	1.2112	1.11833	2.49217	0	0	0	NT_474477.1	369-55,1978-1824	ETFB	1
c174502_g1_i5	complete	256	ETFB_BOVIN	66.27	255	ETFB_BOVIN	66.4	253			ETF/Usp	G3VPX5_SARHA	66.15	257	Sarcophilus harrisii (Tasmanian devil) (Sarcophilus laniarius)	ETFB			ETFB	0	0	0	29.4767	23.1488	14.9472	12.3118	20.3933	19.6693	0	0	0	NT_474477.1	369-55,1978-1824	ETFB	1
c174502_g1_i6	complete	158	ETFB_BOVIN	68.63	153	ETFB_BOVIN	70.55	146			ETF/Usp	K7GSE9_PIG	68.63	153	Sus scrofa (Pig)	ETFB			ETFB	0	0	0	0	0.64	0.7225	0.7932	0.499333	2.04533	0	0	0	NT_474477.1	369-55,1978-1824	ETFB	1
c165847_g4_i1	5prime_partial	113	EVI5_HUMAN	65.96	47							A0A091SL36_9AVES	97.87	47	Pelecanus crispus (Dalmatian pelican)	EVI5-like (Fragment)			EVI5	0	0	0	0.325833	0.402333	0.599167	0.7136	0.8935	1.21783	1	0	1	-	-	-	NA
c165847_g4_i2	5prime_partial	113	EVI5_HUMAN	65.96	47							A0A091SL36_9AVES	97.87	47	Pelecanus crispus (Dalmatian pelican)	EVI5-like (Fragment)			EVI5	0	0	0	0.211	0.1195	0	0.32	0.584667	0.333	1	0	1	NT_468014.1	10884-10819	-	0
c180880_g1_i2						EX3L2_HUMAN	79.31	29											EXOC3L2	0	0	0	0.878833	1.862	0	0.244	0.719833	1.304	0	0	0	NT_478631.1	750-625	-	-
c158724_g1_i2						EXOS1_MOUSE	68.42	38											EXOSC1	0	0	0	0.737833	0.483167	0.518	0.146	0.197833	0.570333	1	0	1	NC_006093.4	22341353-22341601	EXOSC1	1
c162641_g1_i1	complete	128	JAM1_HUMAN	64.34	129	JAM1_HUMAN	55.38	260	o69-91i		I-set/Ig_2/Ig_3/V-set/ig	A1E345_CHICK	100	127	Gallus gallus (Chicken)	F11R			F11R	0	0	0	1.87233	0.7335	0.603167	0.1714	2.0365	2.03633	0	0	1	NT_477826.1	1011-1119	-	-
c162641_g1_i2	complete	128	JAM1_HUMAN	64.34	129	JAM1_HUMAN	55.38	260	o69-91i		I-set/Ig_2/Ig_3/V-set/ig	A1E345_CHICK	100	127	Gallus gallus (Chicken)	F11R			F11R	0	0	0	0	0.253667	0.125833	0	1.66883	0.4125	0	0	1	NT_477826.1	1011-1119	-	-
c162641_g1_i5						JAM1_HUMAN	85.19	27											F11R	0	0	0	0.248667	0.0346667	0	0	0.621833	0.8065	0	0	1	NT_477826.1	950-1119	-	-
c162641_g1_i7						JAM1_HUMAN	85.19	27											F11R	0	0	0	0.470333	0.153333	0.166833	0.0918	0.992333	0.122	0	0	1	-	-	-	-
c162641_g1_i8						JAM1_HUMAN	80.95	42											F11R	0	0	0	2.24983	1.871	0.650833	0.528	6.04217	5.223	0	0	1	NT_477826.1	950-1119	-	-
c143025_g1_i1						NIBL1_HUMAN	33.85	65											FAM129B	0	0	0	8.87433	2.9805	6.05867	2.134	5.93617	1.584	1	0	1	NT_471315.1	2280-2638	-	0
c164547_g1_i5	internal	122	F16B2_HUMAN	42.55	94	F16B2_HUMAN	49.25	67			RAI16-like	A0A091KBP3_COLST	46.02	113	Colius striatus (Speckled mousebird)	Protein FAM160B2 (Fragment)			FAM160B2	0	0	0	0.3395	0.182	0	0	0.145	0.0855	1	0	0	NT_465060.1	12692-13056	LOC107049801	-
c153802_g2_i3						F1712_XENLA	89.47	19											FAM171A2	1	0	0	0.0901667	0	0.4575	0.002	0.0706667	0	0	0	0	NC_006114.4	1721769-1722059	LOC101747823	-
c88529_g1_i1	internal	102	F1712_XENLA	63.77	69	F1712_MOUSE	71.19	59			UPF0560	G1KM06_ANOCA	69.7	66	Anolis carolinensis (Green anole) (American chameleon)	FAM171A2			FAM171A2	1	0	0	0.732167	0.441667	3.83017	1.9838	0.605833	0.742167	0	0	0	NT_463348.1	1042-1345	LOC107057580	-
c127601_g1_i2	internal	174	F186A_MOUSE	25.42	177	CLIC6_HUMAN	35.57	149				F6S9G6_CALJA	33.51	185	Callithrix jacchus (White-tufted-ear marmoset)	Uncharacterized protein (Fragment)			FAM186A/CLIC6	0	0	0	14.1998	12.676	12.4302	12.3506	21.692	17.7442	1	0	1	NT_469462.1	6787-6629,6829-6711,7138-6669,8002-7539	LOC107050672	-
c186508_g3_i1						F1891_HUMAN	67.57	37											FAM189A1	0	0	0	0.5955	0.490667	0.114167	0.2092	0.445833	0.24	1	0	1	NT_464657.1	2033-1631,2882-2761	LOC107049672	0
c186508_g3_i3						F1891_HUMAN	67.57	37				C3YC91_BRAFL	56.67	60	Branchiostoma floridae (Florida lancelet) (Amphioxus)	Putative uncharacterized protein			FAM189A1	0	0	0	1.06333	0	0.282333	0.061	0.305667	0.2545	1	0	1	NC_006112.3	2165493-2165614,2166343-2166458,2166779-2167027,2167237-2167805	FAM189B	0
c129222_g1_i1	5prime_partial	185	F189B_MOUSE	48.97	145	F189B_HUMAN	44.68	141				U3JJR0_FICAL	61.43	223	Ficedula albicollis (Collared flycatcher) (Muscicapa albicollis)	FAM189B			FAM189B	0	0	0	1.36383	1.21583	5.18183	5.803	2.82583	3.96617	0	0	0	NT_466880.1	3441-3589,4158-4224,4414-4621,4716-5022	-	0
c129222_g1_i2						F189B_HUMAN	45.38	130											FAM189B	0	0	0	0.223833	0	0.5265	0.501	0.0966667	0.0603333	0	0	0	NT_466880.1	4097-4224,4414-4621,4716-5022	-	0
c159954_g1_i1	3prime_partial	437	F189B_HUMAN	63.74	444	F189B_HUMAN	62.63	396	i31-53o68-85i92-114o173-195i		CD20	U3JJR0_FICAL	78.56	443	Ficedula albicollis (Collared flycatcher) (Muscicapa albicollis)	FAM189B			FAM189B	0	0	0	1.388	0.928	3.746	4.854	2.89883	3.4985	0	0	0	NT_464657.1	553-982,1946-2003,2756-2868,2950-3076,3158-3281,3355-3516,4574-4676,4787-4874,5678-6020	LOC107049672	0
c160756_g1_i1						F189B_MOUSE	56.49	131											FAM189B	0	0	0	2.1135	0.911167	0.679167	0.3848	1.7745	1.0165	0	0	0	NT_464657.1	6057-5316,8864-8895,8922-8963,9018-9055	LOC107049672,LOC107049674	0
c244923_g1_i1						F189B_HUMAN	88.89	36											FAM189B	0	0	0	2.2315	1.084	0.637167	0.192	1.384	0.688167	0	0	0	NT_464657.1	4928-4540	LOC107049672	0
c307818_g1_i1						F189B_MOUSE	68.75	64											FAM189B	0	0	0	1.15483	0.174333	0.173333	0	0.581167	0.652667	0	0	0	NT_464657.1	3535-3313	LOC107049672	0
c98182_g1_i1						F189B_HUMAN	55	40											FAM189B	0	0	0	1.301	0.540667	0.406	0	0.4305	0.633333	0	0	0	NC_006112.3	2165064-2165233	FAM189B	1
c231032_g1_i1						FAM3A_MOUSE	85.71	21											FAM3A	1	0	0	0	0	0	0.319	0	0	0	0	0	-	-	-	-
c166317_g2_i2						FA50A_MOUSE	97.5	40											FAM50A	1	0	0	4.04133	1.92617	2.41	1.4388	3.02783	4.39233	0	0	0	NT_466460.1	14143-13985	LOC107050157	-
c159403_g5_i2						FA57B_MOUSE	74.07	108											FAM57B	1	0	0	0.535	0.192833	0.222833	0.737	0.699833	0.510333	0	0	0	-	-	-	-
c166770_g1_i1	complete	274	FA58B_MOUSE	41.38	232	FA58B_MOUSE	38.63	233			Cyclin_N	F7EIM6_XENTR	37.66	231	Xenopus tropicalis (Western clawed frog) (Silurana tropicalis)	fam58a			FAM58B	0	0	0	1.564	1.04867	1.345	1.1648	1.6775	1.93383	0	0	0	NT_464511.1	7149-6386,8986-8761,11216-11084,11969-11788,12638-12054	LOC107049631,LOC107049632	-
c158914_g1_i1						FBRL_XENLA	93.43	137											FBL	0	0	0	0.411667	0.281833	0.869667	0.3642	0.626833	0.588833	0	0	0	NT_478438.1	669-542	-	-
c158914_g1_i2	5prime_partial	263	FBRL_XENLA	91.1	236	FBRL_XENLA	91.06	235			Fibrillarin/GCD14/PCMT	G3VKL6_SARHA	94.51	237	Sarcophilus harrisii (Tasmanian devil) (Sarcophilus laniarius)	LOC100933914			FBL	0	0	0	21.8067	21.9383	15.7495	15.2058	18.549	18.9568	0	0	0	NT_474564.1	743-851,1627-1724,2775-2948,3104-3144,3906-3946	LOC107051291	-
c146139_g1_i2						FBN1_BOVIN	71.43	35											FBN1	0	0	0	2.58083	0.731667	0.395167	0.855	0.626	0.533333	1	0	1	-	-	-	NA
c140995_g1_i1						FBXW9_BOVIN	80	40											FBXW9	0	0	0	0.563	1.14033	0.490833	0.546	0.710333	0.649833	0	0	0	NT_463427.1	1143-868	FBXW9	1
c140995_g1_i3	5prime_partial	144	FBXW9_BOVIN	49.04	157	FBXW9_BOVIN	49.04	157		0.57	PQQ_3/WD40	K7FSJ2_PELSI	50.62	160	Pelodiscus sinensis (Chinese softshell turtle) (Trionyx sinensis)	FBXW9			FBXW9	0	0	0	2.202	2.4495	1.07967	1.664	2.95867	4.33333	0	0	0	NT_463427.1	529-423,717-633,993-845,1881-1228	FBXW9	1
c140995_g1_i4	5prime_partial	195	FBXW9_BOVIN	37.06	170	FBXW9_BOVIN	64.81	54			PQQ_3/WD40	G3WTG3_SARHA	37.21	172	Sarcophilus harrisii (Tasmanian devil) (Sarcophilus laniarius)	FBXW9			FBXW9	0	0	0	0.0263333	0.207333	0	0.1206	0.0271667	0.135333	0	0	0	NT_463427.1	1081-868,1881-1228	FBXW9	1
c167546_g1_i1	5prime_partial	185	FBXW9_BOVIN	66.48	176	FBXW9_BOVIN	66.48	176			PQQ_3/WD40	K7FSJ2_PELSI	67.98	178	Pelodiscus sinensis (Chinese softshell turtle) (Trionyx sinensis)	FBXW9			FBXW9	0	0	0	7.5215	5.351	5.32767	6.1508	7.00333	7.2015	0	0	0	NT_463427.1	710-751,836-985,1213-1329,1411-1501,1647-1727,1795-2027	FBXW9	1
c167546_g1_i2	internal	132	FBXW9_BOVIN	62.04	108	FBXW9_BOVIN	63.81	105			WD40	K7FSJ2_PELSI	70.48	105	Pelodiscus sinensis (Chinese softshell turtle) (Trionyx sinensis)	FBXW9			FBXW9	0	0	0	1.172	0.6885	0.3605	0.302	0.770333	1.2945	0	0	0	NT_463427.1	448-629	FBXW9	1
c167546_g1_i3	5prime_partial	305	FBXW9_BOVIN	65.44	298	FBXW9_BOVIN	65.44	298			PQQ_3/WD40	K7FSJ2_PELSI	68.33	300	Pelodiscus sinensis (Chinese softshell turtle) (Trionyx sinensis)	FBXW9			FBXW9	0	0	0	12.0027	10.4173	15.76	14.7224	19.6387	17.8123	0	0	0	NT_463427.1	448-563,657-751,833-985,1213-1329,1411-1501,1647-1727,1795-2027	FBXW9	1
c167546_g1_i4	internal	105	FBXW9_HUMAN	70.27	37	FBXW9_HUMAN	70.27	37			WD40	A0A0A0MVL1_PAPAN	64.15	53	Papio anubis (Olive baboon)	FBXW9			FBXW9	0	0	0	0.207333	0.596333	0.1465	0.3592	0.334	0.5295	0	0	0	NT_463427.1	244-559	FBXW9	1
c167546_g1_i5	5prime_partial	291	FBXW9_BOVIN	64.5	262	FBXW9_BOVIN	64.5	262			PQQ_3/WD40	K7FSJ2_PELSI	62.85	288	Pelodiscus sinensis (Chinese softshell turtle) (Trionyx sinensis)	FBXW9			FBXW9	0	0	0	0.645667	0.496	0.4085	0.171	0.502333	0.677667	0	0	0	NT_463427.1	448-563,657-751,833-985,1213-1329,1411-1895	FBXW9	1
c167546_g1_i7	5prime_partial	337	FBXW9_BOVIN	63.67	289	FBXW9_BOVIN	64.89	282			PQQ_3/WD40	K7FSJ2_PELSI	67.13	289	Pelodiscus sinensis (Chinese softshell turtle) (Trionyx sinensis)	FBXW9			FBXW9	0	0	0	2.102	1.5785	0.731667	0.8536	0.946167	1.2805	0	0	0	NT_463427.1	448-563,657-751,833-985,1213-1329,1411-1501,1647-1895	FBXW9	1
c167546_g1_i8	5prime_partial	200	FBXW9_BOVIN	67.3	159	FBXW9_BOVIN	67.52	157			PQQ_3/WD40	K7FSJ2_PELSI	67.68	164	Pelodiscus sinensis (Chinese softshell turtle) (Trionyx sinensis)	FBXW9			FBXW9	0	0	0	0	0.138833	0.425167	0.0862	0.347167	0.3335	0	0	0	NT_463427.1	729-985,1213-1329,1411-1501,1647-1727,1795-2027	FBXW9	1
c167546_g2_i1	internal	253	FBXW9_BOVIN	60.29	68	FBXW9_BOVIN	61.19	67			F-box/F-box-like	K7FSJ2_PELSI	44.44	162	Pelodiscus sinensis (Chinese softshell turtle) (Trionyx sinensis)	FBXW9		<0.05	FBXW9	0	0	0	1.413	0.896167	1.68617	1.3076	1.75733	1.842	0	0	0	-	-	-	NA
c146099_g2_i1	5prime_partial	111	FCERG_RAT	58.67	75	FCERG_RAT	57.75	71	o50-72i		ITAM/TCR_zetazeta	A0PFW5_CHICK	100	86	Gallus gallus (Chicken)	FCERIG			FCER1G	0	0	0	49.2005	49.0313	6.7875	7.3934	6.32283	6.15317	0	0	1	NC_006112.3	2567653-2567778,2568061-2568103	FCER1G	1
c154449_g1_i1	internal	134	FCER2_MOUSE	38.76	129	FCER2_MOUSE	38.76	129			Herpes_UL45/Lectin_C	K7GJS4_PELSI	47.06	119	Pelodiscus sinensis (Chinese softshell turtle) (Trionyx sinensis)	FCER2			FCER2	0	0	0	0.362	0	0	0	0	0.0926667	1	0	0	NT_472997.1	252-57	LOC107051108	-
c154449_g1_i2	internal	266	FCER2_MOUSE	30.81	211	FCER2_MOUSE	30.95	210	o30-52i		Herpes_UL45/Laminin_I/Lectin_C	K7GJS4_PELSI	36.4	261	Pelodiscus sinensis (Chinese softshell turtle) (Trionyx sinensis)	FCER2			FCER2	0	0	0	26.0203	21.2607	1.11617	0.9024	0.658833	0.00166667	1	0	0	NT_472997.1	209-57,2452-2360	LOC107051108	-
c154449_g1_i3	internal	170	FCER2_MOUSE	41.38	116	FCER2_MOUSE	41.38	116			Herpes_UL45/Lectin_C	K7GJS4_PELSI	43.48	138	Pelodiscus sinensis (Chinese softshell turtle) (Trionyx sinensis)	FCER2			FCER2	0	0	0	0.484167	0.840333	0.2895	0.1656	0	0.0166667	1	0	0	NT_472997.1	209-57,2513-2360,2569-2516,2614-2572,2676-2626,2732-2679,2788-2735,2835-2782,2891-2838,2947-2894,2994-2941,3041-2988	LOC107051108	-
c154449_g1_i4	internal	266	FCER2_MOUSE	30.81	211	FCER2_MOUSE	30.95	210	o30-52i		Herpes_UL45/Laminin_I/Lectin_C	K7GJS4_PELSI	37.18	234	Pelodiscus sinensis (Chinese softshell turtle) (Trionyx sinensis)	FCER2			FCER2	0	0	0	1.99083	1.37083	0.904333	1.8348	0.833667	1.31533	1	0	0	NT_472997.1	209-57,2452-2360	LOC107051108	-
c154449_g1_i8	internal	233	FCER2_MOUSE	30.81	211	FCER2_MOUSE	30.81	211			Herpes_UL45/Laminin_I/Lectin_C	K7GJS4_PELSI	38.46	208	Pelodiscus sinensis (Chinese softshell turtle) (Trionyx sinensis)	FCER2			FCER2	0	0	0	7.29617	2.8095	1.716	0.7866	0.613333	0.452	1	0	0	NT_472997.1	209-57,2452-2360	LOC107051108	-
c169791_g1_i3	internal	116	FCRL1_HUMAN	42.57	101	FCRL1_HUMAN	38.16	76			I-set/Ig_2/Ig_3/V-set/ig	U3I9R3_ANAPL	53.93	89	Anas platyrhynchos (Mallard) (Anas boschas)	FCRLB			FCRL1	0	0	0	0.18	0.162167	0	0.056	0.185	0	0	0	0	NC_006112.3	2571042-2571001,2571444-2571141,2572630-2572333	FCER1G,LOC107052256	-
c153821_g1_i1	complete	151	ADXL_MOUSE	65.41	133	ADXL_HUMAN	67.18	131			Fer2	H0UV79_CAVPO	62.86	140	Cavia porcellus (Guinea pig)	Fdx1l			FDX1L	0	0	0	9.83733	5.29433	6.85233	7.2154	6.32367	6.55583	0	0	1	NT_469732.1	4940-5059,5091-5433,5512-5619,6925-7009,7911-8095	LOC107050699	0
c174826_g1_i2	5prime_partial	383	URP2_BOVIN	53.93	369	URP2_BOVIN	53.26	368			FERM_M/PH	G1MIA3_AILME	53.68	367	Ailuropoda melanoleuca (Giant panda)	FERMT3			FERMT3	0	1	0	1.044	1.414	0.558333	1.148	1.08367	1.04983	0	0	0	NT_477061.1	303-176,1531-1301,2274-2166	LOC107051471	-
c174826_g1_i5	5prime_partial	278	URP2_HUMAN	55.41	222	URP2_BOVIN	53.12	224			FERM_M	F6RK76_MACMU	55.86	222	Macaca mulatta (Rhesus macaque)	FERMT3			FERMT3	0	1	0	0.442333	0.128167	0	0.0512	0.182833	0.072	0	0	0	NT_477061.1	303-176,1696-1301	LOC107051471	-
c156797_g1_i2	complete	142	FGF11_MOUSE	71.01	138	FGF11_MOUSE	70.2	151			FGF	K7FU85_PELSI	68.38	136	Pelodiscus sinensis (Chinese softshell turtle) (Trionyx sinensis)	FGF11			FGF11	0	0	0	0.602833	0.579833	3.44683	3.7278	2.629	2.91417	0	0	0	NT_468652.1	8588-8742,9298-9403,9856-10054,10815-10918	LOC107050564	-
c156797_g1_i3	5prime_partial	246	FGF11_MOUSE	63.68	223	FGF11_MOUSE	66.3	181			FGF/Fascin	K7FU85_PELSI	64.55	220	Pelodiscus sinensis (Chinese softshell turtle) (Trionyx sinensis)	FGF11			FGF11	0	0	0	0.4485	0.2525	2.22433	2.4988	1.25333	1.19983	0	0	0	NT_468652.1	7584-7835,8627-8742,9298-9403,9856-10054,10815-10918	LOC107050564	-
c110995_g1_i1						FHAB_BORPE	33.9	118											FHAB	0	0	0	0.482833	0.311167	0.202333	0.153	0.689167	0.956167	0	0	0	NT_468040.1	1443-2003	LOC107050444	-
c146411_g1_i2						FHAD1_MOUSE	34.62	78			Toxin_24								FHAD1	0	0	0	0.647167	0.295	11.8535	3.938	0.562833	0.2705	1	0	1	NT_468018.1	11203-10896	HUC	-
c151237_g1_i1						FHAD1_MOUSE	31.43	70											FHAD1	0	0	0	0.257667	0	0	0	0.425	0	1	0	1	NT_473720.1	3473-3683	-	-
c160169_g1_i7	internal	180	FHDC1_HUMAN	38.1	63	FHDC1_HUMAN	58.06	93			FH2	M7AZ47_CHEMY	53.33	60	Chelonia mydas (Green sea-turtle) (Chelonia agassizi)	FH2 domain-containing protein 1			FHDC1	0	0	0	0	0.0526667	0.348667	0.1016	0.0853333	0	1	0	1	NC_006088.4	194420484-194420577,194420644-194420706,194420944-194421047,194421278-194421380,194421448-194421520,194421595-194421702	LOC107052456	0
c167591_g1_i1						FIBP_MOUSE	85.71	28											FIBP	0	0	0	0.328167	0.205	0.802833	0.4652	1.214	0.811667	0	0	0	-	-	-	NA
c167591_g1_i3	internal	126	FIBP_CHLAE	70.1	97	FIBP_CHLAE	70.1	97			FIBP	U3JX08_FICAL	86.6	97	Ficedula albicollis (Collared flycatcher) (Muscicapa albicollis)	FIBP			FIBP	0	0	0	10.261	10.3757	12.848	13.8384	18.1492	20.6168	0	0	0	-	-	-	NA
c167591_g1_i4	internal	111	FIBP_CHLAE	62.86	70	FIBP_HUMAN	62.86	70			FIBP	U3JX08_FICAL	85.71	70	Ficedula albicollis (Collared flycatcher) (Muscicapa albicollis)	FIBP			FIBP	0	0	0	0	0	0	0	0.419667	0.0878333	0	0	0	-	-	-	NA
c167591_g2_i1	5prime_partial	190	FIBP_MOUSE	68.45	187	FIBP_MOUSE	68.45	187			DUF4549/FIBP	K7F515_PELSI	64.17	187	Pelodiscus sinensis (Chinese softshell turtle) (Trionyx sinensis)	FIBP			FIBP	0	0	0	19.9925	17.1708	20.052	21.1972	25.8268	29.3522	0	0	0	NT_469257.1	3050-3133,4084-4167,4993-5076,6009-6092,6879-6962,7881-7964,8151-8234,8534-8617,8960-9101	-	0
c167591_g3_i1	5prime_partial	105	FIBP_MOUSE	65.43	81	FIBP_MOUSE	65.43	81	i78-100o		FIBP	A0A060YAS7_ONCMY	58.59	99	Oncorhynchus mykiss (Rainbow trout) (Salmo gairdneri)	Oncorhynchus mykiss genomic scaffoldCOMMA scaffold_4892			FIBP	0	0	0	9.159	8.54733	11.778	11.5902	12.6512	17.6338	0	0	0	NT_471109.1	779-705,1202-1051,1578-1428,1839-1690,2793-2644,3606-3456,4550-4400,5408-5256,7509-7404	-	0
c144919_g1_i1						FIGLA_MOUSE	56.52	46											FIGLA	0	0	0	0.0476667	0	0.182333	0.1586	0.122167	0	0	0	0	NT_469795.1	2328-2141,2910-2733	-	0
c144919_g1_i2						FIGLA_MOUSE	60.53	38											FIGLA	0	0	0	0.0718333	0.07	0.0695	0.7174	0.0285	0.0633333	0	0	0	NC_006109.4	3522027-3522175,3522343-3522455,3522620-3522812	FIGLA	1
c144919_g1_i3	5prime_partial	103	FIGLA_MOUSE	56.52	46	FIGLA_MOUSE	56.52	46			HLH	W5NDY5_LEPOC	76.92	52	Lepisosteus oculatus (Spotted gar)	Uncharacterized protein (Fragment)			FIGLA	0	0	0	0	0	0.577167	1.2216	0.0731667	0.0835	0	0	0	NT_469795.1	2328-2141,2597-2484,2910-2733	-	0
c157439_g1_i2	complete	105	FKB11_MOUSE	65.26	95	FKB11_MOUSE	62.5	80	o59-81i		FKBP_C	H0ZYF1_TAEGU	78.95	95	Taeniopygia guttata (Zebra finch) (Poephila guttata)	FKBP11			FKBP11	0	0	0	0.286833	0.0911667	0.0618333	0.1002	0.149833	0.3095	0	0	0	NT_464204.1	12871-12564,13127-12933,13657-13622,14058-13735,14165-13981	FKBP11	1
c157439_g1_i4	internal	102	FKB11_MOUSE	56.1	41	FKB11_MOUSE	57.89	38				G1KHJ9_ANOCA	62.86	35	Anolis carolinensis (Green anole) (American chameleon)	FKBP11		<0.05	FKBP11	0	0	0	1.12067	0.478667	0.483667	0.4174	0.258667	1.25017	0	0	0	NT_464204.1	14366-14248	FKBP11	1
c157439_g1_i5	5prime_partial	220	FKB11_MOUSE	67.23	177	FKB11_MOUSE	66.67	159	o174-196i		FKBP_C	G1KHJ9_ANOCA	69.94	173	Anolis carolinensis (Green anole) (American chameleon)	FKBP11		<0.05	FKBP11	0	0	0	20.5852	17.9292	5.67633	4.3186	27.8265	40.2047	0	0	0	NT_464204.1	12871-12564,13015-12933,13657-13623,13823-13735,14366-14300	FKBP11	1
c157439_g1_i6	complete	200	FKB11_MOUSE	65.26	95	FKB11_MOUSE	62.5	80	o154-176i		FKBP_C	H0ZYF1_TAEGU	78.95	95	Taeniopygia guttata (Zebra finch) (Poephila guttata)	FKBP11			FKBP11	0	0	0	0.462167	0.4715	0.0166667	0.0966	0.6235	1.254	0	0	0	NT_464204.1	12871-12564,13547-12933	FKBP11	1
c157439_g1_i7	complete	100	FKB11_MOUSE	66.67	99	FKB11_MOUSE	69.42	121	i54-76o		FKBP_C	H0ZYF1_TAEGU	79.8	99	Taeniopygia guttata (Zebra finch) (Poephila guttata)	FKBP11			FKBP11	0	0	0	1.013	0.957667	0.067	0.1702	0.7065	1.17617	0	0	0	NT_464204.1	12871-12564,13015-12933,13657-13623,14058-13735,14165-13981	FKBP11	1
c170365_g2_i2	internal	130	FKBP2_BOVIN	65.38	104	FKBP2_MOUSE	78.87	71			FKBP_C	F6SMA2_HORSE	66.35	104	Equus caballus (Horse)	FKBP2			FKBP2	1	0	0	2.902	2.0125	3.914	2.4138	3.459	3.24567	0	0	0	NT_471173.1	7647-7601	LOC107050883	-
c170365_g3_i1						FKBP2_BOVIN	87.88	33											FKBP2	1	0	0	0.482167	0	0	0.0896	0.0698333	0	0	0	0	NT_476653.1	1848-1697	-	-
c155895_g1_i1	internal	819	FLNA_HUMAN	77.16	845	FLNA_HUMAN	77.16	845			Big_3_4/DUF1214/EMP24_GP25L/Filamin/Y_Y_Y	Q90WF1_CHICK	98.78	818	Gallus gallus (Chicken)	Filamin			FLNA	0	0	0	30.7627	22.052	5.52833	4.8966	12.9378	11.2525	0	0	1	NT_475550.1	513-632,1488-1760,3199-3307	0	0
c155895_g1_i2	internal	345	FLNA_HUMAN	74.44	360	FLNA_HUMAN	74.44	360			Big_1/Big_3/Big_3_4/DUF1214/EMP24_GP25L/Filamin/Y_Y_Y/YtkA	Q90WF1_CHICK	97.3	333	Gallus gallus (Chicken)	Filamin			FLNA	0	0	0	0.0476667	0	0	0.2378	0	0	0	0	1	-	-	NA	NA
c155895_g1_i3	internal	811	FLNA_HUMAN	76.21	845	FLNA_HUMAN	76.21	845			Big_3_4/DUF1214/EMP24_GP25L/Filamin/Qn_am_d_aIII/Y_Y_Y	Q90WF1_CHICK	99.75	810	Gallus gallus (Chicken)	Filamin			FLNA	0	0	0	5.9755	6.78167	0.333333	0.2886	1.07283	0.371167	0	0	1	NT_475550.1	513-632,1488-1760,3199-3307	0	0
c155895_g1_i4	internal	806	FLNA_HUMAN	77.81	802	FLNA_HUMAN	77.81	802			Big_3_4/DUF1214/EMP24_GP25L/Filamin/Y_Y_Y	Q90WF1_CHICK	98.7	769	Gallus gallus (Chicken)	Filamin			FLNA	0	0	0	0.593333	0.257	0.288667	0.4626	0.664333	0.432167	0	0	1	NT_475550.1	513-632,1488-1760,3199-3307	0	0
c155895_g1_i5	internal	399	FLNA_HUMAN	75.31	409	FLNA_HUMAN	75.31	409			Big_1/Big_3/Big_3_4/DUF1214/EMP24_GP25L/Filamin/Y_Y_Y/YtkA	Q90WF1_CHICK	97.38	382	Gallus gallus (Chicken)	Filamin			FLNA	0	0	0	0.0523333	0	1.37667	2.004	0	0.451167	0	0	1	-	-	NA	NA
c170793_g1_i1						FLNA_HUMAN	85.11	47											FLNA	0	0	0	2.5395	1.73567	1.2695	1.0552	1.26483	0.5635	0	0	1	NT_469068.1	2944-2997,3926-3978,4097-4149,4275-4327,4446-4662	1	0
c170793_g1_i2						FLNA_MOUSE	80	95											FLNA	0	0	0	0.4815	0.187667	0.0688333	0	0.0465	0.149333	0	0	1	-	-	NA	NA
c170793_g1_i3	5prime_partial	366	FLNA_HUMAN	72.98	359	FLNA_MOUSE	70.95	358			Filamin	Q90WF1_CHICK	99.44	359	Gallus gallus (Chicken)	Filamin			FLNA	0	0	0	0	0	0	0	0	0.7715	0	0	1	NT_469068.1	3908-3978,4079-4149,4257-4327,4428-4560,8405-8435,8677-8810,9671-9845	1	0
c170793_g1_i4	5prime_partial	377	FLNA_HUMAN	73.94	376	FLNA_MOUSE	72	375			Filamin/PapC_N	Q90WF1_CHICK	99.47	376	Gallus gallus (Chicken)	Filamin			FLNA	0	0	0	59.7513	47.8205	11.7977	12.7736	21.4482	18.5643	0	0	1	NT_469068.1	2944-2997,3926-3978,4097-4149,4275-4327,4446-4560,8405-8435,8677-8810,9671-9845	1	0
c178323_g2_i1	internal	110	FLNA_HUMAN	77.78	90	FLNA_HUMAN	77.78	90			Filamin	Q90WF1_CHICK	91.3	92	Gallus gallus (Chicken)	Filamin			FLNA	0	0	0	0.734667	0	0	0	0.0815	0	0	0	1	NT_471404.1	2801-2944,2978-3013,4151-4337,4730-4793	0	0
c272249_g1_i1	internal	131	FLNA_MOUSE	78.05	123	FLNA_MOUSE	78.05	123			Big_3_4/Filamin	Q90576_CHICK	99.22	129	Gallus gallus (Chicken)	450 kDa protein (Fragment)			FLNA	0	0	0	8.88183	7.05683	1.57933	2.51	3.769	3.4485	0	0	1	-	-	NA	NA
c170793_g1_i5						FLNB_MOUSE	57.41	54											FLNB	0	0	0	1.46983	0	0	0	0	0.448	1	1	1	NT_469068.1	8710-8938,8879-8977,8994-9056,9018-9115	FLNA	0
c38255_g1_i1						FLNB_HUMAN	71.79	39											FLNB	0	0	0	0	0	0	0.3054	0	0.7185	1	1	1	-	-	-	NA
c166675_g2_i1	complete	160	FLNC_MOUSE	81.25	160	FLNC_RAT	81.07	206			Filamin	Q90WF0_CHICK	99.37	159	Gallus gallus (Chicken)	CgABP260			FLNC	0	0	0	4.0875	0.7325	7.06283	1.1918	2.7455	1.74583	0	0	1	NT_470901.1	760-552,3603-3234	FLNC	1
c166675_g2_i2	5prime_partial	220	FLNC_RAT	80.45	220	FLNC_RAT	80.45	220			Filamin/PKD/Y_Y_Y	Q90WF0_CHICK	99.09	219	Gallus gallus (Chicken)	CgABP260			FLNC	0	0	0	9.74517	10.5605	9.15167	16.0538	6.767	11.8992	0	0	1	NT_470901.1	760-552,3458-3234	FLNC	1
c166675_g2_i3	complete	160	FLNC_MOUSE	81.25	160	FLNC_RAT	81.07	206			Filamin	Q90WF0_CHICK	99.37	159	Gallus gallus (Chicken)	CgABP260			FLNC	0	0	0	0.357	0.176667	0.490667	0.2064	0.695	0.108833	0	0	1	NT_470901.1	760-552,3688-3234,5821-5648	FLNC	1
c332457_g1_i1	internal	110	FLNC_HUMAN	59.63	109	FLNC_HUMAN	59.63	109			Big_1/Big_3/CarboxypepD_reg/Filamin	Q90WF0_CHICK	100	109	Gallus gallus (Chicken)	CgABP260			FLNC	0	0	0	0	0	0.273	0.2644	0.052	0.223833	0	0	1	-	-	-	NA
c190312_g2_i1	internal	131	FLOT1_PANTR	94.37	71	FLOT1_BOVIN	94.37	71			Band_7	Q6MG17_RAT	93.06	72	Rattus norvegicus (Rat)	Flot1			FLOT1	0	0	0	20.8697	17.6343	15.5877	18.928	15.9893	19.391	0	0	1	NT_464199.1	7609-7781,7886-7963,8247-8396	FLOT1	1
c122999_g1_i1						FLRT1_HUMAN	38.82	85											FLRT1	1	0	0	0.049	0.023	2.10567	1.6164	1.032	0.725833	0	0	1	NT_469801.1	9519-9357	-	0
c54655_g1_i1	internal	342	FLRT1_HUMAN	67.79	326	FLRT1_HUMAN	68.42	323		0.811	LRRNT/LRR_1/LRR_4/LRR_6/LRR_7/LRR_8/LRR_9	K7F1C7_PELSI	66.37	336	Pelodiscus sinensis (Chinese softshell turtle) (Trionyx sinensis)	FLRT1			FLRT1	1	0	0	0.0298333	0.073	3.93233	3.109	1.97517	1.7315	0	0	1	-	-	-	NA
c154627_g1_i1	internal	229	FLT3L_HUMAN	33.33	129	FLT3L_HUMAN	33.33	129			Flt3_lig	F6T7S9_ORNAN	35.29	136	Ornithorhynchus anatinus (Duckbill platypus)	FLT3LG			FLT3LG	0	1	0	3.7465	2.17117	2.00133	2.123	5.0215	4.38633	0	0	0	-	-	-	-
c149497_g1_i1	5prime_partial	278	FMNL3_MOUSE	86.52	282	FMNL3_MOUSE	87.05	278			FH2	U3JBF7_FICAL	91.13	282	Ficedula albicollis (Collared flycatcher) (Muscicapa albicollis)	FMNL3			FMNL3	0	0	0	20.9103	29.6763	4.7955	5.0374	7.18433	7.55533	0	0	0	NT_464746.1	3786-3851,4402-4536,4623-4788,5817-5920,6008-6103,6204-6317,6409-6507,7174-7401	LOC107049717	-
c149497_g1_i2	5prime_partial	278	FMNL3_MOUSE	86.52	282	FMNL3_MOUSE	86.52	282			FH2	U3JBF7_FICAL	91.13	282	Ficedula albicollis (Collared flycatcher) (Muscicapa albicollis)	FMNL3			FMNL3	0	0	0	7.11667	4.61717	0.972167	0.3182	3.00667	0.992833	0	0	0	NT_464746.1	3786-3851,4402-4536,4623-4788,5817-5920,6008-6103,6204-6317,6409-6625,6847-6894	LOC107049717	-
c167089_g4_i2						FMNL3_MOUSE	96.25	80											FMNL3	0	0	0	0.5995	1.48517	0.303833	0	0.4025	0.2225	0	0	0	NT_468375.1	4973-5079,5168-5252,5927-6004	LOC107050522	-
c167089_g4_i7						FMNL3_HUMAN	60	50											FMNL3	0	0	0	1.64233	2.32067	0.2015	0.2002	0.431667	0.334833	0	0	0	NT_468375.1	7435-7662	LOC107050522	-
c170571_g1_i6						FOLR3_HUMAN	58.73	63											FOLR3	0	0	0	0.3235	0.3025	0.0756667	0.1106	0.4825	0.299333	0	0	0	-	-	-	-
c170571_g1_i7						FOLR3_HUMAN	58.73	63											FOLR3	0	0	0	0	0	0.0805	0.0604	0.1585	0.554667	0	0	0	-	-	-	-
c170571_g1_i8						FOLR3_HUMAN	57.81	64											FOLR3	0	0	0	0.0451667	0.0331667	0.0611667	0.1774	0.147333	0.702	0	0	0	-	-	-	-
c411652_g1_i1	5prime_partial	155	FOLR3_HUMAN	64.89	131	FOLR3_HUMAN	67.21	122			Folate_rec	U3JUU5_FICAL	81.1	127	Ficedula albicollis (Collared flycatcher) (Muscicapa albicollis)	FOLR1			FOLR3	0	0	0	0.391	0.6655	0	0.028	0	0.026	0	0	0	-	-	-	-
c47648_g1_i1						FOSB_CANFA	88.1	42											FOSB	0	0	0	2.50367	2.11183	1.692	2.1716	4.5645	4.50667	0	0	0	NT_464446.1	25583-25847	LOC107049603	-
c155759_g1_i1						FOXC1_HUMAN	100	15											FOXC1	0	0	0	0.219833	0	0	0	0	0.196333	0	1	1	NC_006089.4	67245466-67245584,67245624-67245726	FOXC1	1
c155759_g1_i2	5prime_partial	114	FXC1B_DANRE	48.84	86	FXC1B_DANRE	47.67	86				F6W0X8_MACMU	40	140	Macaca mulatta (Rhesus macaque)	FOXC1			FOXC1B	0	0	0	0.381	0.350667	0.191667	0.1112	0.184833	0.100833	0	0	0	NC_006089.4	67245466-67245577,67246028-67246456	FOXC1	-
c180470_g8_i1	complete	117	FOXK2_MOUSE	81.25	112	FOXK2_MOUSE	73.47	98			FHA	W5N303_LEPOC	79.09	110	Lepisosteus oculatus (Spotted gar)	FOXK2			FOXK2	0	0	0	0.07	0.0661667	0.098	0.0902	0.214333	0.138333	1	0	1	NC_006105.4	3488708-3489423	0	1
c181788_g1_i1	internal	147	FOXK2_MOUSE	82.35	68	FOXK2_MOUSE	100	46			FHA	M4AFE9_XIPMA	73.91	69	Xiphophorus maculatus (Southern platyfish) (Platypoecilus maculatus)	Uncharacterized protein (Fragment)			FOXK2	0	0	0	0	0	0	0.2738	0	0.1305	1	0	1	NC_006105.4	3489245-3488804	0	1
c181788_g1_i2	internal	150	FOXK2_MOUSE	78.35	97	FOXK2_HUMAN	75	92			FHA	W5N303_LEPOC	75	96	Lepisosteus oculatus (Spotted gar)	FOXK2			FOXK2	0	0	0	0.799	1.19583	1.63333	1.2036	1.98067	1.43517	1	0	1	NC_006105.4	3489245-3488804	0	1
c151208_g1_i3	internal	107	FOXO3_HUMAN	83.33	60	FOXO3_HUMAN	83.33	60				F6UYZ9_CALJA	72.29	83	Callithrix jacchus (White-tufted-ear marmoset)	FOXO3			FOXO3	0	0	0	0.195167	0.186167	0.2065	0.141	0.2645	0.298167	1	0	1	NC_006090.4	67533314-67532995	FOXO3	1
c146500_g1_i1	complete	210	FRM4A_MOUSE	42.42	132	CC120_HUMAN	79.55	44			DUF3338	U3FZN9_MICFL	57.81	128	Micrurus fulvius (Eastern coral snake) (Coluber fulvius)	Coiled-coil domain-containing protein 120			FRMD4A/CCDC120	1	0	0	0.576667	0.632	0.201833	0.3156	0.6885	0.815667	1	0	0	NT_471171.1	179-286,791-970,1241-1518,1608-1710	LOC107050880	-
c170560_g1_i1	5prime_partial	463	FRMD8_RAT	44.91	432	FRMD8_HUMAN	43.38	385			FERM_M	G3U263_LOXAF	45.23	440	Loxodonta africana (African elephant)	FRMD8			FRMD8	0	0	1	3.68833	2.50117	2.737	2.0328	4.8075	5.35583	0	0	0	NT_475430.1	482-583,729-788,897-1066,1233-1425,1504-1627,1987-2176,2742-2877,2983-3168	FRMD8	1
c170560_g1_i2	internal	292	FRMD8_RAT	43.03	244	FRMD8_RAT	55.81	129			FERM_M	G3U263_LOXAF	43.65	252	Loxodonta africana (African elephant)	FRMD8			FRMD8	0	0	1	0.179833	0.114667	0.052	0.063	0	0.154667	0	0	0	NT_475430.1	482-583,729-788,897-1066,1233-1485	FRMD8	1
c170560_g1_i3						FRMD8_XENLA	40	60											FRMD8	0	0	1	2.15283	1.2805	0.275333	0.926	2.68283	1.82567	0	0	0	NT_475430.1	1889-2167	FRMD8	1
c170560_g1_i5	5prime_partial	437	FRMD8_RAT	45.74	376	FRMD8_XENTR	39.35	371			FERM_M	G3U263_LOXAF	45.74	376	Loxodonta africana (African elephant)	FRMD8			FRMD8	0	0	1	1.929	1.6805	1.26617	1.5448	3.02133	1.92083	0	0	0	NT_475430.1	263-583,729-788,897-1066,1233-1425,1504-1627,1987-2176,2742-2877,2983-3168	FRMD8	1
c375457_g1_i1						TRM7_HUMAN	74.29	35											FTSJ1	0	0	0	1.07633	1.03617	6.629	8.5492	2.31983	4.00183	0	0	0	NT_473478.1	3252-3476	FTSJ1	1
c54814_g1_i1						TRM7_HUMAN	66.67	30											FTSJ1	0	0	0	0.064	0.0588333	0.9915	0.4216	0.112833	0.418333	0	0	0	NT_473478.1	2908-3227	FTSJ1	1
c152366_g1_i1	internal	102	PLM_BOVIN	67.21	61	PLM_BOVIN	55.17	87	o53-75i		ATP1G1_PLM_MAT8	F7C0I1_HORSE	68.85	61	Equus caballus (Horse)	FXYD1			FXYD1	0	0	0	0.254667	0.205667	0.162167	0.3154	0	0.1895	0	0	0	NT_479225.1	912-828	-	-
c152366_g1_i3						PLM_BOVIN	66.13	62											FXYD1	0	0	0	3.99	5.759	0.153667	0.3118	0.1725	0.479667	0	0	0	NT_479225.1	912-828	-	-
c133243_g1_i1	5prime_partial	117	FXYD3_RAT	53.97	63	FXYD3_PIG	53.97	63	i27-49o64-86i		ATP1G1_PLM_MAT8/DUF2910/Shisa	M1ERA6_MUSPF	54.1	61	Mustela putorius furo (European domestic ferret) (Mustela furo)	FXYD domain containing ion transport regulator 3 (Fragment)			FXYD3	0	0	0	0.423333	0.2075	0	0	2.31233	1.19083	0	0	0	-	-	-	-
c133243_g1_i2	5prime_partial	129	FXYD3_HUMAN	45.24	84	FXYD3_PIG	51.52	66	o15-32i39-58o73-95i		ATP1G1_PLM_MAT8/DUF2910/Shisa	F6PGP2_CALJA	47.73	88	Callithrix jacchus (White-tufted-ear marmoset)	FXYD3			FXYD3	0	0	0	9.47233	10.1702	0.0646667	0.077	24.127	25.0517	0	0	0	-	-	-	-
c171606_g1_i1						FXYD5_RAT	51.22	41											FXYD5	0	0	0	30.5017	10.257	2.9765	0.2488	9.848	3.00833	0	0	0	-	-	-	-
c171606_g1_i3	5prime_partial	168	FXYD5_RAT	40.91	66	FXYD5_RAT	40.91	66	o125-147i	0.585	ATP1G1_PLM_MAT8	H2LQN5_ORYLA	38.52	135	Oryzias latipes (Japanese rice fish) (Japanese killifish)	LOC101155715			FXYD5	0	0	0	25.7747	49.8498	1.9855	2.8492	8.1785	6.33083	0	0	0	-	-	-	-
c140486_g1_i2						FXYD7_MOUSE	50	54											FXYD7	0	0	0	0	0.127333	69.6852	54.2322	0.158833	0.268833	0	0	0	NT_476835.1	262-204	-	-
c36283_g1_i1						FZD8_RAT	95.51	89											FZD8	0	0	0	14.9917	8.22933	4.61317	4.7974	13.802	5.579	1	0	1	NC_006089.4	12832042-12832316	FZD8	1
c89697_g1_i1	internal	139	FZD8_MOUSE	91.06	123	FZD8_MOUSE	94.59	111	o61-83i95-117o		Frizzled	H2R050_PANTR	94.78	115	Pan troglodytes (Chimpanzee)	FZD8			FZD8	0	0	0	0.711167	0.584333	0.947	0.762	4.6955	4.44	1	0	1	NC_006089.4	12832436-12832022	FZD8	1
c149177_g1_i1	3prime_partial	236	G6PD_MACRO	58.8	216	G6PD_MACRO	59.72	211			G6PD_N	K7FZ73_PELSI	60.85	212	Pelodiscus sinensis (Chinese softshell turtle) (Trionyx sinensis)	G6PD			G6PD	0	0	0	11.5133	10.2477	17.5002	17.2168	23.1447	25.1168	0	0	0	NT_475540.1	146-189,308-351,447-490,682-798,1754-1974,3265-3428,3472-3530,3563-3619,3728-3787	LOC107051380	-
c149177_g1_i2	internal	190	G6PD_TAKRU	60.98	164	G6PD_TAKRU	60.98	164			G6PD_N	U3JWB3_FICAL	68.1	163	Ficedula albicollis (Collared flycatcher) (Muscicapa albicollis)	G6PD			G6PD	0	0	0	0	0.1565	0	1.186	0.157833	0	0	0	0	NT_475540.1	99-189,205-236,238-351,367-490,602-798,1754-1974,3265-3428,3472-3530,3563-3619,3728-3787	LOC107051380	-
c349257_g1_i1						G6PD2_MOUSE	53.85	39											G6PD2	0	0	0	0.310333	0	0	0	0.190833	0.0715	0	0	0	NT_467323.1	3066-3179,4628-4743	-	-
c165428_g2_i1						GBRAP_RAT	98.33	60											GABARAP	0	0	0	110.445	92.596	58.4185	58.1344	55.8093	73.4007	0	0	0	NT_469046.1	9640-9814	GABARAP	1
c165428_g3_i1						GBRAP_RAT	96.36	55											GABARAP	0	0	0	124.838	109.198	69.1562	70.1486	70.3652	82.6872	0	0	0	NT_469046.1	7189-7610,8762-8838	GABARAP	1
c165428_g3_i2						GBRAP_RAT	93.55	31											GABARAP	0	0	0	0.279167	0.2475	0.132167	0.0608	0.146333	0.144167	0	0	0	NT_469046.1	7189-7757	GABARAP	1
c181423_g1_i13						GABR1_HUMAN	89.66	58											GABBR1	1	0	0	0	0.4855	0	0	0	0.179667	0	0	0	NT_474410.1	1038-938,1387-1290,3548-3469,4639-4576	-	-
c181423_g1_i9						GABR1_MOUSE	83.33	30											GABBR1	1	0	0	0.296	0.133167	0.739167	0	0.597167	0.3975	0	0	0	-	-	-	-
c391671_g1_i1						GABR1_RAT	46.67	60											GABBR1	1	0	0	0.1975	0	0	0.1902	0.3065	0.171333	0	0	0	-	-	-	-
c151559_g1_i1	5prime_partial	281	G45IP_MOUSE	44.59	157						CR6_interact	G1KTI2_ANOCA	42.62	183	Anolis carolinensis (Green anole) (American chameleon)	GADD45GIP1			GADD45GIP1	0	0	1	9.80917	7.56183	8.8425	7.9496	9.30717	8.49733	0	0	0	NC_028739.1	5724-6207,6619-6998	GADD45GIP1	1
c323227_g1_i1	complete	131	GAG_AVISN	28.83	111	GAG_BAEVM	33.85	65			Gag_p30	A0A087QU24_APTFO	80.73	109	Aptenodytes forsteri (Emperor penguin)	Uncharacterized protein (Fragment)			GAG	0	0	0	0.103167	0.143667	0.058	0.0306	0.107167	0.208167	0	0	0	NT_464147.1	41491-40687	LOC107049459	-
c178959_g2_i1	5prime_partial	182	GANAB_HUMAN	61.38	145	GANAB_HUMAN	61.38	145				K7G9U8_PELSI	63.45	145	Pelodiscus sinensis (Chinese softshell turtle) (Trionyx sinensis)	GANAB			GANAB	0	0	0	6.88067	1.49717	1.78833	0.9754	9.39017	4.9495	0	0	0	-	-	-	-
c178959_g2_i2	complete	483	GANAB_HUMAN	70.33	482	GANAB_HUMAN	70.02	487			Glyco_hydro_31/TraC_F_IV	J3S8U1_CROAD	71.99	482	Crotalus adamanteus (Eastern diamondback rattlesnake)	Neutral alpha-glucosidase AB-like			GANAB	0	0	0	16.2928	20.7112	10.7178	13.2564	27.2843	36.536	0	0	0	NT_474961.1	836-592,3296-3195,3776-3678	LOC107051327	-
c178959_g2_i8	complete	123	GANAB_HUMAN	60.66	122	GANAB_HUMAN	60.59	170				K7G9U8_PELSI	63.93	122	Pelodiscus sinensis (Chinese softshell turtle) (Trionyx sinensis)	GANAB			GANAB	0	0	0	13.2768	13.773	10.359	11.2446	16.3593	20.7183	0	0	0	-	-	-	-
c178106_g1_i3						GLCM_BOVIN	61.54	52											GBA	0	0	0	17.0013	13.9072	9.86317	8.9382	15.3423	15.313	1	0	1	NT_466880.1	8932-9129	LOC107050229	-
c178106_g1_i4	internal	233	GLCM_PIG	52.94	136	GLCM_PIG	52.21	113		0.591	GLTT/Glyco_hydro_30	U3IVP0_ANAPL	73.83	149	Anas platyrhynchos (Mallard) (Anas boschas)	LOC101793110			GBA	0	0	0	0.8465	0.8125	0.638	1.2896	0.7135	0.9545	1	0	1	NT_464657.1	10321-10364,10447-10602,10690-10797,11633-11677,11759-11899,11967-12152,12839-13164,19751-19943,20147-20183	LOC101748171,LOC107049673,LOC107049674	-
c178106_g2_i6	5prime_partial	116	GLCM_BOVIN	60.53	76	GLCM_BOVIN	60.53	76			Glyco_hydro_30	U3IVP0_ANAPL	82.67	75	Anas platyrhynchos (Mallard) (Anas boschas)	LOC101793110			GBA	0	0	0	1.28	0.0941667	0.215667	0.2288	0.4045	1.1015	1	0	1	NT_464657.1	16162-16409,16511-16629	LOC101748171	-
c81229_g1_i1	internal	136	GBP_XENLA	49.38	81	GBP_XENLA	65.79	38			GSK-3_bind	M3Z030_MUSPF	52.31	65	Mustela putorius furo (European domestic ferret) (Mustela furo)	FRAT2			GBP	0	0	0	0.129667	0.0428333	0.0806667	0.0858	0.0951667	0.0383333	0	1	1	NC_006089.4	126782142-126781739	LOC107052763	0
c93045_g1_i2	5prime_partial	273	GDF11_HUMAN	84.41	263	GDF11_HUMAN	84.41	263			TGF_beta/TGFb_propeptide	H9GMB1_ANOCA	97.65	255	Anolis carolinensis (Green anole) (American chameleon)	GDF11			GDF11	0	0	0	2.964	4.2125	2.16867	1.5588	2.574	3.38767	0	0	0	NT_463454.1	28556-28980,30812-31300	GDF11	1
c181410_g2_i6						GEK_DROME	36.76	68											GEK	0	0	0	0.841167	0.6165	0	0.071	0.292333	0.179333	0	0	0	NT_469224.1	771-660,2433-2340,5972-5641	-	-
c105779_g1_i1						GEMI7_HUMAN	36.76	68											GEMIN7	1	0	0	0.604833	0.361667	0.278333	0.3316	0.669	0.6985	0	0	0	NT_464303.1	25019-25440	GEMIN7	1
c153093_g2_i1	3prime_partial	132	GEMI7_HUMAN	45.59	136	GEMI7_HUMAN	36.88	141			Gemin7/SUZ-C	H2TXF6_TAKRU	38.57	140	Takifugu rubripes (Japanese pufferfish) (Fugu rubripes)	GEMIN7			GEMIN7	1	0	0	1.0505	1.16783	0.536667	0.8932	0.932333	1.2395	0	0	0	NT_464303.1	25523-25126,26766-26684	GEMIN7	1
c188109_g1_i4	5prime_partial	107	VKGC_DELLE	65.79	38	VKGC_DELLE	69.23	26				U3JBF6_FICAL	68.97	58	Ficedula albicollis (Collared flycatcher) (Muscicapa albicollis)	GGCX			GGCX	0	0	0	0	0.0583333	0.142167	0.0772	0.107	0.0675	0	0	0	-	-	-	-
c158504_g2_i1	internal	175	PERQ1_MOUSE	73.83	149	PERQ1_MOUSE	73.83	149			GYF	A0A061I532_CRIGR	73.75	160	Cricetulus griseus (Chinese hamster) (Cricetulus barabensis griseus)	PERQ amino acid-rich with GYF domain-containing protein 1			GIGYF1	0	0	0	10.1238	9.12517	11.5688	11.4674	24.4098	21.8248	0	0	0	NT_477436.1	18-114	LOC107051493	-
c158504_g3_i1						PERQ1_MOUSE	55	60											GIGYF1	0	0	0	2.3535	2.52783	1.45267	1.9764	5.5345	3.93033	0	0	0	NT_475266.1	3422-3550	LOC107051349	-
c168706_g1_i1	5prime_partial	173	PERQ1_HUMAN	72	125	PERQ1_HUMAN	75.73	103				F7HES6_CALJA	71.2	125	Callithrix jacchus (White-tufted-ear marmoset)	GIGYF1			GIGYF1	0	0	0	0.614167	0.746333	0.6145	1.0762	0.934833	2.40217	0	0	0	-	-	-	-
c168706_g1_i2	5prime_partial	173	PERQ1_HUMAN	72	125	PERQ1_HUMAN	75.73	103				F7HES6_CALJA	71.2	125	Callithrix jacchus (White-tufted-ear marmoset)	GIGYF1			GIGYF1	0	0	0	0.545667	0.437333	0.170167	0.2618	1.3585	0.128667	0	0	0	-	-	-	-
c168706_g1_i3	internal	219	PERQ1_HUMAN	69.44	180	PERQ1_MOUSE	68.89	180				F7HES6_CALJA	68.89	180	Callithrix jacchus (White-tufted-ear marmoset)	GIGYF1			GIGYF1	0	0	0	2.50283	1.628	3.12233	2.9738	7.07617	5.87983	0	0	0	-	-	-	-
c185185_g4_i1						PERQ1_HUMAN	89.29	28											GIGYF1	0	0	0	7.26833	4.4915	5.6445	6.3102	17.2593	14.3207	0	0	0	-	-	-	-
c168677_g1_i2	5prime_partial	144	GIPC1_MOUSE	83.67	49	GIPC1_MOUSE	83.67	49				G3X8J8_MELGA	91.3	69	Meleagris gallopavo (Common turkey)	GIPC1			GIPC1	1	0	0	0.189167	0.241667	0.172167	0.0954	0.265167	0.299667	0	0	0	-	-	-	-
c261688_g1_i1						GIPC1_RAT	94.44	36											GIPC1	1	0	0	0.996167	2.00083	2.993	1.3092	4.43833	4.24483	0	0	0	-	-	-	-
c173065_g1_i1	3prime_partial	205	CTU1_DROMO	58.21	201	CTU1_DROVI	59.16	191			ATP_bind_3	B3S6Z8_TRIAD	55.39	204	Trichoplax adhaerens (Trichoplax reptans)	Cytoplasmic tRNA 2-thiolation protein 1 (EC 2.7.7.-) (Cytoplasmic tRNA adenylyltransferase 1)			GJ21203	0	0	0	3.20433	2.68933	1.499	1.3624	2.33483	2.473	0	0	0	NT_474546.1	2960-2844	LOC107051288	-
c180616_g1_i2						GLIS2_HUMAN	75	60											GLIS2	0	0	0	4.30033	2.67933	0.448833	1.2452	2.75767	6.29617	0	0	1	NC_006101.4	12747875-12748087	GLIS2	1
c175645_g1_i1	complete	214	GSCR2_HUMAN	53.14	207	GSCR2_HUMAN	61.54	117			Nop53	U3FVQ1_MICFL	60.91	220	Micrurus fulvius (Eastern coral snake) (Coluber fulvius)	Glioma tumor suppressor candidate region gene 2			GLTSCR2	0	0	0	7.5135	33.4822	4.7465	13.5372	7.56583	19.1887	0	0	0	NT_465842.1	8907-9094,9253-9440,9516-9696,9775-9841,10503-10583,10673-10731,10816-10908	GLTSCR2	1
c205875_g1_i1						GBLP_RAT	100	72											GNB2L1	0	0	0	0	0.5935	0	0	0	0	1	1	1	-	-	-	NA
c172342_g5_i1	5prime_partial	120	GBG3_MOUSE	66.67	75	GBG3_MOUSE	66.67	75			G-gamma	Q5ZJ48_CHICK	100	75	Gallus gallus (Chicken)	Guanine nucleotide-binding protein subunit gamma			GNG3	1	0	0	1.91367	1.32433	14.7873	13.374	0.790167	1.41	0	0	0	NT_475177.1	166-31,1422-1188	LOC107051345	-
c172342_g5_i2						GBG3_MOUSE	66.67	75											GNG3	1	0	0	6.63983	4.71767	59.0637	64.1212	5.65483	3.96167	0	0	0	NT_475177.1	166-31,1294-1188,3091-2680	LOC107051345	-
c160645_g1_i2						GNL1_MACMU	51.64	122											GNL1	0	0	1	0.5455	0.275833	0.865667	0.47	1.51667	0.6785	1	0	0	NT_476314.1	1741-1587	GNL1	1
c160645_g1_i3	3prime_partial	190	GNL1_MACMU	54.92	193	GNL1_MACMU	50.22	231				U6DPQ4_NEOVI	54.4	193	Neovison vison (American mink) (Mustela vison)	E9PHP0		<0.01	GNL1	0	0	1	1.82233	2.53217	3.11567	3.3852	3.26683	4.93833	1	0	0	-	-	-	NA
c162774_g1_i1						GNRR2_CALJA	70.27	37											GNRHR2	0	0	0	0	0.199	0	0	0	0	0	0	0	-	-	-	-
c355_g1_i1						GG6L6_HUMAN	43.48	46											GOLGA6L6	0	0	0	0	0.244833	0	0.08	0	0.376	0	0	0	-	-	-	-
c122447_g1_i1	3prime_partial	195	GPAN1_MOUSE	36.04	197	GPAN1_HUMAN	35.64	202			Ank/Ank_2/Ank_3/Ank_4/Ank_5	K7FH77_PELSI	41.3	184	Pelodiscus sinensis (Chinese softshell turtle) (Trionyx sinensis)	GPANK1			GPANK1	0	0	0	1.16617	0.977	3.27083	3.1698	3.5925	3.45867	0	0	0	NT_477493.1	597-1182	-	-
c346575_g1_i1	internal	107	GPAN1_MOUSE	45.37	108	GPAN1_MOUSE	45.37	108			Ank/Ank_2/Ank_3/Ank_4/Ank_5	A0A098LZT6_9SAUR	47.57	103	Hypsiglena sp. JMG-2014	G patch domain and ankyrin repeat 1			GPANK1	0	0	0	0	0.0588333	0.0755	0.2198	0.106167	0.0538333	0	0	0	NT_477493.1	1212-892	-	-
c159712_g2_i1	5prime_partial	133	GPKOW_HUMAN	55.05	109	GPKOW_DANRE	42.42	165				H2MHI5_ORYLA	58.16	98	Oryzias latipes (Japanese rice fish) (Japanese killifish)	LOC101167619			GPKOW	1	0	0	0.704833	0.729833	0.488167	0.3428	0.554167	0.931667	0	0	0	NT_470027.1	248-175,1130-1026,1755-1650	GPKOW	1
c159712_g2_i2						GPKOW_HUMAN	63.46	52											GPKOW	1	0	0	0	0.182667	0.0915	0.0862	0.081	0	0	0	0	NT_470027.1	379-175	GPKOW	1
c159712_g2_i3	5prime_partial	171	GPKOW_DANRE	51.8	139	GPKOW_DANRE	52.63	133			KOW	M4AUV9_XIPMA	56.3	135	Xiphophorus maculatus (Southern platyfish) (Platypoecilus maculatus)	Uncharacterized protein			GPKOW	1	0	0	4.61683	3.4155	3.07	3.7644	4.68517	4.659	0	0	0	NT_470027.1	248-175,1130-1026,1755-1650	GPKOW	1
c146446_g2_i1	internal	127	GP152_HUMAN	31.71	82	DPOL_ASFL6	37.5	56				A0A069DTP0_9HEMI	31.4	86	Panstrongylus megistus	Uncharacterized protein (Fragment)			GPR152/DPOL	0	0	0	0	0	0.0903333	0.046	0.226167	0.890667	0	0	0	NT_472839.1	5450-5182,5491-5229,5542-5277,5589-5321,5637-5593,5667-5500,5684-5546,6023-5638	-	-
c152688_g1_i1						GASP2_HUMAN	30.67	75											GPRASP2	0	0	0	0.958333	1.15467	0.3915	0.9898	1.10633	0.440167	0	0	0	NT_466999.1	1681-1443,1740-1499	-	-
c115213_g1_i1						GPS2_HUMAN	94.87	39											GPS2	0	0	0	0.775167	0.566333	0.4885	0.5664	0.8305	0.9155	0	0	0	NT_470730.1	5018-4575	GPS2	1
c178647_g2_i13	5prime_partial	285	GPS2_HUMAN	49.26	270	GPS2_HUMAN	52.11	190				T1E5L4_CROHD	56.12	294	Crotalus horridus (Timber rattlesnake)	G protein pathway suppressor 2			GPS2	0	0	0	0.452167	0.7615	0.539333	0.1778	1.019	0.528167	0	0	0	NT_470730.1	267-115	LOC107050825	0
c178647_g2_i2						GPS2_HUMAN	64.86	37				W6S6J4_9CLOT	42.59	54	Clostridium bornimense	Replicon M2/40_rep2COMMA complete genome			GPS2	0	0	0	0.329333	0.510667	0.238167	0.4846	1.03383	0.548833	0	0	0	-	-	-	NA
c178647_g2_i3						GPS2_HUMAN	44.44	99				W6S6J4_9CLOT	42.59	54	Clostridium bornimense	Replicon M2/40_rep2COMMA complete genome			GPS2	0	0	0	0.394667	0.182333	0.124167	0.0646	0.298833	0.146667	0	0	0	-	-	-	NA
c178647_g2_i4	internal	294	GPS2_HUMAN	56.77	192	GPS2_HUMAN	52.11	190				T1E5L4_CROHD	56.54	260	Crotalus horridus (Timber rattlesnake)	G protein pathway suppressor 2			GPS2	0	0	0	3.4805	1.7995	1.09717	0.8094	2.51633	2.93733	0	0	0	NT_470730.1	267-115	LOC107050825	0
c178647_g2_i5	5prime_partial	263	GPS2_HUMAN	50.79	254	GPS2_HUMAN	52.11	190				T1E5L4_CROHD	54.55	286	Crotalus horridus (Timber rattlesnake)	G protein pathway suppressor 2			GPS2	0	0	0	1.42783	0.740833	2.12983	1.8118	1.8545	2.01967	0	0	0	NT_470730.1	267-115	LOC107050825	0
c178647_g2_i6						GPS2_HUMAN	64.86	37											GPS2	0	0	0	0.835667	0.587	0.607333	1.088	1.07467	0.757833	0	0	0	-	-	-	NA
c178647_g2_i9	3prime_partial	229	GPS2_HUMAN	60	235	GPS2_HUMAN	52.08	192			FTCD_C	T1E5L4_CROHD	63.56	236	Crotalus horridus (Timber rattlesnake)	G protein pathway suppressor 2			GPS2	0	0	0	11.0155	9.8125	9.3195	9.44	12.4993	12.3068	0	0	0	NT_470730.1	231-115,2895-2717,3103-2950,3435-3292	GPS2,LOC107050825	1
c161394_g1_i3	5prime_partial	298	ALAT1_BOVIN	59.4	298	ALAT1_BOVIN	59.4	298			Aminotran_1_2	R7VMM9_COLLI	62.2	291	Columba livia (Rock dove)	Alanine aminotransferase 2 (Fragment)			GPT	1	0	0	0.355	0	0	0.2576	0.0353333	0	0	0	0	NT_474730.1	1518-1344	-	-
c161394_g1_i4						ALAT1_BOVIN	65.67	67											GPT	1	0	0	2.76017	1.29617	11.1218	3.1858	10.1763	6.07117	0	0	0	-	-	-	-
c161394_g1_i2	5prime_partial	227	ALAT2_XENLA	54.8	177	ALAT2_XENLA	54.8	177				R7VMM9_COLLI	59.65	171	Columba livia (Rock dove)	Alanine aminotransferase 2 (Fragment)			GPT2	0	0	0	0.7875	1.0845	3.41083	2.0124	2.49383	2.85117	1	0	1	NT_474730.1	1519-1344,2491-2454,2865-2828,3024-2987,3660-3623,3824-3787,4207-4170	-	0
c185976_g5_i1	internal	124	GRM1B_HUMAN	97.44	39	GRM1B_HUMAN	97.44	39	i81-100o			H9G9K2_ANOCA	84.44	45	Anolis carolinensis (Green anole) (American chameleon)	GRAMD1B			GRAMD1B	0	0	0	0.049	0.0433333	0.565333	0.6364	0	0.175	1	0	1	NC_006111.4	2906279-2905911	GRAMD1B	1
c163802_g1_i1	3prime_partial	263	GRASP_RAT	52.76	290	GRASP_MOUSE	60.89	225			PDZ/PDZ_2	H0XM89_OTOGA	57.99	269	Otolemur garnettii (Small-eared galago) (Garnett's greater bushbaby)	GRASP			GRASP	0	0	0	21.8958	26.4322	5.3905	5.5282	3.84617	2.27	0	0	0	NC_008465.3	1916-1737,2617-2545,2896-2828,3081-2985,3258-3151,4245-3938,4656-4600,4867-4600,6770-6474	GRASP	1
c163802_g1_i10	complete	238	GRASP_RAT	58.33	228	GRASP_RAT	71.78	163			PDZ/PDZ_2	H0XM89_OTOGA	65.69	204	Otolemur garnettii (Small-eared galago) (Garnett's greater bushbaby)	GRASP			GRASP	0	0	0	0.839	0.780333	0.089	0.0992	0.0876667	0.0536667	0	0	0	NC_008465.3	2617-2179,2896-2828,3081-2985,3258-3151,4245-4188,4656-4600,6770-6474	GRASP	1
c163802_g1_i11	internal	277	GRASP_MOUSE	60.19	206	GRASP_RAT	60.19	206			PDZ/PDZ_2	G1KT57_ANOCA	61.79	212	Anolis carolinensis (Green anole) (American chameleon)	GRASP			GRASP	0	0	0	0.954833	0.359833	0.348	0.1126	0.218667	0.027	0	0	0	NC_008465.3	1916-1737,2617-2545,2896-2828,3081-2985,3258-3151,4245-4188,4867-4600	GRASP	1
c163802_g1_i12						GRASP_RAT	43.86	57											GRASP	0	0	0	2.24083	1.641	0.413167	0.5766	0.324333	0.246333	0	0	0	NC_008465.3	4245-3938,4867-4600	GRASP	1
c163802_g1_i2						GRASP_MOUSE	59.86	142											GRASP	0	0	0	16.8678	17.371	3.707	3.4952	2.04367	2.45783	0	0	0	NC_008465.3	1916-1737,2617-2545,2896-2828,3045-3099,3128-2985	GRASP	1
c163802_g1_i5	complete	103	GRASP_RAT	40.68	118	GRASP_RAT	60.38	53				H0XM89_OTOGA	52.13	94	Otolemur garnettii (Small-eared galago) (Garnett's greater bushbaby)	GRASP			GRASP	0	0	0	1.94883	2.61817	0.0686667	0.181	0.023	0.185667	0	0	0	NC_008465.3	3235-3153,4245-4188,4656-4600,6770-6474	GRASP	1
c163802_g1_i9						GRASP_RAT	88	25											GRASP	0	0	0	0.229667	0.250833	0.227667	0.1248	0.072	0.106333	0	0	0	NC_008465.3	2633-2179	GRASP	1
c137305_g1_i1						GRIK5_RAT	45.45	66											GRIK5	1	0	0	0	0.319667	0	0	0	0.333833	0	0	0	NT_475535.1	3129-2888	LOC107051379	-
c137305_g1_i2						GRIK5_RAT	45.45	66											GRIK5	1	0	0	0	0	0.167833	0	2.84	1.021	0	0	0	NT_474100.1	597-664,2820-2988,2984-3060	LOC107051232	-
c160224_g2_i1						GRIK5_HUMAN	67.92	53											GRIK5	1	0	0	0.0945	0.0883333	0.229667	0.1936	0	0.406833	0	0	0	-	-	-	-
c160224_g2_i2						GRIK5_RAT	64.91	57											GRIK5	1	0	0	0.022	0	0.161667	0.5428	0.234	0	0	0	0	-	-	-	-
c160224_g2_i3	internal	370	GRIK5_RAT	75.6	332	GRIK5_RAT	76.73	318			ANF_receptor	A0A087YEF5_POEFO	74.92	315	Poecilia formosa (Amazon molly) (Limia formosa)	Uncharacterized protein			GRIK5	1	0	0	0.318667	0.2165	8.00283	6.3472	2.03217	1.8125	0	0	0	-	-	-	-
c188101_g5_i2						GRIK5_RAT	86.54	52											GRIK5	1	0	0	0	0	0	0	0.283667	0.3265	0	0	0	NT_475535.1	546-296	LOC107051379	-
c145874_g1_i1						NMDE4_RAT	96.15	26											GRIN2D	0	0	0	0.294167	0.127167	0.966667	1.7232	0	0	0	0	0	NT_477574.1	619-390,703-275	LOC107051500	-
c168985_g1_i1						NMDE4_RAT	85.11	47											GRIN2D	0	0	0	0	0.0565	0.127667	0.266	0.138	0.226167	0	0	0	NT_477574.1	456-762	LOC107051500	-
c168985_g2_i2	internal	531	NMDE4_RAT	55.36	513	NMDE4_HUMAN	70.67	150			ANF_receptor/Lig_chan-Glu_bd	A0A091V1I7_NIPNI	60.5	476	Nipponia nippon (Crested ibis) (Ibis nippon)	Glutamate receptor ionotropicCOMMA NMDA 2D (Fragment)			GRIN2D	0	0	0	0.842333	0.496667	4.067	4.7146	0.1415	0.108167	0	0	0	NT_477574.1	796-681,2312-2100	LOC107051500	-
c179044_g1_i2						NMDE4_RAT	78.57	56											GRIN2D	0	0	0	0.595667	0.314333	0.594333	0.066	0.985833	0.699833	0	0	0	-	-	-	-
c205024_g1_i1	internal	136	NMDE4_RAT	51.16	129	NMDE4_RAT	49.09	110		0.597		M7B0E9_CHEMY	51.2	125	Chelonia mydas (Green sea-turtle) (Chelonia agassizi)	Glutamate [NMDA] receptor subunit epsilon-4			GRIN2D	0	0	0	0.116667	0	0.210333	0.1378	0.471167	0.24	0	0	0	-	-	-	-
c168645_g1_i1	5prime_partial	161	LFG1_HUMAN	81.43	140	LFG1_RAT	80.29	137	o15-37i44-63o73-92i99-118o133-155i		ATXN-1_C/Bax1-I	U3KBE6_FICAL	86.43	140	Ficedula albicollis (Collared flycatcher) (Muscicapa albicollis)	GRINA			GRINA	0	0	0	3.9235	3.01333	9.58067	8.695	4.32967	4.46817	0	0	0	-	-	-	-
c168645_g1_i5						LFG1_BOVIN	75.93	54											GRINA	0	0	0	0.927333	0.5305	4.1665	0.3398	1.75717	0.292833	0	0	0	-	-	-	-
c240443_g1_i1						RK_BOVIN	55	60											GRK1	0	0	0	0	0	0.296333	0.3052	0	0	0	0	1	-	-	NA	NA
c258042_g1_i1						RK_HUMAN	61.19	67											GRK1	0	0	0	0	0	0.2115	0	0.15	0	0	0	1	NT_472876.1	3152-2929	0	1
c366740_g1_i1						RK_MOUSE	61.9	63											GRK1	0	0	0	0	0	0.246333	0	0.185833	0.204167	0	0	1	-	-	NA	NA
c186437_g3_i1						GRM6_RABIT	66.04	53											GRM6	0	0	0	0	0	0.148167	0.3274	0.129	0.2425	0	0	0	-	-	-	-
c186437_g3_i2	internal	128	GRM6_HUMAN	71.79	117	GRM6_HUMAN	71.79	117			ANF_receptor	H0ZUB7_TAEGU	83.05	118	Taeniopygia guttata (Zebra finch) (Poephila guttata)	GRM6			GRM6	0	0	0	0	0	2.0455	3.232	2.02133	2.79817	0	0	0	-	-	-	-
c218593_g1_i1						GRM6_MOUSE	73.23	127											GRM6	0	0	0	0.1675	0.221167	0.2245	0.8258	0.409667	1.42733	0	0	0	-	-	-	-
c168237_g1_i1	internal	165	GRM7_RAT	62.18	156	GRM7_HUMAN	67.57	111		0.774	ANF_receptor	G3UZU3_MOUSE	63.58	151	Mus musculus (Mouse)	Grm7			GRM7	0	0	0	0.169667	0	0.347833	0.0956	0.843333	0.6145	1	0	1	-	-	-	NA
c94823_g1_i1	internal	172	GRM7_RAT	73.68	171	GRM7_RAT	73.68	171			ANF_receptor	A0A060XCZ8_ONCMY	76.47	170	Oncorhynchus mykiss (Rainbow trout) (Salmo gairdneri)	Oncorhynchus mykiss genomic scaffoldCOMMA scaffold_949			GRM7	0	0	0	0.248833	0.081	5.55517	5.8532	3.78683	3.49583	1	0	1	-	-	-	NA
c186437_g2_i1						GRM8_MOUSE	74.36	39											GRM8	0	0	0	0.174167	0.063	1.95783	1.4848	3.003	2.74467	1	0	1	-	-	-	NA
c186437_g2_i2	5prime_partial	108	GRM8_MOUSE	77.11	83	GRM8_RAT	81.94	72	o4-26i31-53o68-90i		7tm_3/DUF1301	A0A091SCW1_NESNO	76.19	84	Nestor notabilis (Kea)	Metabotropic glutamate receptor 8 (Fragment)			GRM8	0	0	0	0.0983333	0.246167	0	0.9056	0	0.664	1	0	1	-	-	-	NA
c172541_g3_i1	5prime_partial	125	GRWD1_BOVIN	60.48	124	GRWD1_MOUSE	59.68	124			WD40	V8NNV0_OPHHA	59.84	122	Ophiophagus hannah (King cobra) (Naja hannah)	Grwd1			GRWD1	0	0	1	2.2475	0.760833	1.12367	1.4448	1.41083	1.82417	0	0	0	-	-	-	-
c183442_g1_i1						GSTM5_HUMAN	82.61	23											GSTM5	0	0	0	0.680333	0.514333	0.329333	0.1396	0.652167	0.618	0	0	0	NT_468223.1	3247-3718	LOC107050492	-
c175744_g2_i1	3prime_partial	150	T2FA_MOUSE	82.57	109	T2FA_RAT	83.81	105			TFIIF_alpha	Q9CSF1_MOUSE	81.65	109	Mus musculus (Mouse)	Gtf2f1			GTF2F1	1	0	0	1.008	1.86267	1.1925	1.3078	2.40367	2.40233	0	0	0	NT_475267.1	226-719,1623-1688,1821-1869,2683-2756,3015-3076,3149-3210,3278-3341,3429-3490,3724-3785	LOC107051351	-
c175744_g2_i2	3prime_partial	171	T2FA_XENLA	78.79	165	T2FA_HUMAN	81.41	156			TFIIF_alpha	A4II08_XENTR	77.58	165	Xenopus tropicalis (Western clawed frog) (Silurana tropicalis)	LOC100124929			GTF2F1	1	0	0	4.84783	3.98183	7.3025	6.8062	7.5495	7.16033	0	0	0	NT_475267.1	226-719,1623-1688,1821-1869,2683-2756,3015-3076,3149-3210,3278-3341,3429-3490,3724-3785	LOC107051351	-
c181854_g2_i4						TF2H4_MOUSE	93.1	29											GTF2H4	0	0	0	0.373167	0.274667	0.596667	0.6746	0.237667	0.7	1	1	1	-	-	-	NA
c187695_g1_i1						GTPB3_RAT	58.93	56											GTPBP3	0	0	0	0	0.1405	0.251167	0.1544	0.119833	0.143667	0	0	0	NC_006115.4	3439618-3439859	GTPBP3	1
c17400_g1_i1						GYS1_RAT	89.29	28											GYS1	0	0	0	0	0	0.575	0.3066	0.241167	0	0	0	1	NT_476986.1	2762-2693	GYS1	1
c169448_g6_i2						H2AV_XENTR	54.17	48											H2AFV	0	0	0	0.175833	0.3195	0.0781667	0.1714	0.4145	0.236167	1	0	1	NT_464304.1	6688-6309	H2AFV	1
c180840_g2_i2	complete	134	HAUS5_MOUSE	30.63	111						HAUS5	H9GTA9_ANOCA	33.09	136	Anolis carolinensis (Green anole) (American chameleon)	HAUS5			HAUS5	0	0	0	17.7552	10.1845	13.2282	10.6112	30.2937	16.0107	0	0	0	NT_466970.1	141-342	-	-
c336533_g1_i1	5prime_partial	105	HBE_RABIT	100	104	HBE_RABIT	100	104			Globin	H0VVL2_CAVPO	94.23	104	Cavia porcellus (Guinea pig)	HBE1			HBE1	0	0	0	0	0.207167	0	0	0	0	1	1	1	-	-	-	NA
c128456_g1_i1	internal	175	HCFC1_HUMAN	71.53	137	HCFC1_MESAU	74.17	120			fn3	M3ZAX4_NOMLE	71.53	137	Nomascus leucogenys (Northern white-cheeked gibbon) (Hylobates leucogenys)	HCFC1			HCFC1	1	0	1	3.72833	2.28767	3.44767	3.0574	3.81717	5.69133	0	0	0	-	-	-	-
c128456_g1_i2	internal	245	HCFC1_HUMAN	59.58	240	HCFC1_MOUSE	66.88	160			fn3	M3ZAX4_NOMLE	59.58	240	Nomascus leucogenys (Northern white-cheeked gibbon) (Hylobates leucogenys)	HCFC1		<0.05	HCFC1	1	0	1	5.89483	5.4275	5.37717	5.7706	8.882	7.27883	0	0	0	-	-	-	-
c132625_g1_i1	5prime_partial	100	HCFC1_MOUSE	77.17	92	HCFC1_MOUSE	77.78	90				F6SJS2_MOUSE	77.17	92	Mus musculus (Mouse)	Hcfc1			HCFC1	1	0	1	33.487	30.3062	30.0337	27.234	38.87	38.2323	0	0	0	-	-	-	-
c132625_g1_i2						HCFC1_MOUSE	73.53	34											HCFC1	1	0	1	1.64017	0.798	0.688333	0.5318	2.155	2.08933	0	0	0	-	-	-	-
c158846_g1_i1						HCFC1_MOUSE	72.5	40											HCFC1	1	0	1	0	0	0.244	0	0	0	0	0	0	-	-	-	-
c158846_g3_i1	internal	115	HCFC1_MESAU	58.16	98	HCFC1_MESAU	80	25				V8NZA6_OPHHA	56.07	107	Ophiophagus hannah (King cobra) (Naja hannah)	HCFC1			HCFC1	1	0	1	1.26467	1.69133	1.22917	1.8668	2.0565	2.1605	0	0	0	-	-	-	-
c166876_g2_i1	complete	322	HCFC1_MOUSE	89.4	302	HCFC1_MOUSE	89.24	288				G1KMB6_ANOCA	87.96	299	Anolis carolinensis (Green anole) (American chameleon)	Uncharacterized protein			HCFC1	1	0	1	1.00483	2.68717	2.73817	1.9702	0.723833	2.03633	0	0	0	NT_475946.1	2252-2177,2412-2333,2834-2759,3521-3347	LOC107051408	-
c166876_g2_i3	3prime_partial	333	HCFC1_HUMAN	89.32	337	HCFC1_MOUSE	89.24	344				G3F817_MONDO	89.02	337	Monodelphis domestica (Gray short-tailed opossum)	HCFC1			HCFC1	1	0	1	5.77317	6.0495	6.4885	5.5014	10.698	10.3258	0	0	0	NT_475946.1	702-474,1684-1538,3521-3425	LOC107051408	-
c166876_g2_i4	3prime_partial	1064	HCFC1_MESAU	84.5	1039	HCFC1_MESAU	95.32	385			Kelch_1/Kelch_2/Kelch_3/Kelch_4/Kelch_5/Kelch_6	G1KMB6_ANOCA	84.85	1056	Anolis carolinensis (Green anole) (American chameleon)	Uncharacterized protein			HCFC1	1	0	1	0.9005	0.535	2.77733	3.7876	2.74967	3.03367	0	0	0	NT_475946.1	702-474,1684-1538,3521-3425	LOC107051408	-
c166876_g2_i5	3prime_partial	482	HCFC1_HUMAN	88.68	486	HCFC1_MOUSE	88.5	487				G3F817_MONDO	88.34	489	Monodelphis domestica (Gray short-tailed opossum)	HCFC1			HCFC1	1	0	1	0.831833	1.1465	0.404	1.5538	0.429833	1.2115	0	0	0	NT_475946.1	702-474,1684-1538,3521-3425	LOC107051408	-
c166876_g2_i6	3prime_partial	557	HCFC1_MESAU	81.49	551	HCFC1_MOUSE	95.1	388			Kelch_1/Kelch_2/Kelch_3/Kelch_4/Kelch_5/Kelch_6	B3RFD5_SORAR	81.44	555	Sorex araneus (Eurasian common shrew) (European shrew)	SH_m006_jsm2A902r			HCFC1	1	0	1	0.795167	2.59717	2.1085	2.4488	1.42367	3.00683	0	0	0	NT_477168.1	575-725,782-833,1219-1385,1972-2181	LOC107051473	-
c166876_g2_i7	3prime_partial	1040	HCFC1_MOUSE	84.6	1039	HCFC1_MOUSE	95.1	388			Kelch_1/Kelch_2/Kelch_3/Kelch_4/Kelch_5/Kelch_6	G1KMB6_ANOCA	84.85	1056	Anolis carolinensis (Green anole) (American chameleon)	Uncharacterized protein			HCFC1	1	0	1	5.55	3.998	4.52883	3.4508	10.8537	6.97417	0	0	0	NT_475946.1	702-474,1684-1538,3521-3425	LOC107051408	-
c166876_g2_i8	3prime_partial	557	HCFC1_MESAU	81.49	551	HCFC1_MOUSE	95.1	388			Kelch_1/Kelch_2/Kelch_3/Kelch_4/Kelch_5/Kelch_6	B3RFD5_SORAR	81.44	555	Sorex araneus (Eurasian common shrew) (European shrew)	SH_m006_jsm2A902r			HCFC1	1	0	1	0.6135	0.192333	0.4555	0.5394	0.851333	0.805167	0	0	0	NT_477168.1	575-725,782-833,1219-1385,1972-2181	LOC107051473	-
c192113_g1_i1	internal	239	HDAC5_CRIGR	87.85	214	HDAC5_CRIGR	87.85	214			Hist_deacetyl	G1KCW7_ANOCA	85.34	232	Anolis carolinensis (Green anole) (American chameleon)	HDAC5			HDAC5	0	0	0	1.27933	2.223	1.67167	1.7414	4.96317	1.89117	0	0	0	NT_464349.1	24044-23882,24408-24275,24805-24705,27020-26897,27188-27106	LOC107049569	-
c192113_g1_i2	5prime_partial	282	HDAC5_CRIGR	84.05	257	HDAC5_CRIGR	84.38	256			Hist_deacetyl	K7G4D8_PELSI	84.96	266	Pelodiscus sinensis (Chinese softshell turtle) (Trionyx sinensis)	HDAC5			HDAC5	0	0	0	0.420667	0.394833	0.078	0.3596	0.251167	0.2155	0	0	0	NT_464349.1	22714-22436,24044-23957,24408-24275,24805-24705,27020-26897,27188-27106	LOC107049569	-
c192113_g1_i3	5prime_partial	277	HDAC5_CRIGR	81.07	280	HDAC5_CRIGR	81.07	280			Hist_deacetyl	G1KCW7_ANOCA	85.51	276	Anolis carolinensis (Green anole) (American chameleon)	HDAC5			HDAC5	0	0	0	31.7883	28.2178	31.111	33.5058	26.5175	26.0125	0	0	0	NT_464349.1	22483-22436,22714-22556,24044-23957,24408-24275,24805-24705,27020-26897,27188-27106	LOC107049569	-
c180732_g1_i10	internal	274	HDAC6_MOUSE	60.16	251	HDAC6_MOUSE	58.71	201			Hist_deacetyl	G3HND2_CRIGR	58.96	251	Cricetulus griseus (Chinese hamster) (Cricetulus barabensis griseus)	Histone deacetylase 6			HDAC6	1	0	0	0.0185	0.117667	0.274833	0.133	0.348	0.283167	0	0	0	-	-	-	-
c180732_g1_i2	3prime_partial	363	HDAC6_MOUSE	56.18	356	HDAC6_MOUSE	54.84	310			Hist_deacetyl	G3HND2_CRIGR	57.18	348	Cricetulus griseus (Chinese hamster) (Cricetulus barabensis griseus)	Histone deacetylase 6			HDAC6	1	0	0	0.0596667	0.0616667	0.348833	0.4648	0.146833	0.194667	0	0	0	-	-	-	-
c180732_g1_i3						HDAC6_MOUSE	57.97	69											HDAC6	1	0	0	0.113667	0	0.267333	0.052	0.229667	0.1665	0	0	0	-	-	-	-
c357744_g1_i1						HDAC6_MOUSE	61.11	54											HDAC6	1	0	0	0.1825	0	0.183167	1.3282	0.1565	0.999	0	0	0	-	-	-	-
c90420_g1_i1	5prime_partial	162	HDAC6_HUMAN	56.9	116	HDAC6_HUMAN	59.09	110			zf-HIT/zf-UBP	G1KHC7_ANOCA	58.56	111	Anolis carolinensis (Green anole) (American chameleon)	HDAC6			HDAC6	1	0	0	11.767	10.0123	9.52033	7.113	13.9892	9.51017	0	0	0	-	-	-	-
c190621_g1_i2	5prime_partial	292	HES6_HUMAN	57.14	231	HES6_HUMAN	63.16	171			HLH/Hairy_orange	G1KXR6_ANOCA	58.01	231	Anolis carolinensis (Green anole) (American chameleon)	HES6			HES6	0	0	0	0.838167	0	0.377333	0	0.6355	0	1	0	1	NC_006096.4	5486689-5486994,5487062-5487150,5487232-5487309,5487410-5487984	CAB39,LOC107051857	0
c139189_g1_i3						HIF3A_MOUSE	56.82	44											HIF3A	0	1	0	0	0	0	0.4522	0.560333	0.354167	0	0	0	NT_464446.1	11417-11629	HIF3A	1
c164696_g1_i3	5prime_partial	218	HIF3A_HUMAN	41.86	129	HIF1A_ONCMY	67.5	40			HIF-1	H0VVK2_CAVPO	39.8	201	Cavia porcellus (Guinea pig)	HIF3A			HIF3A/HIF1A	0	1	0	0.142667	0.0428333	0.0703333	0.3772	0.292833	0.292	1	1	1	NT_464446.1	12162-12248,12345-12613,13885-13950,14283-14650	HIF3A	-
c164696_g1_i4	5prime_partial	207	HIF3A_HUMAN	41.86	129	HIF1A_ONCMY	67.5	40			HIF-1	H0VVK2_CAVPO	40.66	182	Cavia porcellus (Guinea pig)	HIF3A			HIF3A/HIF1A	0	1	0	0.302167	0.101667	0.179333	0.1984	0.626167	0.3215	1	1	1	NT_464446.1	12156-12248,12345-12613,13885-13950,14283-14650	HIF3A	-
c137840_g1_i1						Y258_HAEIN	67.57	37											HI_0258	0	0	0	0	0	0.566333	0.8604	0	0.086	0	0	0	NT_469011.1	5884-5607,8128-7860	DPF1	-
c151700_g1_i1						HGP3_HAEIN	55.81	43											HI_0712	0	0	0	0.229167	0.463	11.072	31.001	1.044	1.47517	0	0	0	-	-	-	-
c79141_g1_i1	5prime_partial	103	HGP3_HAEIN	34	50														HI_0712	0	0	0	0.028	0	0.556167	0.0586	0	0.0218333	0	0	0	NT_471751.1	4540-4333,4599-4379,4746-4481,5414-4897	-	-
c184266_g3_i1	complete	301	HNRPC_MOUSE	85.67	314	HNRPC_MOUSE	85.67	314			RRM_1/RRM_5/RRM_6	R4GC00_ANOCA	91.06	302	Anolis carolinensis (Green anole) (American chameleon)	hnrnpc			HNRNPC	0	0	0	0.163833	0.292	1.15417	0.4466	0	0.099	0	0	0	-	-	-	-
c184266_g3_i2	complete	162	HNRPC_PONAB	97.22	108	HNRPC_PONAB	69.44	360			RRM_1/RRM_5/RRM_6	R4GC00_ANOCA	95.04	121	Anolis carolinensis (Green anole) (American chameleon)	hnrnpc			HNRNPC	0	0	0	12.2995	8.47567	10.9897	11.6598	10.2308	13.6378	0	0	0	-	-	-	-
c184266_g3_i4	complete	301	HNRPC_MOUSE	85.67	314	HNRPC_MOUSE	85.67	314			RRM_1/RRM_5/RRM_6	R4GC00_ANOCA	91.06	302	Anolis carolinensis (Green anole) (American chameleon)	hnrnpc			HNRNPC	0	0	0	45.8233	42.6918	70.2507	66.1314	58.8273	54.0143	0	0	0	-	-	-	-
c80065_g1_i1						HNRPC_MOUSE	53.49	43											HNRNPC	0	0	0	0.584167	0.428833	1.085	1.2446	1.30733	1.81517	0	0	0	-	-	-	-
c184266_g3_i5	complete	288	HNRC1_HUMAN	81.29	294	HNRPC_MOUSE	83.12	314			RRM_1/RRM_5/RRM_6	R4GC00_ANOCA	86.75	302	Anolis carolinensis (Green anole) (American chameleon)	hnrnpc			HNRNPCL1/HNRNPC	0	0	0	38.333	37.384	29.4135	24.7596	37.1395	41.9472	0	0	0	-	-	-	-
c33101_g1_i1	internal	212	HNRPU_HUMAN	61.29	124						SAP	I7G2P3_MACFA	61.54	130	Macaca fascicularis (Crab-eating macaque) (Cynomolgus monkey)	Macaca fascicularis brain cDNA clone: QmoA-11654COMMA similar to human heterogeneous nuclear ribonucleoprotein U (scaffoldattachment factor A) (HNRPU)COMMA transcript variant 2COMMA mRNACOMMA RefSeq: NM_004501.2		<0.05	HNRNPU	0	0	0	7.17667	6.42017	6.14017	6.1102	11.441	11.9188	1	0	1	NC_006090.4	34787562-34788197	HNRNPU	1
c172781_g4_i3	5prime_partial	270	HNRL1_MOUSE	85.11	47	HNRL1_MOUSE	84.09	44				A0A060WSD8_ONCMY	45.75	212	Oncorhynchus mykiss (Rainbow trout) (Salmo gairdneri)	Oncorhynchus mykiss genomic scaffoldCOMMA scaffold_422			HNRNPUL1	1	0	0	0.170167	0.383833	0.374667	0.5388	0.3645	0.648833	1	0	1	NT_463444.1	16712-17046,17621-17828,17915-18051,18497-18679	0	1
c170397_g1_i7	5prime_partial	121	HNRL2_HUMAN	90.91	88	HNRL2_HUMAN	90.91	22				K7FZU7_PELSI	96.43	84	Pelodiscus sinensis (Chinese softshell turtle) (Trionyx sinensis)	Uncharacterized protein			HNRNPUL2	0	0	0	20.7423	16.6977	4.9055	9.0678	11.4682	11.6575	0	0	0	NT_470031.1	9078-9244	URP	-
c64583_g1_i1						HNRL2_HUMAN	90.48	42											HNRNPUL2	0	0	0	77.6638	65.4345	50.433	59.5194	87.5077	93.1513	0	0	0	-	-	-	-
c175186_g2_i1	internal	132	HOOK2_XENLA	59.65	57	HOOK2_XENLA	72.09	43	i21-43o		DUF904/HOOK/TLE_N/TMF_DNA_bd	F6VLN8_ORNAN	54.1	61	Ornithorhynchus anatinus (Duckbill platypus)	HOOK2			HOOK2	0	1	0	0	0	0	0	0.202	0.452167	0	0	0	NT_465963.1	2592-2486,2960-2669	LOC107050016	-
c175186_g2_i3	complete	455	HOOK2_HUMAN	42.83	516	HOOK2_HUMAN	57.89	209			BLOC1_2/CCDC155/DUF904/GAS/HALZ/HAP1_N/HOOK/IncA/TLE_N/bZIP_1	G3WSN5_SARHA	50	454	Sarcophilus harrisii (Tasmanian devil) (Sarcophilus laniarius)	HOOK2			HOOK2	0	1	0	0.75	1.0725	0.585333	0.7848	2.68817	3.10667	0	0	0	NT_465963.1	1366-1181,1585-1511,1774-1677,2020-1964,2592-2476,2741-2669,3070-2981,3270-3157,4809-4602,5038-4894,5604-5109,5942-5878,6127-6058,6646-6514,6787-6732,7408-7329,7593-7503,8572-8011	LOC107050016	-
c175186_g2_i5	complete	105	HOOK2_XENLA	52.08	96	HOOK2_XENLA	48.35	91			HOOK	H9G7K4_ANOCA	51.43	105	Anolis carolinensis (Green anole) (American chameleon)	HOOK2			HOOK2	0	1	0	0.944333	1.19417	0.567333	1.193	2.053	2.6965	0	0	0	NT_465963.1	1366-1181,1585-1511,1774-1677,2097-1964	LOC107050016	-
c175186_g2_i6	5prime_partial	445	HOOK2_HUMAN	39.9	416	HOOK2_XENLA	60.87	115			ATG16/CCDC155/DUF904/DUF972/ERM/GAS/HALZ/HAP1_N/HOOK/LRV_FeS/MAD/Rab5-bind/TLE_N/bZIP_1	G3WSN5_SARHA	47.04	355	Sarcophilus harrisii (Tasmanian devil) (Sarcophilus laniarius)	HOOK2			HOOK2	0	1	0	0.830833	0.535167	0.370833	0.4298	1	1.06117	0	0	0	NT_465963.1	1366-1181,1585-1511,1774-1677,2020-1964,2592-2476,2741-2669,3070-2981,3270-3157,5038-4602,5272-5109	LOC107050016	-
c175186_g2_i8	complete	455	HOOK2_HUMAN	42.83	516	HOOK2_XENLA	48.53	204			BLOC1_2/CCDC155/DUF904/GAS/HALZ/HAP1_N/HOOK/IncA/TLE_N/bZIP_1	G3WSN5_SARHA	50	454	Sarcophilus harrisii (Tasmanian devil) (Sarcophilus laniarius)	HOOK2			HOOK2	0	1	0	0.870167	0.938833	2.02483	2.6652	2.636	3.333	0	0	0	NT_465963.1	1366-1181,1585-1511,1774-1677,2020-1964,2592-2476,2741-2669,3070-2981,3270-3157,4809-4602,5038-4894,5604-5109,5942-5878,6127-6058,6646-6514,6787-6732,7403-7329,8218-8011	LOC107050016	-
c100851_g1_i1	5prime_partial	282	HXC4_MOUSE	73.7	270	HXC4_HUMAN	80.79	229			Homeobox/Homeobox_KN	K7FA77_PELSI	82.35	289	Pelodiscus sinensis (Chinese softshell turtle) (Trionyx sinensis)	HOXC4			HOXC4	0	0	0	1.06767	0.765833	0	0	0	0	0	0	0	NC_008465.3	1095140-1095663,1096224-1096547	HOXC4	1
c91923_g1_i3						HXC5_HUMAN	100	53											HOXC5	0	0	0	0.769	1.02433	0	0	0	0	0	0	1	NC_008465.3	1075499-1075734	HOXC5	1
c159947_g1_i1	complete	426	HAIR_HUMAN	43.73	407	HAIR_HUMAN	45.48	365			FYVE/JmjC	M7BC00_CHEMY	52.33	407	Chelonia mydas (Green sea-turtle) (Chelonia agassizi)	Protein hairless			HR	0	0	0	0.108167	0.0675	1.73233	1.6296	0.032	0.187333	0	0	0	NT_464503.1	131-1,369-293,2130-1956,2859-2645,3282-3201,3508-3389,4467-4386,4731-4580,4931-4811	HR	1
c159947_g1_i2	internal	790	HAIR_MOUSE	42.1	601	HAIR_MOUSE	40.93	601			JmjC/NUDIX	M7BC00_CHEMY	50.74	609	Chelonia mydas (Green sea-turtle) (Chelonia agassizi)	Protein hairless			HR	0	0	0	0.0763333	0.033	0.325667	0.1988	0.047	0.0631667	0	0	0	NT_468286.1	1406-1612,2451-2667,3734-3883	NUDT18	0
c159947_g1_i5	5prime_partial	621	HAIR_MOUSE	40.9	643	HAIR_MOUSE	40.93	601			FYVE/JmjC	M7BC00_CHEMY	49.69	648	Chelonia mydas (Green sea-turtle) (Chelonia agassizi)	Protein hairless			HR	0	0	0	0.133	0.0863333	1.30883	2.0422	0.042	0.159333	0	0	0	NT_464503.1	131-1,369-293,2130-1956,2861-2645,3118-2956,3282-3202,3508-3389,4467-4386,4731-4580,4931-4811	HR	1
c159947_g1_i6	5prime_partial	564	HAIR_HUMAN	43.73	407	HAIR_HUMAN	45.48	365			JmjC	M7BC00_CHEMY	45.25	526	Chelonia mydas (Green sea-turtle) (Chelonia agassizi)	Protein hairless			HR	0	0	0	0.0265	0.0351667	0.335833	0.1656	0.221833	0.0341667	0	0	0	NT_464503.1	131-1,369-293,2130-1956,2859-2645,3282-3201,3486-3389,4467-4386,4731-4580,4931-4811	HR	1
c64767_g1_i2	internal	100	HS3SA_HUMAN	62.07	87	HS3SA_HUMAN	80	40	o27-44i			H0WA96_CAVPO	60.64	94	Cavia porcellus (Guinea pig)	HS3ST3A1			HS3ST3A1	0	0	0	0.0793333	0.296333	0.223833	0	0.565333	0.320167	0	0	1	NC_006105.4	2837534-2837833	HS3ST3A1	1
c188013_g3_i1						DHB8_HUMAN	72.06	68											HSD17B8	0	0	1	32.5497	31.4153	25.969	19.6336	38.638	23.5095	0	0	0	-	-	-	-
c188013_g3_i4						DHB8_PIG	89.66	29											HSD17B8	0	0	1	0.426	2.0955	0.839333	2.1518	0.636333	1.4345	0	0	0	-	-	-	-
c191440_g1_i1						3BHS7_RAT	51.95	77											HSD3B7	0	0	0	12.0843	8.017	3.8235	3.478	12.0245	13.307	1	0	1	NT_476233.1	168-17,2441-2289	-	0
c191440_g1_i11	complete	275	3BHS7_MOUSE	57.27	227	3BHS7_MOUSE	57.85	223	o258-280i		3Beta_HSD/Epimerase/KR/NAD_binding_10/NAD_binding_4/NmrA/Polysacc_synt_2/RmlD_sub_bind/adh_short	H9GCT8_ANOCA	56.16	219	Anolis carolinensis (Green anole) (American chameleon)	HSD3B7		<0.05	HSD3B7	0	0	0	8.9915	4.93617	3.82517	2.4496	7.24183	7.89867	1	0	1	NT_476233.1	168-17,2441-2289	-	0
c246654_g1_i1						HSP70_PENCI	87.5	72											HSP70	0	0	0	0.194167	0	0	0	0	0	0	0	0	-	-	-	-
c120013_g1_i2	complete	133	HUWE1_HUMAN	93.55	31	HUWE1_HUMAN	100	39				M4A8X3_XIPMA	93.55	31	Xiphophorus maculatus (Southern platyfish) (Platypoecilus maculatus)	Uncharacterized protein			HUWE1	0	0	1	0	0	0	0	1.81433	8.45583	0	0	0	-	-	-	-
c136706_g1_i1	internal	310	HUWE1_MOUSE	80.85	282	HUWE1_HUMAN	80.43	276				G3F811_MONDO	83.9	267	Monodelphis domestica (Gray short-tailed opossum)	HUWE1			HUWE1	0	0	1	7.723	7.46033	9.422	7.5958	15.0415	13.2872	0	0	0	NT_467319.1	12051-11995,12309-12151	LOC107050305	-
c137316_g1_i1	internal	197	HUWE1_HUMAN	71.36	199	HUWE1_HUMAN	91.04	67			DUF4414	G1KCY0_ANOCA	70.59	204	Anolis carolinensis (Green anole) (American chameleon)	HUWE1			HUWE1	0	0	1	6.392	5.0895	6.00867	5.7166	10.4092	8.943	0	0	0	NT_470579.1	283-391,1047-1272,1798-1934,4373-4494	LOC107050806	-
c141728_g1_i1	internal	398	HUWE1_HUMAN	81.35	370	HUWE1_MOUSE	82.17	359	i7-29o		DUF4414	G3F811_MONDO	76.55	388	Monodelphis domestica (Gray short-tailed opossum)	HUWE1		<0.05	HUWE1	0	0	1	6.29983	5.3565	6.38117	5.89	11.0723	9.63283	0	0	0	NT_470471.1	1478-1585,2231-2522,3907-4015,6436-7025	LOC107050790	-
c176998_g1_i2						HUWE1_MOUSE	95.31	64											HUWE1	0	0	1	0.444833	0.168	0.391	0.09	0.534167	0.5395	0	0	0	NT_471633.1	2730-3103,6399-6435	LOC107050947	-
c176998_g1_i3	3prime_partial	442	HUWE1_MOUSE	84.28	439	HUWE1_MOUSE	88.32	291			Mso1_Sec1_bdg	G1KCY0_ANOCA	84.74	439	Anolis carolinensis (Green anole) (American chameleon)	HUWE1			HUWE1	0	0	1	1.34183	1.111	1.1325	1.4294	0.821167	1.19767	0	0	0	NT_475631.1	2345-2513	-	-
c182340_g2_i2	3prime_partial	1337	HUWE1_HUMAN	90	1340	HUWE1_HUMAN	90.23	1310			DUF908/DUF913/HPS3_C/SapB_1	G1KCY0_ANOCA	90.54	1364	Anolis carolinensis (Green anole) (American chameleon)	HUWE1			HUWE1	0	0	1	4.23517	3.92833	3.9685	4.8388	6.367	6.53067	0	0	0	NT_473673.1	200-139,533-319,2239-2140	LOC107051191	-
c182340_g2_i3	3prime_partial	1337	HUWE1_HUMAN	90	1340	HUWE1_HUMAN	90.23	1310			DUF908/DUF913/HPS3_C/SapB_1	G1KCY0_ANOCA	90.54	1364	Anolis carolinensis (Green anole) (American chameleon)	HUWE1			HUWE1	0	0	1	0.00166667	0.3575	2.59233	0.8458	4.215	2.771	0	0	0	NT_473673.1	200-139,533-319,2239-2140	LOC107051191	-
c182340_g2_i4						HUWE1_HUMAN	97.26	73											HUWE1	0	0	1	0.1365	0.151167	0.0353333	0.0688	0.187833	0.356833	0	0	0	-	-	-	-
c182340_g2_i5	3prime_partial	603	HUWE1_HUMAN	90.34	590	HUWE1_HUMAN	90.34	590			DUF908/DUF913/HPS3_C	G1KCY0_ANOCA	89.37	621	Anolis carolinensis (Green anole) (American chameleon)	HUWE1			HUWE1	0	0	1	0.336167	0.0868333	0.467833	0.4388	1.18883	1.17967	0	0	0	NT_473486.1	803-595,3619-3516,3812-3740	LOC107051165	-
c182340_g2_i6	3prime_partial	337	HUWE1_HUMAN	83.82	340	HUWE1_HUMAN	85.79	366				M7AQR0_CHEMY	89.76	332	Chelonia mydas (Green sea-turtle) (Chelonia agassizi)	E3 ubiquitin-protein ligase HUWE1			HUWE1	0	0	1	0.276333	0.0536667	0.248667	0.2198	0.354167	0.783167	0	0	0	-	-	-	-
c178455_g2_i3	3prime_partial	126	ICAM1_MOUSE	35.59	118					0.748	ICAM_N	Q3U5Y1_MOUSE	35.66	129	Mus musculus (Mouse)	H1f0			ICAM1	0	0	0	0.397333	0.409833	2.764	2.5438	0.1615	0.229333	0	0	0	NT_470500.1	1171-1335,3245-3319,3747-3819,6165-6474	-	-
c169607_g1_i1	5prime_partial	173	ICAM1_RAT	31.34	134	ICAM5_MOUSE	46.67	90	o108-130i		I-set/Ig_2	G1MVJ1_MELGA	67.47	83	Meleagris gallopavo (Common turkey)	Uncharacterized protein (Fragment)			ICAM1/ICAM5	0	0	0	1.7335	0.0753333	1.82533	0.2216	1.90033	0.0686667	0	0	0	NT_473250.1	4844-5138	LOC107051144	-
c104342_g1_i1						ICAM5_MOUSE	48.72	78											ICAM5	0	0	0	0	0	0.0948333	0.0902	0.215667	0.0946667	0	0	0	NT_474087.1	3616-3896	-	-
c178455_g2_i1	complete	550	ICAM5_MOUSE	41.69	403	ICAM5_MOUSE	34.43	758	o483-505i		C2-set_2/FIIND/I-set/Ig_2/Ig_3/V-set	M7AYW5_CHEMY	42.12	546	Chelonia mydas (Green sea-turtle) (Chelonia agassizi)	Intercellular adhesion molecule 5		<0.01	ICAM5	0	0	0	0.300167	0.340167	5.28217	3.1864	0.237167	0.349333	0	0	0	NT_470500.1	7636-8060	-	-
c178455_g2_i2	complete	803	ICAM5_MOUSE	34.19	857	ICAM5_MOUSE	34.03	858	o736-758i	0.748	C2-set_2/FIIND/I-set/ICAM_N/Ig_2/Ig_3/V-set	M7AYW5_CHEMY	40.62	778	Chelonia mydas (Green sea-turtle) (Chelonia agassizi)	Intercellular adhesion molecule 5			ICAM5	0	0	0	0.339333	0.124333	2.302	1.4624	0.5475	0.208167	0	0	0	NT_470500.1	1171-1335,3245-3319,3747-3819,6165-6443,7750-8060	-	-
c178455_g2_i4	complete	469	ICAM5_RABIT	38.94	321	ICAM5_HUMAN	37.11	539	o402-424i		C2-set_2/I-set/Ig_2/Ig_3/V-set/ig	M7AYW5_CHEMY	39.1	399	Chelonia mydas (Green sea-turtle) (Chelonia agassizi)	Intercellular adhesion molecule 5		<0.01	ICAM5	0	0	0	0.258	0.195	0.309333	0.1436	0.113	0.2005	0	0	0	NT_470500.1	7636-8060	-	-
c164377_g1_i2						IER5L_DANRE	76.71	73											IER5L	0	0	0	85.9107	64.438	15.6798	15.7712	19.2773	15.5735	0	0	0	NC_006104.4	6003829-6003537	IER5L	1
c127426_g1_i1	internal	104	IFFO1_HUMAN	71.84	103	IFFO1_MOUSE	82.89	76			Filament/TetR	H0UVB3_CAVPO	87.18	78	Cavia porcellus (Guinea pig)	IFFO1			IFFO1	0	0	0	1.952	1.62367	2.24667	2.9358	3.85083	2.594	1	0	1	NC_006088.4	76976084-76975774	IFFO1	1
c182990_g1_i3	internal	134	IGSF1_HUMAN	28.23	124						Ig_2	K7G4W4_PELSI	32.14	112	Pelodiscus sinensis (Chinese softshell turtle) (Trionyx sinensis)	Uncharacterized protein			IGSF1	0	0	0	42.2375	34.7375	0.5175	1.4518	2.3955	2.65667	1	1	1	NT_468011.1	1552-1794,2044-2078,2329-2363,2621-2658,2909-2943,3201-3238,3500-3534,3795-3829,4680-4714,4972-5009,5260-5294,5552-5589,6146-6180,6438-6475,6736-6770,7020-7054,7304-7338,7896-7930,8191-8225,9133-9295	-	0
c173268_g1_i5	5prime_partial	463	NEMO_BOVIN	57.28	323	NEMO_HUMAN	66.97	109			FAM196/NEMO	G1KMI1_ANOCA	63.3	297	Anolis carolinensis (Green anole) (American chameleon)	IKBKG			IKBKG	0	0	1	8.40317	7.523	6.76	8.639	7.65483	7.60817	0	0	0	NT_475909.1	189-250,323-1005	LOC107051406	-
c169776_g1_i1						IL1RA_CANFA	35.09	114											IL1RN	0	0	0	0.0958333	0.159	0.126333	0.0912	0.443667	0.688333	0	0	1	NT_470921.1	3247-3749	LOC107050847	0
c169776_g2_i2	5prime_partial	219	IL1RA_PIG	45.57	158	IL1RA_PIG	45.57	158			IL1	H2A077_CHICK	100	163	Gallus gallus (Chicken)	IL-1RN			IL1RN	0	0	0	6.337	5.47167	8.158	8.5302	4.08117	4.9445	0	0	1	NT_464822.1	4159-4332,4491-4555,4641-4730,4827-4953,7689-8084,8049-8110,8070-8110	IL1RN	1
c175372_g1_i1						IL1RA_PIG	47.95	73											IL1RN	0	0	0	0.854667	1.74667	1.086	2.3098	3.93017	3.66417	0	0	1	NT_464822.1	7225-7107,7283-7233,7386-7321,8012-7549	IL1RN	1
c112073_g1_i1	internal	102	I36RA_HUMAN	54.35	46	I36RA_HUMAN	54.35	46				H2A099_CHICK	62.89	97	Gallus gallus (Chicken)	IL-36RN			IL36RN	0	0	0	0.235167	0.288167	0.0781667	0.2382	0.0551667	0.204833	0	0	1	NT_464822.1	13615-13311	IL36RN	1
c169776_g1_i5						I36RA_HUMAN	40	45											IL36RN	0	0	0	1.13167	1.16267	0.9515	1.4784	2.827	2.86883	0	0	1	NT_470921.1	3247-3608,3750-4110	LOC107050847	0
c169776_g2_i1	complete	127	I36RA_HUMAN	42.98	114	IL1RA_PIG	44.68	94			IL1	H2A077_CHICK	99.09	110	Gallus gallus (Chicken)	IL-1RN			IL36RN/IL1RN	0	0	0	0.356667	0.0885	0.542667	0.3162	0.362	0.167667	0	0	1	NT_464822.1	4347-4555,4641-4733,4832-4953,7689-8084,8049-8110,8070-8110	IL1RN	-
c179818_g1_i1	complete	233	IL6RA_PIG	37.93	203	IL6RA_PIG	38.31	201		0.643	IL6Ra-bind/Ig_2/Ig_3/V-set	Q5DWQ5_CHICK	97.21	215	Gallus gallus (Chicken)	il6ra			IL6R	0	0	0	0.315667	0.159	0.063	0.1012	0.0151667	0.0168333	0	0	0	NC_006112.3	1708408-1708711,1710607-1710829,1710926-1711051,1711183-1711486	IL6RA	-
c179818_g1_i2	5prime_partial	381	IL6RA_PIG	42.51	374	IL6RA_PIG	45.54	314	o357-379i		IL6Ra-bind/Ig_2/Ig_3/V-set/fn3	Q5DWQ5_CHICK	99.72	358	Gallus gallus (Chicken)	il6ra			IL6R	0	0	0	10.6318	6.4595	0.787167	0.7014	1.10917	0.476	0	0	0	NC_006112.3	1710540-1710829,1710926-1711051,1711183-1711374,1712533-1712696,1712788-1712934,1713040-1713083,1713178-1713267,1713351-1713944	IL6RA	-
c179818_g1_i3	3prime_partial	336	IL6RA_PIG	44.63	298	IL6RA_PIG	44.93	296		0.643	IL6Ra-bind/Ig_2/Ig_3/V-set/fn3	Q5DWQ5_CHICK	99.68	308	Gallus gallus (Chicken)	il6ra			IL6R	0	0	0	0.321833	0.3315	0.0516667	0.1014	0.0185	0.0938333	0	0	0	NC_006112.3	1708408-1708711,1710607-1710829,1710926-1711051,1711183-1711374,1712533-1712696,1712788-1713016	IL6RA	-
c179818_g1_i4	complete	446	IL6RA_PIG	39.09	463	IL6RA_PIG	44.86	321	o364-386i	0.643	IL6Ra-bind/Ig_2/Ig_3/V-set/fn3	Q5DWQ5_CHICK	99.55	445	Gallus gallus (Chicken)	il6ra			IL6R	0	0	0	10.3465	7.4005	1.79617	1.0334	0.970667	0.825667	0	0	0	NC_006112.3	1708408-1708711,1710607-1710829,1710926-1711051,1711183-1711374,1712533-1712696,1712788-1712934,1713040-1713083,1713178-1713267,1713351-1713462,1713529-1713944	IL6RA	-
c179818_g1_i6	complete	337	IL6RA_PIG	44.85	301	IL6RA_PIG	45.15	299	o100-122i	0.643	IL6Ra-bind/Ig_2/Ig_3/V-set/fn3	Q5DWQ5_CHICK	99.38	323	Gallus gallus (Chicken)	il6ra			IL6R	0	0	0	0.303333	0.342167	0	0.0262	0.0463333	0	0	0	0	NC_006112.3	1708408-1708711,1710607-1710829,1710926-1711051,1711183-1711374,1712533-1712696,1712788-1712934,1713040-1713267,1713351-1713462,1713529-1713944	IL6RA	-
c184090_g1_i3	5prime_partial	167	ILF3_HUMAN	82.73	110	ILF3_HUMAN	82.73	110			DZF	I3VQH4_CHICK	99.1	111	Gallus gallus (Chicken)	ILF3			ILF3	0	0	0	17.9665	16.3607	24.7565	23.0038	46.7145	44.8067	0	0	0	NT_465654.1	16726-16437,17032-16812	LOC100858655	-
c169267_g2_i6						ILK_CAVPO	100	29											ILK	0	0	0	0.825167	0.478667	0.421333	0.2038	0.234167	0.338333	1	1	1	NC_006088.4	194383982-194383468	ILK	1
c183401_g1_i3						ILVBL_DANRE	57.63	59											ILVBL	0	0	0	1.31233	0	0.150167	0	2.62283	0.151	1	0	0	NT_470929.1	595-1102	-	-
c170218_g2_i1						MTA70_DROME	97.3	37											IME4	0	0	0	0.308833	0.323667	0	0.498	0.277833	0.191333	0	0	0	NT_469480.1	1111-1470	LOC107050676	-
c170218_g2_i2						MTA70_DROME	97.3	37											IME4	0	0	0	0.113	0.09	0.575667	0.034	0.2995	0.247167	0	0	0	NT_469480.1	1111-1653,1524-1797,1698-1964	LOC107050676	-
c182945_g1_i2	internal	238	IMDH1_BOVIN	70.26	195	IMDH1_BOVIN	70.26	195			CBS/IMPDH/NMO	V9KNF4_CALMI	69.23	195	Callorhinchus milii (Ghost shark)	Inosine monophosphate dehydrogenase 1			IMPDH1	0	0	0	0.221333	0.146667	0.206	0.226	0.4625	0.368667	0	0	0	-	-	-	-
c182945_g1_i3	5prime_partial	190	IMDH1_BOVIN	65.14	175	IMDH1_BOVIN	65.14	175			FMN_dh/Glu_synthase/His_biosynth/IMPDH/NMO/ThiG	F1QU25_DANRE	63.43	175	Danio rerio (Zebrafish) (Brachydanio rerio)	impdh1a			IMPDH1	0	0	0	0.1465	0.135833	0.277333	0.0712	0.110833	0.2895	0	0	0	NT_466500.1	1828-1917,7295-7463	-	-
c182945_g1_i5	5prime_partial	214	IMDH1_BOVIN	63.03	211	IMDH1_BOVIN	63.03	211			FMN_dh/Glu_synthase/His_biosynth/IMPDH/NMO/ThiG	G9K5R2_MUSPF	62.86	210	Mustela putorius furo (European domestic ferret) (Mustela furo)	IMP dehydrogenase 1 (Fragment)			IMPDH1	0	0	0	0.123667	0.0888333	0.0651667	0.4194	0.170333	0.431	0	0	0	NT_466500.1	1828-1917,7295-7463	-	-
c182945_g1_i7						IMDH1_RAT	68.57	35											IMPDH1	0	0	0	0	0.189333	0.0981667	0.1862	0	0.8935	0	0	0	NT_466500.1	1805-1917,7295-7463	-	-
c123755_g1_i1						IF2_PROMP	37.5	88											INFB	0	0	0	0.462667	0.468333	0.262	0.1754	0.392	0.520667	0	0	0	NT_465151.1	2549-2199	MRI1	-
c147150_g1_i7						IF2_DESHY	39.78	93											INFB	0	0	0	6.4225	3.89367	5.09217	2.186	10.658	4.915	0	0	0	NT_477702.1	2152-2033	LOC107051504	-
c149939_g1_i2	internal	149	IF2_CORJK	40.98	61						Trypan_PARP								INFB	0	0	0	0.879167	0.632167	0.225333	0.2464	1.33367	1.306	0	0	0	NT_475948.1	1487-1041,1546-1286	-	-
c168721_g1_i1	3prime_partial	202	IF2_DESRM	30	180	IF2_DESRM	33.62	116											INFB	0	0	0	3.38467	5.557	1.62433	0.8136	7.695	12.4075	0	0	0	NT_464746.1	14268-13841,14516-14243	LOC100857380	-
c168721_g1_i2	3prime_partial	199	IF2_DESRM	31.18	170														INFB	0	0	0	4.47783	1.73883	0.025	0.6082	3.574	28.1448	0	0	0	NT_464746.1	14268-13841,14518-14243	LOC100857380	-
c169689_g1_i6						IF2_PROMP	30.66	137	i84-103o			J9P9X9_CANFA	33.09	136	Canis familiaris (Dog) (Canis lupus familiaris)	Uncharacterized protein (Fragment)		<0.01	INFB	0	0	0	0.761833	0.760833	0.341167	0.7744	0.906833	0.524667	0	0	0	NT_469427.1	6252-7154	LOC101750560	-
c177676_g1_i7						IF2_PROMP	32.71	107				X1X327_ACYPI	38.14	97	Acyrthosiphon pisum (Pea aphid)	LOC100166300			INFB	0	0	0	1.92417	1.51233	1.37983	2.7586	2.36933	4.3845	0	0	0	NT_475415.1	1038-643,1716-897,1879-1426	LOC107051364	-
c180350_g1_i1						IF2_PROMP	42.31	78											INFB	0	0	0	0	1.40433	0	0	0	0.619	0	0	0	NT_478274.1	588-411,732-582,842-642,984-837,1112-930,1191-979	-	-
c264606_g1_i1						IF2_PROMP	31.97	122											INFB	0	0	0	0	0	0	0	0.219833	0.231	0	0	0	NT_465030.1	13152-12727,13187-12918	LOC107049790	-
c79455_g1_i2						ING2_MOUSE	73.81	42											ING2	0	0	0	0.1045	0	0.235	0	0.177167	0	1	0	1	NC_006091.4	40103095-40103363	ING2	1
c157195_g1_i2	5prime_partial	121	INHBC_MOUSE	76.47	119	INHBC_MOUSE	76.99	113			TGF_beta	U3IBK6_ANAPL	89.74	117	Anas platyrhynchos (Mallard) (Anas boschas)	INHBC			INHBC	0	0	0	1.16867	1.38367	0.2825	0.62	0.731667	0.636833	0	0	0	NT_463454.1	88599-88288,95514-94944	INHBE,LOC107049250	-
c157195_g2_i2	internal	266	INHBC_RAT	32.31	130	INHBC_HUMAN	34.92	126			TGFb_propeptide	H9H0S4_MELGA	81.1	127	Meleagris gallopavo (Common turkey)	INHBC			INHBC	0	0	0	0.152167	0.096	0.0488333	0.0306	0.149333	0.130833	0	0	0	NT_463454.1	95885-95506,96572-96156	LOC107049250	-
c157195_g2_i3	3prime_partial	235	INHBC_HUMAN	37.96	216	INHBC_HUMAN	31.78	214		0.82	TGFb_propeptide	H9H0S4_MELGA	77.92	231	Meleagris gallopavo (Common turkey)	INHBC			INHBC	0	0	0	0.316667	0.373	0.143833	0.1548	0.392333	0.238167	0	0	0	NT_463454.1	95887-95506,97277-96708	LOC107049250	-
c230165_g1_i1						INHBC_MOUSE	85.71	28											INHBC	0	0	0	0	0	0	0	0.1695	0	0	0	0	NT_463454.1	88155-88371,95155-95236	INHBE,LOC107049250	-
c177929_g1_i7	5prime_partial	300	IN80B_MOUSE	62.12	293	IN80B_HUMAN	58.49	265			Birna_RdRp/PAPA-1/zf-HIT	M7B6L9_CHEMY	84.62	273	Chelonia mydas (Green sea-turtle) (Chelonia agassizi)	INO80 complex subunit B			INO80B	0	0	0	7.77167	6.5285	6.02067	6.0954	5.68233	5.85717	0	0	1	NT_464186.1	982-1118,1338-1458,1723-1905,1987-2794	INO80B	1
c159248_g1_i1						INPP_MOUSE	56.92	65											INPP1	0	0	0	1.712	1.8025	0.501333	0.6142	2.714	2.1225	0	0	0	NT_463454.1	20393-20071	INPP1	1
c159248_g1_i4						INPP_MOUSE	56.92	65											INPP1	0	0	0	0.462	0.617167	0.206667	0.4704	0.687167	1.28067	0	0	0	NT_463454.1	20276-20071,22010-21454	GDF11,INPP1	1
c114330_g1_i1						SHIP2_HUMAN	73.33	75											INPPL1	0	0	0	6.03017	5.76033	3.75367	2.7456	4.2195	4.54833	1	0	1	NT_463138.1	420-566	-	0
c114330_g1_i2	5prime_partial	117	SHIP2_HUMAN	70.75	106	SHIP2_HUMAN	71.29	101			DUF3944/IGR/SAM_1/SAM_2	M7ARM7_CHEMY	70.8	113	Chelonia mydas (Green sea-turtle) (Chelonia agassizi)	Phosphatidylinositol-3COMMA4COMMA5-trisphosphate 5-phosphatase 2			INPPL1	0	0	0	2.7785	2.4515	0.614	0.4786	2.77167	2.7825	1	0	1	NT_463138.1	433-566	-	0
c154562_g1_i1	internal	104	SHIP2_MOUSE	52.17	46							F7CLI1_MONDO	50.85	59	Monodelphis domestica (Gray short-tailed opossum)	INPPL1			INPPL1	0	0	0	3.8945	1.7275	1.1915	1.4686	2.6285	2.06133	1	0	1	-	-	-	NA
c177047_g1_i1	3prime_partial	126	SHIP2_RAT	80.8	125	SHIP2_RAT	81.6	163			DUF1176	U3JUU0_FICAL	87.2	125	Ficedula albicollis (Collared flycatcher) (Muscicapa albicollis)	INPPL1			INPPL1	0	0	0	0	0	0.4485	0.3732	0.0595	0	1	0	1	-	-	-	NA
c189577_g1_i1	internal	306	SHIP2_HUMAN	91.51	271	SHIP2_HUMAN	91.51	271			Exo_endo_phos	A0A093QNI4_9PASS	95.94	271	Manacus vitellinus (golden-collared manakin)	Phosphatidylinositol 3COMMA4COMMA5-trisphosphate 5-phosphatase 2 (Fragment)			INPPL1	0	0	0	20.542	18.7362	12.9717	11.7576	19.3108	18.5425	1	0	1	NT_473094.1	1572-1417,1766-1673,1949-1848,2170-2055,2366-2275,4571-4488,5070-4849	LOC107051119	0
c189577_g1_i3	internal	170	SHIP2_HUMAN	92.62	149	SHIP2_RAT	92.62	149				A0A091W3B2_NIPNI	96.64	149	Nipponia nippon (Crested ibis) (Ibis nippon)	Phosphatidylinositol 3COMMA4COMMA5-trisphosphate 5-phosphatase 2 (Fragment)			INPPL1	0	0	0	8.58133	6.64617	1.89733	1.4158	5.53967	3.53967	1	0	1	NT_473094.1	1572-1417,1766-1673,1949-1848,2229-2055	LOC107051119	0
c179782_g1_i6	internal	101	INT3_HUMAN	93.85	65	INT3_PONAB	93.85	65				M7AYL4_CHEMY	96.05	76	Chelonia mydas (Green sea-turtle) (Chelonia agassizi)	Guanylate cyclase (EC 4.6.1.2)			INTS3	0	0	0	1.00183	0.908333	0.466667	0.4338	0.8355	1.05033	1	0	1	NT_476435.1	2001-1844,2220-2075	LOC107051438	0
c358989_g1_i1						IPO5_HUMAN	100	84											IPO5	0	0	0	0	0.240167	0	0	0	0	0	0	1	-	-	-	NA
c185075_g3_i1						IQGA3_HUMAN	58.82	34											IQGAP3	0	0	0	0	0	0.311	0.23	0.496833	0.172833	0	0	0	NT_470481.1	697-964	LOC101748617	-
c185075_g4_i1						IQGA3_HUMAN	72.92	48											IQGAP3	0	0	0	0.274667	0	2.93517	1.8338	0.895833	0.494	0	0	0	NT_470481.1	283-483	LOC101748617	-
c182604_g1_i18						IQEC1_HUMAN	90.91	22											IQSEC1	0	0	0	0.298333	0.0748333	0.146667	0.0774	0.0551667	0.553667	1	0	1	NC_006099.4	5316538-5316233	IQSEC1	1
c177934_g1_i1	internal	409	IQEC2_MOUSE	47.73	440	IQEC2_MOUSE	48.5	266				H0VDQ4_CAVPO	54.47	358	Cavia porcellus (Guinea pig)	IQSEC2			IQSEC2	1	0	0	0	0.0256667	6.82533	8.7912	0	0	0	0	0	-	-	-	-
c177934_g1_i2	internal	359	IQEC2_MOUSE	51.44	313	IQEC2_HUMAN	55.9	195			IQ	H0VDQ4_CAVPO	55.63	293	Cavia porcellus (Guinea pig)	IQSEC2			IQSEC2	1	0	0	0.176333	0.0905	9.89167	5.5566	0.0731667	0.161667	0	0	0	-	-	-	-
c177934_g1_i3	internal	333	IQEC2_HUMAN	49.85	325	IQEC2_HUMAN	49.63	272				G1KJ38_ANOCA	50.15	331	Anolis carolinensis (Green anole) (American chameleon)	IQSEC2			IQSEC2	1	0	0	0.206	0.133667	0.570667	0.7852	0.9525	0.433167	0	0	0	-	-	-	-
c177934_g1_i4	internal	328	IQEC2_HUMAN	50.16	321	IQEC2_HUMAN	50	268				G1KJ38_ANOCA	50.15	333	Anolis carolinensis (Green anole) (American chameleon)	IQSEC2			IQSEC2	1	0	0	1.979	2.159	0.233833	0.1418	1.32917	0.449167	0	0	0	-	-	-	-
c309700_g1_i1	internal	109	IQEC2_MOUSE	56.96	79							A0A061HUB4_CRIGR	56.96	79	Cricetulus griseus (Chinese hamster) (Cricetulus barabensis griseus)	IQ motif and SEC7 domain-containing protein 1			IQSEC2	1	0	0	0.993	0.5535	2.6945	2.5472	0.5755	0.336	0	0	0	-	-	-	-
c429392_g1_i1						IQEC2_HUMAN	90.32	31											IQSEC2	1	0	0	0	0	0	0	0	0.488167	0	0	0	-	-	-	-
c83368_g1_i1	internal	171	IQEC2_MOUSE	38.16	152	IQEC2_MOUSE	41.73	139			GBP_repeat/Herpes_BLRF2/Rab5-bind/SlyX	F7IAJ8_CALJA	39.04	187	Callithrix jacchus (White-tufted-ear marmoset)	IQSEC2			IQSEC2	1	0	0	0.222333	0.2415	51.8145	39.9622	0.2065	0.3225	0	0	0	-	-	-	-
c118132_g2_i1						IRS1_HUMAN	90.24	41											IRS1	0	0	0	0	0.171333	0.178	0	0	0	1	0	1	NC_006096.4	9245477-9245257	IRS1	1
c106982_g1_i1						ISC2A_MOUSE	77.42	31											ISOC2A	0	0	0	0	0.5065	0	0	0.4225	0.710333	0	0	0	NT_467871.1	451-657	LOC107050412	-
c137721_g1_i2	5prime_partial	270	ISC2A_MOUSE	67.51	197	ISC2A_MOUSE	67.54	191			Isochorismatase	H9GMK1_ANOCA	68.02	197	Anolis carolinensis (Green anole) (American chameleon)	ISOC2			ISOC2A	0	0	0	3.76717	2.8755	2.624	0.9474	0.5695	1.85833	0	0	0	NT_467871.1	551-423,1303-1232,2067-1855,2674-2346	LOC107050412	-
c137721_g1_i3	5prime_partial	241	ISC2A_MOUSE	67.51	197	ISC2A_MOUSE	67.54	191			Isochorismatase	J3SCI0_CROAD	64.68	201	Crotalus adamanteus (Eastern diamondback rattlesnake)	Isochorismatase domain-containing protein 2COMMA mitochondrial			ISOC2A	0	0	0	3.93533	2.55817	2.22617	3.0414	2.83833	0.582833	0	0	0	NT_467871.1	551-423,1303-1232,2067-1855,2553-2346	LOC107050412	-
c164820_g1_i1	5prime_partial	688	INO1A_XENLA	80.11	528	INO1A_XENLA	79.96	529			Inos-1-P_synth/NAD_binding_5	A0A091V3N6_NIPNI	94.26	523	Nipponia nippon (Crested ibis) (Ibis nippon)	Inositol-3-phosphate synthase 1-A (Fragment)			ISYNA1-A	0	0	0	0.643833	0.441833	0.393	0.4822	1.41783	0.955833	0	0	0	NC_006115.4	3947158-3947678,3947760-3947923,3948039-3948171,3948234-3948431,3948501-3948654,3948735-3948952,3949108-3949281,3949356-3949470,3949557-3949777,3950005-3950380	ISYNA1	-
c164820_g1_i3	5prime_partial	469	INO1A_XENLA	81.93	415	INO1A_XENLA	81.93	415			Inos-1-P_synth/NAD_binding_5	A0A091V3N6_NIPNI	95.17	414	Nipponia nippon (Crested ibis) (Ibis nippon)	Inositol-3-phosphate synthase 1-A (Fragment)			ISYNA1-A	0	0	0	0.683333	0.981333	0.684833	0.7472	1.2185	0.953833	0	0	0	NC_006115.4	3947158-3947256,3947548-3947678,3947760-3947923,3948039-3948171,3948234-3948431,3948501-3948654,3948735-3948952,3949108-3949281,3949356-3950380	ISYNA1	-
c164820_g1_i5	complete	535	INO1A_XENLA	80.97	494	INO1A_XENLA	81.35	488			Inos-1-P_synth/NAD_binding_5	A0A091V3N6_NIPNI	94.89	489	Nipponia nippon (Crested ibis) (Ibis nippon)	Inositol-3-phosphate synthase 1-A (Fragment)			ISYNA1-A	0	0	0	0.183167	0.283833	0.06	0.1606	0	0.0741667	0	0	0	NC_006115.4	3947158-3947923,3948039-3948171,3948234-3948431,3948501-3948654,3948735-3948952,3949108-3949281,3949356-3949470,3949557-3949777,3950005-3950380	ISYNA1	-
c164820_g1_i7	5prime_partial	589	INO1A_XENLA	79.96	529	INO1A_XENLA	79.96	529			Inos-1-P_synth/NAD_binding_5	A0A091V3N6_NIPNI	94.26	523	Nipponia nippon (Crested ibis) (Ibis nippon)	Inositol-3-phosphate synthase 1-A (Fragment)			ISYNA1-A	0	0	0	15.1452	21.9412	26.0022	36.9592	36.0772	38.5315	0	0	0	NC_006115.4	3947158-3947256,3947548-3947678,3947760-3947923,3948039-3948171,3948234-3948431,3948501-3948654,3948735-3948952,3949108-3949281,3949356-3949470,3949557-3949777,3950005-3950380	ISYNA1	-
c164820_g1_i8	5prime_partial	253	INO1A_XENLA	78.61	201	INO1A_XENLA	80.91	330			NAD_binding_5	A0A091V3N6_NIPNI	92	200	Nipponia nippon (Crested ibis) (Ibis nippon)	Inositol-3-phosphate synthase 1-A (Fragment)		<0.01	ISYNA1-A	0	0	0	0.2965	0.665167	0.351167	0.4324	0.893333	0.703167	0	0	0	NC_006115.4	3947158-3947256,3947548-3947678,3947760-3947923,3948039-3948171,3948234-3948654,3948735-3948952,3949108-3949281,3949356-3949470,3949557-3949777,3950005-3950380	ISYNA1	-
c164820_g1_i9	complete	535	INO1A_XENLA	80.97	494	INO1A_XENLA	81.35	488			Inos-1-P_synth/NAD_binding_5	A0A091V3N6_NIPNI	94.89	489	Nipponia nippon (Crested ibis) (Ibis nippon)	Inositol-3-phosphate synthase 1-A (Fragment)			ISYNA1-A	0	0	0	0.256	0.206167	0.285167	0.1482	0.206833	0.359667	0	0	0	NC_006115.4	3947158-3947256,3947548-3947923,3948039-3948171,3948234-3948431,3948501-3948654,3948735-3948952,3949108-3949281,3949356-3949470,3949557-3949777,3950005-3950380	ISYNA1	-
c186349_g1_i10						ITA2B_HUMAN	52.73	55											ITGA2B	0	0	0	0.192	0.249667	0	0.1954	0.103	0.0185	0	0	0	NT_467539.1	11956-12133,12212-12401	LOC101749783	-
c185098_g1_i1						ITA3_MOUSE	80.65	31											ITGA3	0	0	0	0	0.188667	0	0	0	0.397167	0	1	1	NC_006114.4	3197701-3197493	ITGA3	1
c183804_g1_i1	3prime_partial	352	ITA5_HUMAN	59.88	334	ITA5_MOUSE	59.37	347			Integrin_alpha2	X2C5I8_CHICK	89.61	337	Gallus gallus (Chicken)	Itga5			ITGA5	0	0	0	0.7535	2.13817	0.347	0.1204	0.3655	0.0953333	0	0	1	NT_468535.1	1157-1104,1443-1249,2963-2835,3226-3177,3532-3468,4339-4215,4552-4432,5668-5453,12382-12207,12559-12471,13280-13198,13454-13347,14352-14202,14506-14436,15522-15383,21709-22092	LOC107050106,LOC107050549	-
c183804_g1_i11	3prime_partial	652	ITA5_XENLA	62.17	637	ITA5_MOUSE	66.17	609		0.762	FG-GAP/Integrin_alpha2/VCBS	X2C5I8_CHICK	100	640	Gallus gallus (Chicken)	Itga5			ITGA5	0	0	0	29.8387	42.4475	3.54333	2.8958	4.72433	4.92533	0	0	1	NT_464758.1	21709-22092	-	-
c183804_g1_i12	3prime_partial	223	ITA5_HUMAN	66.67	222	ITA5_MOUSE	63.01	292				X2C5I8_CHICK	84.68	222	Gallus gallus (Chicken)	Itga5			ITGA5	0	0	0	1.356	0.721167	0.461667	0.3886	0	0.204667	0	0	1	NT_468535.1	1157-1104,1443-1249,2963-2835,3226-3177,3532-3468,4339-4215,4552-4432,5668-5453	LOC107050549	-
c183804_g1_i3						ITA5_HUMAN	87.88	33											ITGA5	0	0	0	1.07467	1.85467	0.124167	0	0.345667	0.143167	0	0	1	NT_468535.1	1157-1104,1459-1249	LOC107050549	-
c183804_g1_i4	complete	173	ITA5_XENLA	60.74	163	ITA5_XENLA	60.98	164			FG-GAP/FG-GAP_2/VCBS	X2C5I8_CHICK	97.55	163	Gallus gallus (Chicken)	Itga5			ITGA5	0	0	0	0.0581667	0.8135	0	0.0496	0.0243333	0.0576667	0	0	1	NT_468535.1	455-215,681-550	LOC107050549	-
c183804_g1_i5	complete	489	ITA5_XENLA	62.53	475	ITA5_MOUSE	66.89	447		0.762	FG-GAP/VCBS	X2C5I8_CHICK	99.16	479	Gallus gallus (Chicken)	Itga5			ITGA5	0	0	0	1.27483	0.554667	0.104833	0.1018	0.407833	0.088	0	0	1	NT_464758.1	21709-22092	-	-
c183804_g1_i7	complete	548	ITA5_MOUSE	55.84	548	ITA5_MOUSE	55.97	561	o497-519i		Integrin_alpha2	X2C5I8_CHICK	94.53	548	Gallus gallus (Chicken)	Itga5			ITGA5	0	0	0	25.054	30.1712	2.57233	2.0974	3.78733	3.65717	0	0	1	NT_466291.1	6862-6702,7413-6896,7919-7786,8705-8595,9666-9552,9859-9774,11021-10866,12382-12272,12559-12471,13280-13198,13454-13347,14352-14202,14506-14436,15522-15383	LOC107050106	-
c183804_g3_i1						ITA5_HUMAN	42.65	68											ITGA5	0	0	0	0	0	0.269667	0.3926	0.208333	0	0	0	1	NT_468535.1	1230-1479	LOC107050549	-
c151384_g1_i1	internal	298	ITAL_HUMAN	27.69	242	ITAL_HUMAN	34.38	96			Integrin_alpha2	M7AHS5_CHEMY	30	240	Chelonia mydas (Green sea-turtle) (Chelonia agassizi)	Integrin alpha-L			ITGAL	0	0	0	12.2927	11.0335	4.997	6.1732	5.85533	5.07967	0	0	0	-	-	-	-
c18547_g1_i1						ITAL_HUMAN	54.9	51											ITGAL	0	0	0	0.256167	0	0.438	0.238	0.6005	0	0	0	0	NT_476572.1	395-308,892-805,1390-1303,1671-1459	-	-
c151016_g1_i1	complete	160	ITB7_MOUSE	52.86	70				i71-93o	0.87	Integrin_b_cyt	U6D7Q6_NEOVI	63.49	63	Neovison vison (American mink) (Mustela vison)	ITB7			ITGB7	0	0	1	1.76833	1.6895	0.0466667	0.2566	0.3115	0.231333	0	0	0	NC_006115.4	3961180-3961382,3961474-3961760	LRRC25	-
c191688_g3_i10	5prime_partial	220	ITB7_MOUSE	42.86	140	ITB2_MOUSE	36.92	65			EGF_2/hEGF	G1KFZ3_ANOCA	46.15	156	Anolis carolinensis (Green anole) (American chameleon)	ITGB7			ITGB7/ITGB2	0	0	1	0.3045	0.333167	0.0185	0.0178	0.012	0.0285	1	1	1	NT_464648.1	6188-6432,6770-7310	LOC107049666	-
c76765_g1_i1	internal	102	IPIL2_MOUSE	60.61	99	IPIL2_HUMAN	64.47	76			DUF3197	H0ZGK4_TAEGU	87.37	95	Taeniopygia guttata (Zebra finch) (Poephila guttata)	ITPRIPL2			ITPRIPL2	0	0	0	0.313	0.354833	0.0695	0.074	0.2495	0.197	0	0	1	NC_006101.4	8507248-8506945	ITPRIPL2	1
c217721_g1_i1						IVD_SOLTU	70.59	68											IVD	0	0	0	0	0	0	0.6006	0	0	1	1	1	-	-	-	NA
c162869_g1_i2	complete	184	JAGN1_HUMAN	85.25	183	JAGN1_BOVIN	84.97	173	i40-62o97-119i139-161o		DUF1352	G1N8L4_MELGA	99.45	183	Meleagris gallopavo (Common turkey)	JAGN1			JAGN1	0	0	0	15.038	10.5397	20.3752	19.7448	18.7447	18.4843	0	0	0	NC_006099.4	11514076-11514123,11514270-11514370,11514515-11515225	JAGN1,LOC101752289	1
c162869_g1_i3	complete	184	JAGN1_HUMAN	85.25	183	JAGN1_BOVIN	84.92	179	i40-62o97-119i139-161o		DUF1352	G1N8L4_MELGA	99.45	183	Meleagris gallopavo (Common turkey)	JAGN1			JAGN1	0	0	0	4.56567	3.54533	5.027	4.298	5.05533	5.47033	0	0	0	NC_006099.4	11513910-11514088,11514268-11514370,11514515-11515225	JAGN1,LOC101752289,RPUSD3	1
c162869_g1_i4	complete	130	JAGN1_BOVIN	87.6	129	JAGN1_RAT	65.92	223	o43-65i85-107o		DUF1352	G1N8L4_MELGA	99.22	129	Meleagris gallopavo (Common turkey)	JAGN1			JAGN1	0	0	0	0.219167	0.411667	0.497833	0.3222	0.419833	0.356333	0	0	0	NC_006099.4	11514076-11514123,11514270-11515225	JAGN1,LOC101752289	1
c50847_g1_i1						JGN1B_DANRE	75	28											JAGN1B	0	0	0	0.364167	0.473167	0	0	0.308667	0	0	0	0	NC_006099.4	11514559-11514308	JAGN1	-
c180927_g3_i4	5prime_partial	151	JOS2_HUMAN	48.89	180	JOS2_HUMAN	47.95	171			Josephin	A0A091FKC2_9AVES	56	175	Cuculus canorus (common cuckoo)	Josephin-2 (Fragment)			JOSD2	1	0	0	0.811167	0.662167	0.553	0.6578	0.763167	0.133167	0	0	0	NT_473605.1	549-746,852-989	LOC107051183	-
c180927_g3_i5	5prime_partial	193	JOS2_HUMAN	68.33	180	JOS2_HUMAN	68.42	171			Josephin	A0A099YX57_TINGU	81.13	159	Tinamus guttatus (White-throated tinamou)	Josephin-2 (Fragment)			JOSD2	1	0	0	16.3797	15.9125	11.3988	11.583	10.8913	11.9872	0	0	0	NT_473605.1	550-746,852-989	LOC107051183	-
c179589_g1_i1						KANL1_MOUSE	78.48	79											KANSL1	0	0	0	0.4075	0.352667	0.0683333	0.1416	0.899	0.921167	1	0	1	NC_006114.4	3121949-3122564	KANSL1	1
c163705_g1_i3						KAT5_PONAB	90.91	44											KAT5	0	0	0	4.3775	3.944	1.567	1.2792	2.17417	2.84633	1	0	1	NT_464141.1	57729-57475	KAT5	1
c163705_g3_i1						KAT5_RAT	90	40											KAT5	0	0	0	0.491333	0.860667	1.16467	1.2386	1.461	0.921333	1	0	1	NT_464141.1	57536-57749	KAT5	1
c45583_g1_i1	internal	366	KCNA3_MOUSE	69.84	368	KCNA7_HUMAN	72.58	372	i123-145o180-202i283-305o320-342i344-364o		BTB_2/Ion_trans/Ion_trans_2/PKD_channel	A0A091V395_NIPNI	88.28	367	Nipponia nippon (Crested ibis) (Ibis nippon)	Potassium voltage-gated channel subfamily A member 3 (Fragment)			KCNA3/KCNA7	1	0	0	0.00916667	0.03	0.713333	0.9696	0.0415	0.0151667	0	1	1	NT_468678.1	795-1264,5381-6011	LOC107050569	-
c126074_g1_i1	internal	225	KCNA7_MOUSE	68.4	231	KCNA7_MOUSE	73.47	196	o22-44i124-146o161-183i		Ion_trans/Ion_trans_2/PKD_channel	M7C7L8_CHEMY	69.68	221	Chelonia mydas (Green sea-turtle) (Chelonia agassizi)	Potassium voltage-gated channel subfamily A member 7			KCNA7	1	0	0	0.8135	0.362167	0.180167	0.1122	0.371667	0.231667	0	0	0	NT_468678.1	5908-5388,6137-5983	LOC107050569	-
c126074_g1_i2	internal	250	KCNA7_MOUSE	78.79	231	KCNA7_MOUSE	85.71	196	o22-44i125-147o162-184i186-208o		Ion_trans/Ion_trans_2/PKD_channel	M7C7L8_CHEMY	80.09	221	Chelonia mydas (Green sea-turtle) (Chelonia agassizi)	Potassium voltage-gated channel subfamily A member 7			KCNA7	1	0	0	0.3965	0.110833	0.1025	0.1104	0.0978333	0.0861667	0	0	0	NT_468678.1	6137-5388	LOC107050569	-
c172317_g1_i2	5prime_partial	313	KCAB2_BOVIN	47.73	331	KCAB2_BOVIN	48.43	318			Aldo_ket_red	H9G8P2_ANOCA	49.09	330	Anolis carolinensis (Green anole) (American chameleon)	KCNAB3			KCNAB2	0	0	0	0.283667	2.90567	1.35217	3.3868	2.91017	7.0915	1	0	1	-	-	-	NA
c172317_g1_i3	5prime_partial	334																	KCNAB2	0	0	0	7.94667	5.198	5.92333	6.6104	6.62483	3.93133	1	0	1	-	-	-	NA
c172317_g1_i5	complete	202	KCAB2_BOVIN	42.99	221	KCAB2_RAT	43.57	280			Aldo_ket_red	K7FSH1_PELSI	42.53	221	Pelodiscus sinensis (Chinese softshell turtle) (Trionyx sinensis)	KCNAB3			KCNAB2	0	0	0	0.0415	0.1425	0.0251667	0.2308	0.2665	0.131667	1	0	1	-	-	-	NA
c172317_g1_i8	5prime_partial	300	KCAB2_BOVIN	44.16	317	KCAB2_RAT	46.43	280			Aldo_ket_red	K7FSH1_PELSI	47.18	301	Pelodiscus sinensis (Chinese softshell turtle) (Trionyx sinensis)	KCNAB3			KCNAB2	0	0	0	0	0.113333	0.193833	0.1962	0.161	0.164667	1	0	1	-	-	-	NA
c187279_g1_i2						KCIP2_MOUSE	92	25											KCNIP2	0	0	0	0	0	0	0.1024	0.287333	0.154333	1	1	1	NC_006093.4	22648913-22649196	KCNIP2	1
c177522_g1_i5						CSEN_BOVIN	36.71	79											KCNIP3	0	0	0	0.167	0.281333	0.304333	0.3568	0.674667	0.333	0	0	0	NT_467818.1	2266-1917,2811-2650	LOC107050404	-
c168609_g2_i2						KCNN2_HUMAN	83.33	60											KCNN2	0	0	0	0	0	0	0.2064	0.441167	0	0	1	1	NC_006115.4	3370879-3371106	LOC429723	0
c106662_g1_i1	internal	141	KCNN3_PIG	76.92	130	KCNN3_PIG	80.58	103				U6CYY9_NEOVI	77.69	130	Neovison vison (American mink) (Mustela vison)	KCNN3			KCNN3	0	0	0	0.872833	2.03033	7.46667	8.6852	1.83417	2.267	0	0	0	NC_006112.3	1780168-1779768	LOC100858107	-
c107986_g1_i1						KCNN3_RAT	93.1	29											KCNN3	0	0	0	0.183	0.227	0.791167	1.6776	0.454667	0.0715	0	0	0	NC_006112.3	1780336-1780209,1780341-1780153	LOC100858107	-
c79794_g1_i1	internal	104	KCNN4_MOUSE	30.09	113	KCNN4_MOUSE	34.62	78			CaMBD	A0A061HV21_CRIGR	33.33	114	Cricetulus griseus (Chinese hamster) (Cricetulus barabensis griseus)	Intermediate conductance calcium-activated potassium channel protein 4			KCNN4	0	1	0	0.139167	0.129333	0.207167	0.072	0.357167	0.4055	0	0	0	-	-	-	-
c91472_g1_i1						KDEL2_RAT	68.18	44											KDELC2	0	0	0	7.56783	2.9085	0.346833	0.114	1.24317	0.725333	1	0	1	NC_006088.4	180248613-180248856	KDELC2	1
c91472_g1_i2						KDEL2_HUMAN	65	40											KDELC2	0	0	0	0	0	0.224833	0.121	0.173833	0.128	1	0	1	NC_006088.4	180248613-180248855	KDELC2	1
c187820_g1_i10	5prime_partial	182	KDM5C_MOUSE	96.47	170	KDM5C_MOUSE	96.47	170			JmjC	Q9BDI5_BOVIN	96.47	170	Bos taurus (Bovine)	SMCX-like protein			KDM5C	0	0	0	4.71433	7.379	7.74617	5.294	9.0445	6.76333	0	0	0	-	-	-	-
c187820_g1_i13	5prime_partial	852	KDM5C_HUMAN	74.62	855	KDM5C_HUMAN	73.68	855			JmjC/PHD/PLU-1/zf-C5HC2	G1KDE6_ANOCA	81.5	838	Anolis carolinensis (Green anole) (American chameleon)	kdm5c			KDM5C	0	0	0	19.6477	21.1963	15.7777	16.9262	29.4098	31.446	0	0	0	-	-	-	-
c187820_g1_i2	complete	695	KDM5C_HUMAN	65.15	703	KDM5C_HUMAN	71.22	945		0.568	JmjC/PHD/PLU-1/zf-C5HC2	G1KDE6_ANOCA	73.22	687	Anolis carolinensis (Green anole) (American chameleon)	kdm5c			KDM5C	0	0	0	7.497	4.735	2.01567	1.3424	5.23717	5.099	0	0	0	-	-	-	-
c187820_g1_i4	5prime_partial	456	KDM5C_HUMAN	65.25	446	KDM5C_HUMAN	66.49	385			PHD/PLU-1	G1KDE6_ANOCA	73.44	433	Anolis carolinensis (Green anole) (American chameleon)	kdm5c			KDM5C	0	0	0	0.1475	0.2235	0	0.1242	0.0806667	0.183333	0	0	0	-	-	-	-
c231014_g1_i1						KDM6A_HUMAN	84.91	53											KDM6A	0	0	0	0	0	0.265667	0	0.629833	0	0	0	1	NC_006088.4	110980654-110980860	KDM6A	1
c153128_g1_i1	internal	176	KDM6B_MOUSE	48.21	168	KDM6B_HUMAN	45	160			TPR_1/TPR_11/TPR_12/TPR_17/TPR_2	G9K727_MUSPF	46.99	166	Mustela putorius furo (European domestic ferret) (Mustela furo)	Lysine-specific demethylase 6B (Fragment)			KDM6B	0	0	1	0.761	0	0.500333	0.044	1.15017	0	0	0	0	-	-	-	-
c153128_g1_i2	internal	191	KDM6B_HUMAN	42.39	184	KDM6B_HUMAN	64.29	56			TPR_1/TPR_11/TPR_12/TPR_17/TPR_2	G5B5E0_HETGA	41.62	185	Heterocephalus glaber (Naked mole rat)	Lysine-specific demethylase 6B			KDM6B	0	0	1	0.496833	1.96917	0.239	0.7872	0.494667	2.57733	0	0	0	-	-	-	-
c153128_g1_i3	internal	100	KDM6B_HUMAN	51.25	80	KDM6B_HUMAN	64.29	56			TPR_1/TPR_11/TPR_12/TPR_14/TPR_17/TPR_2	G9K727_MUSPF	64.81	54	Mustela putorius furo (European domestic ferret) (Mustela furo)	Lysine-specific demethylase 6B (Fragment)			KDM6B	0	0	1	1.158	0	0.380167	0.1948	0.434667	0.285	0	0	0	-	-	-	-
c153128_g1_i4	internal	164	KDM6B_MOUSE	46.5	157	KDM6B_HUMAN	43.24	148			TPR_1/TPR_11/TPR_12/TPR_14/TPR_17/TPR_2	G9K727_MUSPF	45.45	154	Mustela putorius furo (European domestic ferret) (Mustela furo)	Lysine-specific demethylase 6B (Fragment)			KDM6B	0	0	1	0.0911667	0.287167	0	0.1644	0.051	0.515333	0	0	0	-	-	-	-
c153128_g2_i1						KDM6B_HUMAN	53.06	49											KDM6B	0	0	1	5.16433	4.61	4.15117	4.4894	6.776	9.9175	0	0	0	-	-	-	-
c167050_g3_i4						KDM6B_HUMAN	94.87	39											KDM6B	0	0	1	7.09017	6.32333	1.32217	1.4236	7.22767	6.6735	0	0	0	-	-	-	-
c167050_g3_i5						KDM6B_MOUSE	80	65											KDM6B	0	0	1	3.67083	1.93333	0.8125	0.7002	3.5585	2.26517	0	0	0	-	-	-	-
c167050_g3_i8	5prime_partial	119	KDM6B_HUMAN	85.05	107	KDM6B_HUMAN	85.05	107			PHD	Q8K0Z1_MOUSE	85.05	107	Mus musculus (Mouse)	Kdm6b			KDM6B	0	0	1	3.31917	1.18083	1.08833	0.4724	2.04633	0.763167	0	0	0	-	-	-	-
c139296_g1_i1	5prime_partial	464	KEAP1_PIG	82.97	417	KEAP1_PIG	82.97	417			BACK/Kelch_1/Kelch_2/Kelch_3/Kelch_4/Kelch_5/Kelch_6	H0V9Z4_CAVPO	83.21	417	Cavia porcellus (Guinea pig)	KEAP1			KEAP1	0	0	0	5.22	5.35417	2.466	3.4168	4.00217	5.471	0	0	0	NT_466827.1	4210-3973,5522-5340,7319-7111,8519-8262,9688-8865	LOC100858752	-
c144374_g1_i1	5prime_partial	321	KHK_MOUSE	67.91	296	KHK_MOUSE	67.91	296			PfkB	U3K815_FICAL	79.73	296	Ficedula albicollis (Collared flycatcher) (Muscicapa albicollis)	KHK			KHK	0	0	0	0.245667	0.241833	0.0168333	0.01	0.02	0.054	0	0	0	NC_006090.4	104952675-104952836,104952903-104953021,104953125-104953260,104953431-104953504,104953578-104953728,104953891-104953980,104954083-104954242,104954335-104954472	KHK	1
c144374_g1_i3						KHK_RAT	73.17	82											KHK	0	0	0	0.765333	0.4825	0.0741667	0	0.376167	0.0716667	0	0	0	NC_006090.4	104953995-104954242,104954335-104954472	KHK	1
c396682_g1_i1						K1161_HUMAN	57.53	73											KIAA1161	0	0	0	0.190667	0	0	0	0.155167	0	0	0	1	-	-	-	NA
c104162_g1_i1	internal	141	KIF1C_MOUSE	72.15	79	KIF1C_HUMAN	58.9	73				L5JZ21_PTEAL	63.73	102	Pteropus alecto (Black flying fox)	Kinesin-like protein			KIF1C	0	0	0	0.597167	0.620833	0.258833	0.3836	0.694	0.8585	0	0	0	NT_471921.1	5946-5512	-	-
c132399_g1_i1	3prime_partial	150	KIF1C_HUMAN	78.52	149	KIF1C_HUMAN	77.93	145			Kinesin	H9G5Z1_ANOCA	82.55	149	Anolis carolinensis (Green anole) (American chameleon)	KIF1C			KIF1C	0	0	0	10.0848	10.5562	4.63767	3.5152	10.0213	10.3317	0	0	0	NT_470701.1	7578-7636,8016-8170	-	-
c144168_g2_i1						KIF1C_HUMAN	58.33	48											KIF1C	0	0	0	10.9063	13.378	4.67283	4.9486	8.90633	11.5583	0	0	0	NT_471921.1	6012-5945,6782-6607	-	-
c167759_g1_i1	internal	288	KIF1C_MOUSE	70.99	262	KIF1C_HUMAN	73	237			FHA	D2I1K0_AILME	69.26	270	Ailuropoda melanoleuca (Giant panda)	Kinesin-like protein (Fragment)			KIF1C	0	0	0	10.3062	10.9598	2.25167	2.1466	7.62117	6.5	0	0	0	NT_461701.1	708-826,2329-2411,3105-3174	-	-
c167759_g1_i3						KIF1C_MOUSE	100	35											KIF1C	0	0	0	0.732833	0.172667	0.204833	0	0	0	0	0	0	NT_461701.1	2329-2539	-	-
c167759_g2_i1	5prime_partial	213	KIF1C_HUMAN	88.5	200	KIF1C_HUMAN	88.5	200			Kinesin	H9G5Z1_ANOCA	90	200	Anolis carolinensis (Green anole) (American chameleon)	KIF1C			KIF1C	0	0	0	11.3482	12.756	5.38983	4.2296	11.4525	13.199	0	0	0	NT_461699.1	210-140,1086-1007,2291-2211,2905-2789	LOC107056768	-
c167759_g2_i2	internal	138	KIF1C_HUMAN	86.26	131	KIF1C_HUMAN	89.72	107			Kinesin	M3ZPG8_XIPMA	85.27	129	Xiphophorus maculatus (Southern platyfish) (Platypoecilus maculatus)	Kinesin-like protein (Fragment)			KIF1C	0	0	0	8.23767	8.0725	2.44183	2.7764	7.25517	8.7815	0	0	0	NT_461701.1	1-115	-	-
c393057_g1_i1	internal	141	KIF22_MOUSE	39.2	125						Kinesin	R7UC82_CAPTE	45.16	93	Capitella teleta (Polychaete worm)	Kinesin-like protein (Fragment)			KIF22	0	0	0	0.305333	0.3225	0.417333	0.157	0.153667	0.159	0	0	0	-	-	-	-
c121870_g1_i1	5prime_partial	100	KF22A_XENLA	36.76	68	KF22A_XENLA	36.76	68			HHH/HHH_3/HHH_6	A0A033UZE3_STAAU	44	50	Staphylococcus aureus C0673	Uncharacterized protein			KIF22-A	0	0	0	0.127667	0.065	0.603833	0.4242	2.50117	1.10683	0	0	0	NT_466196.1	10043-9977,12135-12074	LOC107050082	-
c185167_g2_i1	5prime_partial	466	KIF5A_MOUSE	76.32	456	KIF5A_RAT	74.78	456			ADIP/DivIVA/Microtub_assoc/Reo_sigmaC/YecM	A0A061IR63_CRIGR	76.52	460	Cricetulus griseus (Chinese hamster) (Cricetulus barabensis griseus)	Kinesin-like protein			KIF5A	1	0	0	0.445833	0.648333	63.546	62.3354	11.7672	15.4187	0	0	0	NT_465525.1	9742-9598,10463-10356,10575-10539,10766-10697,11467-11374,13275-13056,16299-16188,16995-16923,17154-17093	-	-
c185167_g2_i10	5prime_partial	362	KIF5A_MOUSE	70.75	359	KIF5A_RAT	69.49	354			ADIP/DivIVA/Microtub_assoc/Reo_sigmaC/YecM	A0A061IR63_CRIGR	70.95	358	Cricetulus griseus (Chinese hamster) (Cricetulus barabensis griseus)	Kinesin-like protein			KIF5A	1	0	0	0.139333	0.229833	10.6528	7.534	1.49	2.16567	0	0	0	NT_465525.1	9742-9598,10463-10356,10575-10539,10766-10697,11467-11374,13275-13056,16299-16188,16995-16923,17154-17093	-	-
c185167_g2_i3	3prime_partial	394	KIF5A_MOUSE	95.36	323	KIF5A_MOUSE	96.21	317			Kinesin/PcfJ	A7E3C1_BOVIN	94.43	323	Bos taurus (Bovine)	KIF5A			KIF5A	1	0	0	0.009	0.019	1.53433	7.1624	0.898	3.36817	0	0	0	NT_468326.1	9845-10549	-	-
c185167_g2_i5	3prime_partial	603	KIF5A_MOUSE	83.22	584	KIF5A_MOUSE	82.7	578	o244-263i		IncA/Kinesin	G3QHY2_GORGO	82.79	587	Gorilla gorilla gorilla (Western lowland gorilla)	KIF5A			KIF5A	1	0	0	0.0773333	0.0926667	46.7593	42.6264	6.181	7.26467	0	0	0	NT_468326.1	9845-10549	-	-
c185167_g2_i6	internal	269	KIF5A_MOUSE	98.86	175	KIF5A_MOUSE	98.86	175			Kinesin/PcfJ	Q9GMV1_MACFA	98.29	175	Macaca fascicularis (Crab-eating macaque) (Cynomolgus monkey)	Kinesin-like protein			KIF5A	1	0	0	0.105167	0.073	8.12183	6.4794	4.218	4.99167	0	0	0	NT_473355.1	520-161,687-586,1659-1533,2687-2597,2893-2765	-	-
c185167_g3_i1	internal	177	KIF5A_MOUSE	81.25	48	KIF5A_MOUSE	81.25	48				U6DAC0_NEOVI	77.08	48	Neovison vison (American mink) (Mustela vison)	KIF5A			KIF5A	1	0	0	0	0.0241667	0	0.0576	0.350333	1.099	0	0	0	NT_472839.1	5178-4649	-	-
c192076_g5_i1	3prime_partial	254	KLK1_MOUSE	41.7	259	KLK6_RAT	40.6	234		0.84	Trypsin	H0XRZ4_OTOGA	44.27	253	Otolemur garnettii (Small-eared galago) (Garnett's greater bushbaby)	KLK1			KLK1/KLK6	0	0	0	4.4625	6.56217	1.29433	2.6608	0.924167	1.75817	0	0	0	-	-	-	-
c151331_g1_i1						KLK11_HUMAN	52	50											KLK11	0	0	0	0.715667	0.2185	0.709333	1.361	5.68933	2.45983	0	0	0	-	-	-	-
c416406_g1_i1						KLK14_MOUSE	50	70											KLK14	0	0	0	0	0	0	0	0	0.226333	0	0	0	-	-	-	-
c73507_g1_i1						KLK6_HUMAN	61.7	47											KLK6	0	0	0	1.46117	0.674833	0.449833	0.2998	1.80467	0.357833	0	0	0	-	-	-	-
c144183_g1_i1	internal	170	KMT2B_MOUSE	36.84	114							H9FI57_MACMU	40.35	114	Macaca mulatta (Rhesus macaque)	MLL4			KMT2B	0	1	0	2.15433	2.9175	2.42633	1.7928	3.96183	4.14733	0	0	0	-	-	-	-
c163037_g5_i1	5prime_partial	307	KMT2B_HUMAN	79.93	304	KMT2B_HUMAN	79.93	304			FYRC/SET	F7DH79_HORSE	79.93	304	Equus caballus (Horse)	KMT2B			KMT2B	0	1	0	10.3345	10.5007	7.544	7.9182	14.9935	14.03	0	0	0	NT_473083.1	502-431	LOC107051116	-
c164889_g1_i1	3prime_partial	784	KMT2B_MOUSE	53.64	811	KMT2B_HUMAN	56.93	678			C1_1/FYRN/PHD/PHD_2/zf-HC5HC2H/zf-HC5HC2H_2	H9GNH0_ANOCA	53.66	805	Anolis carolinensis (Green anole) (American chameleon)	KMT2B			KMT2B	0	1	0	1.17167	1.12367	1.05817	0.9544	2.81167	2.003	0	0	0	NT_475072.1	3908-3750	LOC107051337	-
c164889_g1_i3	3prime_partial	784	KMT2B_MOUSE	53.64	811	KMT2B_HUMAN	56.93	678			C1_1/FYRN/PHD/PHD_2/zf-HC5HC2H/zf-HC5HC2H_2	H9GNH0_ANOCA	53.66	805	Anolis carolinensis (Green anole) (American chameleon)	KMT2B			KMT2B	0	1	0	1.0095	0.760667	0.8895	1.0106	1.4535	1.83167	0	0	0	NT_475072.1	3908-3750	LOC107051337	-
c164889_g1_i5						KMT2B_MOUSE	75	52											KMT2B	0	1	0	0	0.507333	0.372833	0	0.375167	0.353667	0	0	0	-	-	-	-
c148627_g1_i1	3prime_partial	169	KRI1_BOVIN	58.58	169	KRI1_BOVIN	58.02	162				B9ENV0_SALSA	50.57	176	Salmo salar (Atlantic salmon)	KRI1			KRI1	1	0	1	5.04833	4.8155	4.57033	4.1334	7.78517	8.99983	0	0	0	NT_469185.1	8997-8947,9177-9126,9305-9255,9764-9670,9961-9855	KRI1	1
c151660_g1_i1						KRI1_MOUSE	76	25											KRI1	1	0	1	1.80067	3.00833	0.273	0.2924	3.88267	3.76417	0	0	0	NT_469185.1	3421-3625	KRI1	1
c151660_g2_i1	internal	339	KRI1_BOVIN	66.86	172	KRI1_BOVIN	60.61	198			Kri1_C	M7BNN0_CHEMY	59.57	230	Chelonia mydas (Green sea-turtle) (Chelonia agassizi)	AP-1 complex subunit mu-2			KRI1	1	0	1	6.811	7.13167	5.90983	5.7694	9.59467	9.44417	0	0	0	NC_006114.4	4357428-4357140	LOC107055293	0
c79447_g1_i1	internal	112	KR261_MOUSE	21.62	111	KR261_MOUSE	21.62	111			F-box-like/PMG	Q4FKB8_TRYB2	44.55	110	Trypanosoma brucei brucei (strain 927/4 GUTat10.1)	Uncharacterized protein			KRTAP26-1	0	0	0	0	0.1095	0.239	0.429	0.0495	0.87	0	0	0	-	-	-	-
c171345_g1_i1	5prime_partial	136	KTAP2_CANFA	87.41	135	KTAP2_CANFA	92.31	117	o4-21i34-56o86-108i		Keratin_assoc	Q5ZJC2_CHICK	100	135	Gallus gallus (Chicken)	Uncharacterized protein			KRTCAP2	0	0	0	87.092	68.1402	34.6895	38.8268	64.6708	78.124	0	0	0	NT_471846.1	354-421,511-822,718-799,909-1032,979-1103,1166-1290	-	0
c171345_g1_i2						KTAP2_CANFA	93.24	74											KRTCAP2	0	0	0	33.3213	17.3498	9.74267	9.0468	22.0352	26.2492	0	0	0	NT_467937.1	8083-8139,9569-9725,10281-10354	KRTCAP2	1
c20452_g1_i1						LAMA5_HUMAN	78.72	47											LAMA5	0	0	0	0.704167	0.898	0.324833	0.2328	1.7275	2.0965	1	0	1	NC_006107.4	8102038-8101769	LAMA5	1
c158282_g1_i1	5prime_partial	109	LTOR4_PONAB	77.08	96	LTOR4_PONAB	77.08	96				F6SX69_MONDO	78.35	97	Monodelphis domestica (Gray short-tailed opossum)	LAMTOR4			LAMTOR4	0	0	0	6.0365	4.05083	5.27833	1.7562	5.269	3.834	0	0	0	NT_475015.1	564-704	-	0
c166287_g2_i1						LTOR4_PONAB	66.67	39											LAMTOR4	0	0	0	0.294667	0.5695	0.327667	1.262	0.501167	0.957833	0	0	0	NT_467426.1	2982-3215	LAMTOR4	1
c337331_g1_i1						LTOR5_MOUSE	100	31											LAMTOR5	0	0	0	0	0.297667	0	0	0	0	0	1	1	-	-	-	NA
c172807_g2_i1						LASP1_PIG	95.83	24											LASP1	0	0	0	0	0.0736667	0.105167	0.114	0.0878333	0.1625	1	1	1	NC_006114.4	4466714-4467154	LASP1	1
c157186_g1_i1	internal	533	LDLR_CRIGR	39.43	487	LDLR_CRIGR	39.01	487			EGF/EGF_CA/FXa_inhibition/Ldl_recept_a/Ldl_recept_b/cEGF	Q7T2X3_CHICK	99.38	481	Gallus gallus (Chicken)	LDLR			LDLR	1	0	0	0.216	0.185	0.517167	0.326	1.5275	0.337833	0	0	1	NT_468399.1	669-813,1954-2050,2064-2104	0	1
c157186_g1_i7						LDLR_PIG	50.24	207											LDLR	1	0	0	0.350667	0.1765	0.0865	0.0282	1.30033	0.414	0	0	1	NT_471503.1	6261-6466,7473-7542	1	0
c157186_g1_i3						LDLR2_XENLA	38.23	586											LDLR-B	0	0	0	0.176167	0.0528333	0.889833	0.913	0.4615	0.2815	0	0	0	NT_471503.1	6261-6466,7473-7542	LDLR	-
c157186_g1_i2	3prime_partial	220	LDLR_CRIGR	40.18	219	LDLR2_XENLA	38.66	688			FXa_inhibition/Ldl_recept_b/cEGF	Q7T2X3_CHICK	99.54	217	Gallus gallus (Chicken)	LDLR			LDLR/LDLR-B	1	0	0	0	0.495333	0.213	0.136	0	0	0	0	1	NT_471503.1	6261-6466,7473-7542	LDLR	-
c157186_g1_i4	internal	751	LDLR_PIG	41.82	746	LDLR2_XENLA	39.64	729			EGF_CA/FXa_inhibition/Ldl_recept_a/Ldl_recept_b/cEGF	Q7T2X3_CHICK	99.87	748	Gallus gallus (Chicken)	LDLR			LDLR/LDLR-B	1	0	0	2.14317	1.3885	1.38083	1.2496	2.82683	4.877	0	0	1	NT_468399.1	669-813,1954-2050,2064-2104	LDLR	-
c156195_g2_i1	internal	162	MAN1_HUMAN	50.31	159	MAN1_HUMAN	86.21	29			LEM	T1DKI2_CROHD	69.01	142	Crotalus horridus (Timber rattlesnake)	Inner nuclear membrane protein Man1			LEMD3	0	0	0	1.6575	1.6885	1.122	1.3714	1.84417	1.34333	1	0	1	NC_006088.4	33937572-33938055	LEMD3	1
c153018_g1_i2	internal	220	LENG1_HUMAN	43.43	198	LENG1_HUMAN	42.07	145				I3LYC4_SPETR	40.91	198	Spermophilus tridecemlineatus (Thirteen-lined ground squirrel) (Ictidomys tridecemlineatus)	LENG1			LENG1	1	0	0	2.72917	2.81417	2.739	3.136	3.003	3.46567	0	0	0	-	-	-	-
c160580_g1_i1	internal	405	LENG8_MOUSE	52.56	371	LENG8_MOUSE	62.89	159				V8NT08_OPHHA	58.2	378	Ophiophagus hannah (King cobra) (Naja hannah)	Leng8			LENG8	1	0	0	51.7398	48.6835	48.9845	48.9562	89.3152	81.1787	0	0	0	-	-	-	-
c160580_g1_i2	5prime_partial	126	LENG8_XENLA	85.48	62	LENG8_MOUSE	87.93	58				F6WE36_XENTR	80.56	72	Xenopus tropicalis (Western clawed frog) (Silurana tropicalis)	leng8			LENG8	1	0	0	1.38683	1.6645	2.467	1.5	2.50117	2.91483	0	0	0	-	-	-	-
c182176_g4_i9						LENG8_XENLA	57.14	49											LENG8	1	0	0	69.7885	53.6652	62.2397	52.2118	103.523	76.4063	0	0	0	NT_464587.1	4359-4794,4945-4989	LOC101748015	-
c132518_g1_i1	internal	103	LEP_MELGA	30.69	101						Leptin	A0A068SHI8_COLLI	47	100	Columba livia (Rock dove)	lep			LEP	0	0	1	0	0.064	0.399167	0.7756	0.404833	1.61633	0	0	1	NT_472083.1	818-757,1765-1704,2727-2666,3988-3927,4958-4897,5444-5383,6400-6339,6890-6829	-	-
c168976_g2_i6	5prime_partial	149	LTMD1_XENTR	43.75	144	LTMD1_XENTR	49.47	95	i125-147o		DUF3136/LETM1/Orbi_NS3	A0A087RBP5_APTFO	57.14	112	Aptenodytes forsteri (Emperor penguin)	LETM1 domain-containing protein 1 (Fragment)			LETMD1	1	0	0	0.782333	0.7205	0.1595	0.205	0.924	0.912667	0	0	0	NT_465373.1	2048-1698,2311-2192,5573-5431,6408-6304	LOC107049895	-
c168976_g2_i7						LTMD1_XENTR	50.67	75											LETMD1	1	0	0	0.631667	0.650667	0.681167	1.1846	1.07533	1.39517	0	0	0	NT_465373.1	898-734,2048-1962,2355-2192	LOC107049895	-
c185167_g4_i2						LEVS_LACSN	31.33	83											LEVS	0	0	0	0	0.0171667	3.73817	0.0188	3.59283	0.104667	0	0	0	NT_473355.1	212-105	-	-
c173611_g2_i5						LGI1_PONAB	42.42	66											LGI1	0	0	0	0.0166667	0.0935	0.4305	0.1564	0	0	1	1	1	NT_475809.1	3617-3563	-	0
c161131_g1_i1	5prime_partial	604	LGI3_MACFA	69.6	546	LGI3_MOUSE	72.91	502			EPTP/LRR_1/LRR_4/LRR_5/LRR_8/LRR_9	A0A087RFE5_APTFO	84.62	507	Aptenodytes forsteri (Emperor penguin)	Leucine-rich repeat LGI family member 3 (Fragment)			LGI3	0	0	0	1.6735	1.33317	102.448	104.197	0.321	0.9515	0	0	0	NT_464503.1	20679-19848,22209-22044,22472-22303,22638-22567,22817-22744,22979-22906,23145-23074,24406-24043	LGI3	1
c161131_g1_i2						LGI3_MOUSE	67.8	59											LGI3	0	0	0	0.0835	0.137	5.80417	5.7444	0.0175	0	0	0	0	NT_464503.1	21079-20890,21578-21171,21827-21477,22209-21869	LGI3	1
c161131_g1_i3						LGI3_MOUSE	55.88	68											LGI3	0	0	0	0	0.181667	1.0935	0.2544	0.072	0	0	0	0	NT_464503.1	22522-22304	LGI3	1
c161131_g1_i4						LGI3_MOUSE	67.8	59											LGI3	0	0	0	0.138833	0.0528333	4.33933	2.8164	0	0.0775	0	0	0	NT_464503.1	21578-21459,21723-21560,21827-21693,22209-21852	LGI3	1
c188664_g2_i1	complete	159	LSHB_COTJA	80.12	166	LSHB_MELGA	92.96	142		0.734	Cys_knot	Q1HFN4_CHICK	98.63	73	Gallus gallus (Chicken)	LH beta subunit (Fragment)			LHB	0	0	0	7.709	7.52983	3.14683	2.8972	1590.85	2331.46	0	0	0	-	-	-	-
c149891_g2_i1						LIN37_HUMAN	66.67	42											LIN37	1	0	1	0.110667	0.098	0.188167	0.142	0.8615	0.284833	0	0	0	-	-	-	-
c149891_g2_i2						LIN37_HUMAN	56.06	66											LIN37	1	0	1	2.97533	4.27417	4.59183	8.0912	3.9595	7.924	0	0	0	-	-	-	-
c176774_g1_i2	3prime_partial	166	LIN37_MOUSE	53.8	171	LIN37_HUMAN	53.99	163			LIN37	E3TE82_ICTPU	55.15	165	Ictalurus punctatus (Channel catfish) (Silurus punctatus)	LIN37			LIN37	1	0	1	1.431	0.3325	2.7405	1.4106	2.24667	1.38067	0	0	0	NT_469502.1	746-669,1809-1748	LOC107050680	-
c176774_g1_i3	internal	119	LIN37_MOUSE	52.5	80	LIN37_HUMAN	51.39	72			LIN37	X1WCV0_DANRE	53.52	71	Danio rerio (Zebrafish) (Brachydanio rerio)	lin37			LIN37	1	0	1	0.170833	0.153333	0.126	0.2924	0.457833	0.326	0	0	0	-	-	-	-
c165868_g1_i1	5prime_partial	201	LIN7B_HUMAN	92.31	195	LIN7B_RAT	91.79	195			L27/PDZ/PDZ_2	E2RT69_CANFA	92.31	195	Canis familiaris (Dog) (Canis lupus familiaris)	LIN7B			LIN7B	1	0	0	1.08767	0.694	1.41	1.7162	0.904833	0.0698333	1	1	1	NT_470380.1	812-886,1995-2206,3900-4063	LOC107050779	0
c165868_g1_i2	internal	117	LIN7B_HUMAN	74.19	124	LIN7B_HUMAN	74.19	124			L27/PDZ	G3V1D4_HUMAN	84	100	Homo sapiens (Human)	LIN7C			LIN7B	1	0	0	0	0	0.931833	0.5898	0.115833	0.0488333	1	1	1	NT_470380.1	1995-2139	LOC107050779	0
c165868_g1_i3	5prime_partial	224	LIN7B_HUMAN	91.35	208	LIN7B_RAT	90.87	208			L27/PDZ/PDZ_2	G1QBZ2_MYOLU	91.5	200	Myotis lucifugus (Little brown bat)	LIN7B			LIN7B	1	0	0	4.73017	3.05817	38.4252	35.1914	10.5898	10.6822	1	1	1	NT_470380.1	812-886,1995-2206,3900-4063	LOC107050779	0
c165868_g1_i4						LIN7B_MOUSE	79.66	59											LIN7B	1	0	0	0.0828333	0	0.874167	1.4908	0.359333	0.962833	1	1	1	NT_470380.1	3768-4061	LOC107050779	0
c252022_g1_i1						CX062_HUMAN	81.82	55											LINC00269	0	0	0	0.2415	0	0	0	0	0	0	0	0	-	-	-	-
c349029_g1_i1						LIPB_CALS4	47.37	76											LIPB	0	0	0	0	0	0.482833	0.7092	0	0.174	0	0	0	NC_006088.4	196002339-196002109	LIPT2	-
c159571_g1_i1						LIPS_SPETR	64.1	39											LIPE	0	0	0	38.072	45.8317	0.449667	1.6736	1.94267	4.54817	0	0	0	NT_471766.1	3331-3283,6198-6149,6934-6886,7089-7040	-	-
c159571_g1_i4	internal	212	LIPS_SPETR	54.07	209	LIPS_SPETR	54.07	209			HSL_N	H3A3H9_LATCH	51.92	208	Latimeria chalumnae (West Indian ocean coelacanth)	LIPE			LIPE	0	0	0	223.878	344.687	8.146	10.915	16.8355	23.1292	0	0	0	NT_469276.1	6204-6731,7149-7285,7713-7850,8377-8514,9114-9251,9679-9815	-	-
c181410_g3_i1	internal	218	LIPS_PIG	34.43	273	LIPS_HUMAN	60	95			Abhydrolase_3	L5L7A0_PTEAL	33.46	272	Pteropus alecto (Black flying fox)	Hormone-sensitive lipase		<0.01	LIPE	0	0	0	53.2825	72.9072	2.11317	2.7342	3.965	5.81517	0	0	0	NT_473777.1	171-399	-	-
c181410_g3_i2						LIPS_HUMAN	57.33	75											LIPE	0	0	0	50.3572	70.399	0.499333	4.2388	4.005	5.9085	0	0	0	NT_473777.1	136-399	-	-
c130544_g1_i1						LIX1L_MOUSE	76.67	30											LIX1L	0	0	0	0.410833	0	0	0	0	0.183	0	0	0	-	-	-	-
c166268_g1_i1						LIX1L_RAT	91.18	34											LIX1L	0	0	0	0.776333	0.483167	0.0268333	0.0526	0.244333	0.137833	0	0	0	-	-	-	-
c181936_g1_i1						LMBRL_XENLA	70.37	81											LMBR1L	0	0	0	0	0.151	0.0883333	0	0.3305	1.04183	1	0	0	NC_008465.3	572876-572796,573246-572969	LMBR1L	1
c123811_g1_i1	internal	107	LMTK3_HUMAN	41.94	93							H9GND4_ANOCA	42.67	75	Anolis carolinensis (Green anole) (American chameleon)	LMTK3			LMTK3	1	0	1	0	0	4.0355	2.2362	0.437	0.323667	0	0	0	NT_477692.1	694-1006	-	-
c139537_g1_i1	3prime_partial	261	LMTK3_MOUSE	60.18	226	LMTK3_MOUSE	60.18	226			Kinase-like/Pkinase/Pkinase_Tyr	F7BNW1_HORSE	59.29	226	Equus caballus (Horse)	LMTK3			LMTK3	1	0	1	0	0	0.1695	0	0	0	0	0	0	NT_472672.1	395-246,1334-1180	LOC107051080	-
c139537_g1_i2	internal	401	LMTK3_MOUSE	64.21	380	LMTK3_HUMAN	63.16	380	o10-32i162-184o		Kinase-like/Pkinase/Pkinase_Tyr	F7BNW1_HORSE	63.35	382	Equus caballus (Horse)	LMTK3			LMTK3	1	0	1	0.052	0.009	5.52283	5.8024	0.82	0.635833	0	0	0	NT_474524.1	1034-911,1228-1147,3483-3337,3690-3568	LOC107051284	-
c170027_g1_i1						LMTK3_MOUSE	62.86	70				H2Y416_CIOSA	37.35	83	Ciona savignyi (Pacific transparent sea squirt)	Uncharacterized protein (Fragment)			LMTK3	1	0	1	0.0523333	0.0215	1.4765	1.2598	0.404667	0.1975	0	0	0	NT_472186.1	686-524,1044-606,1264-1128	-	-
c170027_g1_i2	5prime_partial	141	LMTK3_MOUSE	62.86	70	LMTK3_MOUSE	62.86	70				F6WZ39_XENTR	52.73	110	Xenopus tropicalis (Western clawed frog) (Silurana tropicalis)	lmtk3			LMTK3	1	0	1	0.3945	0.163	12.284	12.4902	2.2035	1.79717	0	0	0	NT_472186.1	1044-963,1423-1128	-	-
c170027_g1_i3	internal	163	LMTK3_MOUSE	62.86	70	LMTK3_MOUSE	62.86	70				F6WZ39_XENTR	52.73	110	Xenopus tropicalis (Western clawed frog) (Silurana tropicalis)	lmtk3			LMTK3	1	0	1	0	0	0.1115	0.56	0	0	0	0	0	NT_472186.1	1044-959,1423-1128	-	-
c150502_g1_i1						LPHN1_HUMAN	95.35	43											LPHN1	1	0	0	0.209833	0	0.511167	0.739	0.733333	0.461167	0	0	0	-	-	-	-
c150502_g1_i2	internal	334	LPHN1_MOUSE	82.57	327	LPHN1_MOUSE	82.57	327		0.613	Gal_Lectin/OLF	A0A061IDL8_CRIGR	82.57	327	Cricetulus griseus (Chinese hamster) (Cricetulus barabensis griseus)	Latrophilin-1-like protein			LPHN1	1	0	0	0.290667	0.135	6.13367	7.0566	1.8485	2.19517	0	0	0	-	-	-	-
c150502_g1_i3	internal	339	LPHN1_HUMAN	82.53	332	LPHN1_HUMAN	82.53	332		0.613	Gal_Lectin/OLF	G1KL00_ANOCA	81.98	333	Anolis carolinensis (Green anole) (American chameleon)	LPHN1			LPHN1	1	0	0	0	0	6.51283	4.983	1.63633	1.37767	0	0	0	-	-	-	-
c152529_g1_i2	internal	805	LPHN1_BOVIN	81.01	811	LPHN1_BOVIN	82.73	776	o403-425i438-455o470-492i505-524o544-566i586-608o618-640i		7tm_2/DUF3497/GPS/HRM/Latrophilin	G1KL00_ANOCA	79.2	798	Anolis carolinensis (Green anole) (American chameleon)	LPHN1			LPHN1	1	0	0	0.484167	0.302667	23.9672	18.681	6.66383	5.45767	0	0	0	NT_477584.1	922-711,1200-1028	LOC107051501	-
c152529_g1_i3						LPHN1_BOVIN	86.79	53											LPHN1	1	0	0	0	0	0.585667	0.116	0.195667	0.108167	0	0	0	NT_474485.1	1124-1301,1399-1493	LOC107051276	-
c99105_g1_i1						LPHN1_MOUSE	63.64	55											LPHN1	1	0	0	0.760333	0	7.3565	4.9056	2.52683	1.22883	0	0	0	-	-	-	-
c170569_g3_i2	5prime_partial	403	LPHN2_MOUSE	30.43	414	CD97_BOVIN	33.89	357	o275-297i304-323o338-360i372-394o		7tm_2/GPS	G1KKJ9_ANOCA	35.25	400	Anolis carolinensis (Green anole) (American chameleon)	CD97			LPHN2/CD97	0	1	0	0.637667	1.2505	0.485167	0.6358	0.394167	0.6015	1	1	1	-	-	-	-
c170529_g1_i2	5prime_partial	347	LPPR2_HUMAN	64.04	292	LPPR2_HUMAN	63.54	288	i28-50o88-110i141-163o221-243i250-267o277-299i		PAP2	G1KT78_ANOCA	58.7	322	Anolis carolinensis (Green anole) (American chameleon)	LOC103277752			LPPR2	0	1	0	0	0	1.43233	0.445	0	0	0	0	0	NT_466449.1	4130-4288	-	-
c170529_g1_i3	complete	319	LPPR2_HUMAN	61.3	292	LPPR2_HUMAN	61.3	292	i12-34o60-82i113-135o193-215i222-239o249-271i		PAP2	G1KT78_ANOCA	56.21	322	Anolis carolinensis (Green anole) (American chameleon)	LOC103277752			LPPR2	0	1	0	0.0516667	0.1215	0.1135	0.4006	0	0.0636667	0	0	0	NT_466449.1	4130-4288	-	-
c170529_g1_i4	5prime_partial	340	LPPR2_HUMAN	64.04	292	LPPR2_HUMAN	64.04	292	i21-43o81-103i134-156o214-236i243-260o270-292i		PAP2	G1KT78_ANOCA	58.7	322	Anolis carolinensis (Green anole) (American chameleon)	LOC103277752			LPPR2	0	1	0	0.121667	0.0288333	10.159	13.196	3.556	3.61217	0	0	0	NT_466449.1	4130-4288	-	-
c159763_g1_i1						LRCH2_HUMAN	58.82	34											LRCH2	0	0	0	0.0966667	0.148333	0.257167	0.2088	0.775	0.468667	1	0	1	-	-	-	NA
c170850_g1_i1	5prime_partial	171	LRCH3_HUMAN	53.75	80	LRCH3_HUMAN	52.38	84				K7FE15_PELSI	38.89	180	Pelodiscus sinensis (Chinese softshell turtle) (Trionyx sinensis)	LRCH4			LRCH3	0	0	0	0.708833	1.91783	0.923333	1.0526	1.12617	0.705333	1	0	1	NT_471496.1	386-435,1013-1220,1672-1786	-	0
c170850_g1_i4	5prime_partial	264	LRCH3_HUMAN	53.75	80	LRCH3_HUMAN	52.38	84				K7FE15_PELSI	38.89	180	Pelodiscus sinensis (Chinese softshell turtle) (Trionyx sinensis)	LRCH4			LRCH3	0	0	0	1.89367	1.924	0.3365	0.737	1.78	2.557	1	0	1	NT_471496.1	386-435,1013-1220,1972-2041,2300-2376,3747-4227	-	0
c170850_g1_i5	internal	117	LRCH4_MOUSE	63.64	44							H3BJU9_MOUSE	64.44	45	Mus musculus (Mouse)	Lrch4			LRCH4	0	0	0	0.762333	0.208833	0.1825	0.0668	0.235833	0.3115	0	0	0	NT_469192.1	7564-7913	LOC107050626	-
c170850_g1_i6	5prime_partial	412	LRCH4_HUMAN	50.78	384	LRCH4_HUMAN	53.51	299			LRR_1/LRR_4/LRR_6/LRR_7/LRR_8	W5N772_LEPOC	48.46	421	Lepisosteus oculatus (Spotted gar)	Uncharacterized protein			LRCH4	0	0	0	3.701	4.26133	1.57933	2.3382	5.84717	6.61717	0	0	0	NT_469192.1	7564-7795,9139-9283,9632-9762	LOC107050626	-
c170850_g1_i7	5prime_partial	199	LRCH4_MOUSE	56.3	135	LRCH4_HUMAN	55.75	113			LRR_1/LRR_4/LRR_6/LRR_7/LRR_8	U3KLZ8_RABIT	55.84	154	Oryctolagus cuniculus (Rabbit)	LRCH4			LRCH4	0	0	0	0.123667	0.114	0.727333	0.525	0.361333	0.0325	0	0	0	NT_469192.1	7564-7795,9139-9283,9632-9810,9837-9987	LOC107050626	-
c170850_g1_i3	5prime_partial	240	LRCH4_HUMAN	59.35	214	LRCH3_HUMAN	55.81	172			LRR_1/LRR_4/LRR_6/LRR_7/LRR_8/LRR_9	G3W5X3_SARHA	60.63	221	Sarcophilus harrisii (Tasmanian devil) (Sarcophilus laniarius)	LRCH4			LRCH4/LRCH3	0	0	0	1.52667	0.634833	0.6095	0.0842	1.5145	0.196333	1	0	1	NT_471496.1	386-435,1013-1220,1972-2041,2300-2376,3747-4093	-	-
c177382_g4_i1	5prime_partial	256	LRFN1_MOUSE	54.23	201	LRFN1_HUMAN	55.08	187	o131-153i		Mito_fiss_reg/fn3	F7FYV1_MONDO	56.35	197	Monodelphis domestica (Gray short-tailed opossum)	LRFN1		<0.05	LRFN1	0	0	0	1.327	1.02067	1.43817	1.4168	1.7165	1.47067	0	0	0	NC_006119.3	36043-35264,36844-36642	LOC101750437	-
c159166_g7_i1						LRC4B_HUMAN	61.64	73											LRRC4B	1	0	0	0.817333	1.76867	2.78333	4.1696	2.93733	2.8785	0	0	1	-	-	-	NA
c178863_g3_i1	internal	101	LRC4B_HUMAN	68.29	82	LRC4B_RAT	76.67	60	o65-87i			K7GAI2_PELSI	64.84	91	Pelodiscus sinensis (Chinese softshell turtle) (Trionyx sinensis)	LRRC4B			LRRC4B	1	0	0	0.453167	0.725667	0.772167	1.3844	0.684833	0.9515	0	0	1	NT_468020.1	11620-11770,11802-11959	LRRC4B	1
c184270_g6_i2	5prime_partial	188	LRC51_PROCO	43.75	176	LRC51_PROCO	42.77	173			LRR_1/LRR_4/LRR_6/LRR_7/LRR_8/LRR_9	Q5M7E2_XENLA	50.89	169	Xenopus laevis (African clawed frog)	lrtomt			LRTOMT	0	0	0	0.747167	0.354833	1.5785	1.7964	0.706	1.2465	0	1	1	NC_006088.4	194246331-194246421,194246499-194246669,194246776-194246930,194247008-194247146,194247500-194247804	LAMTOR1,LOC107052453	0
c188278_g2_i1	3prime_partial	128	TOMT_HUMAN	67.05	88	TOMT_HUMAN	63.92	97	o4-21i			U3JUV7_FICAL	67.74	124	Ficedula albicollis (Collared flycatcher) (Muscicapa albicollis)	LRTOMT			LRTOMT	0	0	0	1.29783	0.4025	1.58817	0.2576	2.88483	0.703167	0	1	1	NC_006088.4	194256227-194255582	LOC107049077	0
c188278_g4_i1						TOMT_HUMAN	64.29	42											LRTOMT	0	0	0	0	0	0.0566667	0.3904	0	0.137167	0	1	1	NC_006088.4	194255600-194255954	LOC107049077	0
c120803_g1_i1	internal	101	LSR_HUMAN	55.56	63	LSR_RAT	68.18	44	o22-44i		ig	F6UPF5_MACMU	49.43	87	Macaca mulatta (Rhesus macaque)	LSR			LSR	0	0	1	0.864	0.966833	1.94967	1.1162	35.3838	37.5313	0	0	0	-	-	-	-
c137483_g1_i1	internal	120	LSR_MOUSE	61.63	86	LSR_MOUSE	61.63	86			V-set/ig	H0ZZX0_TAEGU	73.49	83	Taeniopygia guttata (Zebra finch) (Poephila guttata)	LSR			LSR	0	0	1	0.150167	0.526167	0.241833	0.0584	1.38567	1.73433	0	0	0	-	-	-	-
c137483_g1_i2	internal	105	LSR_MOUSE	63.51	74	LSR_MOUSE	63.51	74			V-set/ig	H0ZZX0_TAEGU	73.49	83	Taeniopygia guttata (Zebra finch) (Poephila guttata)	LSR			LSR	0	0	1	0.359833	0.5725	1.00583	0.6516	7.80283	5.34533	0	0	0	-	-	-	-
c158717_g1_i1						LSR_RAT	43.51	131											LSR	0	0	1	0	0.228667	0.486167	0.3086	1.90617	1.972	0	0	0	-	-	-	-
c158717_g1_i2	internal	187	LSR_MOUSE	50	196	LSR_RAT	43.51	131	o15-37i	0.844	LSR	G3VJ75_SARHA	49.27	205	Sarcophilus harrisii (Tasmanian devil) (Sarcophilus laniarius)	LSR			LSR	0	0	1	1.44117	1.05267	1.1855	0.9156	16.741	15.4042	0	0	0	-	-	-	-
c224523_g1_i1	internal	193	LTBP3_MOUSE	62.59	139	LTBP3_HUMAN	57.48	127		0.708	EGF/EGF_2/hEGF	A0A060WEI4_ONCMY	52.45	143	Oncorhynchus mykiss (Rainbow trout) (Salmo gairdneri)	Oncorhynchus mykiss genomic scaffoldCOMMA scaffold_179			LTBP3	0	0	1	9.03817	6.518	2.27317	2.3046	11.0538	9.4065	0	0	0	NT_473684.1	2174-1875,3849-3575	-	-
c392959_g1_i1						LTBP3_MOUSE	80.95	42											LTBP3	0	0	1	5.0705	1.95767	0.698667	0.3692	2.619	3.486	0	0	0	NT_473684.1	1015-887,1903-1803	-	-
c146139_g1_i1	5prime_partial	139	LTBP4_MOUSE	51.55	97	LTBP4_HUMAN	60.56	71			EGF/EGF_3/EGF_CA/FXa_inhibition/Plasmod_Pvs28/TIL/cEGF	X1WCC0_DANRE	51.58	95	Danio rerio (Zebrafish) (Brachydanio rerio)	ltbp1			LTBP4	1	0	0	17.5962	11.9092	2.03717	1.9608	13.464	12.1865	0	0	0	-	-	-	-
c157276_g1_i1						LTBP4_HUMAN	59.09	44											LTBP4	1	0	0	12.0833	11.159	3.504	2.6484	17.4448	22.2777	0	0	0	NT_475198.1	2084-2175,3415-3555	LOC107051347	-
c157276_g4_i3						LTBP4_MOUSE	75	24											LTBP4	1	0	0	0.5055	0.117667	0.133833	0	0.332333	0.371167	0	0	0	NT_475198.1	1842-2080	LOC107051347	-
c157276_g4_i4						LTBP4_MOUSE	62.5	40											LTBP4	1	0	0	8.40333	7.24633	1.14583	0.7848	8.20417	7.1295	0	0	0	NT_475198.1	1938-2080	LOC107051347	-
c171106_g2_i2	5prime_partial	370	LTBP4_HUMAN	60.89	248	LTBP4_HUMAN	60.89	248			EGF/EGF_3/EGF_CA/FXa_inhibition/cEGF	H3BBA5_LATCH	59.59	245	Latimeria chalumnae (West Indian ocean coelacanth)	LTBP4			LTBP4	1	0	0	1.2455	0.868667	0.253667	0.3832	1.2245	1.22717	0	0	0	NT_474733.1	551-677,754-1202	LOC107051310	-
c88635_g1_i1						LTBP4_HUMAN	63.64	44											LTBP4	1	0	0	0.0996667	0.101	0.0931667	0.3334	0.1575	0.4205	0	0	0	NT_474733.1	2879-2610	LOC107051310	-
c171106_g2_i1	complete	248	LTBP4_HUMAN	56.89	225	LTBP1_MOUSE	40.97	703	i106-128o	0.523	EGF_CA/TB	Q8BXY5_MOUSE	60.58	208	Mus musculus (Mouse)	Ltbp4		<0.05	LTBP4/LTBP1	1	0	0	1.5115	0.424667	0.5005	0.8342	1.04967	0.963333	1	1	1	NT_474733.1	551-677,754-881,1557-1689,2674-2810,3684-3813,3900-4203	LOC107051310	-
c171106_g2_i5	3prime_partial	234	LTBP4_HUMAN	61.5	226	LTBP1_MOUSE	41.21	711	i106-128o	0.523	EGF_CA/TB	G1SPR7_RABIT	61.95	226	Oryctolagus cuniculus (Rabbit)	LTBP4		<0.05	LTBP4/LTBP1	1	0	0	20.2102	12.8465	2.569	2.4024	18.3587	17.4635	1	1	1	NT_474733.1	551-677,754-881,1557-1689,2674-2810,3684-3813,3900-4203	LOC107051310	-
c120668_g1_i1						LUZP4_HUMAN	40.74	54											LUZP4	0	0	0	1.15717	0.145333	0.673333	0.8984	1.34533	2.04633	0	0	0	NT_471885.1	339-109,432-340	-	-
c163830_g1_i4						LYPD3_MOUSE	56.14	57											LYPD3	0	0	1	3.27817	13.7582	0.0858333	0.3706	0.0686667	0	0	0	0	-	-	-	-
c167945_g1_i1	internal	214	MACF1_RAT	46.84	190	MACF1_HUMAN	48.65	148			Spectrin/eIF3_subunit	F6TAJ1_MONDO	56.78	199	Monodelphis domestica (Gray short-tailed opossum)	PLEC			MACF1	0	0	0	0.524833	0.305833	5.61633	7.7992	0.311667	0.214333	0	0	1	-	-	-	NA
c167945_g2_i3	complete	536	MACF1_RAT	44.82	531	MACF1_RAT	47.94	436			EF-hand_1/EF-hand_5/EF-hand_6/EF-hand_7/EF-hand_8/GAS2/Spectrin	U3IQA7_ANAPL	70.56	462	Anas platyrhynchos (Mallard) (Anas boschas)	Uncharacterized protein (Fragment)			MACF1	0	0	0	0.421667	0	2.77433	0.0346	0.307667	0.0711667	0	0	1	NC_006089.4	149558755-149558599,149558961-149558840,149559220-149559030,149559448-149559331	LOC107052833	0
c167945_g2_i7	5prime_partial	393	MACF1_HUMAN	52.9	310	MACF1_HUMAN	64.65	198			EF-hand_1/EF-hand_5/EF-hand_6/EF-hand_7/EF-hand_8/GAS2	U3IQA7_ANAPL	74.92	307	Anas platyrhynchos (Mallard) (Anas boschas)	Uncharacterized protein (Fragment)			MACF1	0	0	0	3.00667	0.3055	1.50767	3.3056	0.379	0.131333	0	0	1	NC_006089.4	149558755-149558599,149558961-149558840,149559220-149559030,149559448-149559331	LOC107052833	0
c175460_g2_i1	5prime_partial	104	MACF1_RAT	54.05	37							R0L8R4_ANAPL	63.16	38	Anas platyrhynchos (Mallard) (Anas boschas)	Microtubule-actin cross-linking factor 1			MACF1	0	0	0	0.0751667	0.110833	0.045	0.048	0.137833	0.182833	0	0	1	NT_471749.1	2591-2852	-	0
c175460_g3_i2						MACF1_HUMAN	53.7	54											MACF1	0	0	0	0.139167	0	0.617667	0.421	0	0.193667	0	0	1	NT_471749.1	6669-6436,7040-6989	-	0
c175460_g3_i3	internal	487	MACF1_RAT	33.69	466	DYST_HUMAN	32.3	452			Baculo_PEP_C/Spectrin	U3IQA7_ANAPL	43.98	498	Anas platyrhynchos (Mallard) (Anas boschas)	Uncharacterized protein (Fragment)			MACF1/DST	0	0	0	0	0	0.295333	0.982	0.0178333	0	1	0	1	NT_471749.1	2705-2389,6657-6495,7026-6989	-	-
c64491_g1_i1						MAML2_BOVIN	100	43											MAML2	0	0	0	0.109833	0.2245	0.237333	0.119	0.176667	0.0981667	1	0	1	NC_006088.4	184997649-184997912	MAML2	1
c160922_g1_i1						MA2B1_FELCA	61.9	42											MAN2B1	0	0	0	5.39267	0.88	0.541333	0	1.80517	1.39433	0	0	0	NT_463427.1	10487-10643,10895-11055,11158-11316,11323-11620	MAN2B1	1
c160922_g1_i3						MA2B1_FELCA	61.9	42											MAN2B1	0	0	0	2.69383	8.86633	1.75983	5.2906	6.11067	9.22	0	0	0	NT_463427.1	11304-11620	MAN2B1	1
c177421_g2_i1	complete	163	MA2B1_FELCA	57.02	121	MA2B1_FELCA	51.45	138			Glyco_hydro_38C	M7BNC3_CHEMY	55.83	120	Chelonia mydas (Green sea-turtle) (Chelonia agassizi)	Alpha-mannosidase (EC 3.2.1.-) (Fragment)			MAN2B1	0	0	0	3.56367	2.99133	1.186	1.1852	2.072	2.29517	0	0	0	NT_471829.1	2848-2604,3368-3607,3565-4013,4615-4494,4905-5010,5079-5224,5211-5124,6819-6699	LOC107050926,LOC107050980	0
c177421_g2_i10	internal	339	MA2B1_MOUSE	62.9	310	MA2B1_MOUSE	66.43	286			Alpha-mann_mid/Glyco_hydro_38	T1DKJ8_CROHD	63.75	309	Crotalus horridus (Timber rattlesnake)	Alpha-mannosidase (EC 3.2.1.-)			MAN2B1	0	0	0	0.312333	0.4115	0.0578333	0.9114	0.4645	0.589	0	0	0	NT_471829.1	2848-2604,4615-4494,5211-5124,6819-6699	LOC107050980	0
c177421_g2_i2	internal	243	MA2B1_CAVPO	52.38	126	MA2B1_CAVPO	52.38	126			Glyco_hydro_38	E9QDW2_DANRE	58.25	103	Danio rerio (Zebrafish) (Brachydanio rerio)	man2b1			MAN2B1	0	0	0	0.0731667	0	0.253	0.3622	0.0861667	0.0965	0	0	0	-	-	-	NA
c177421_g2_i4	complete	148	MA2B1_FELCA	57.02	121	MA2B1_FELCA	51.45	138			Glyco_hydro_38C	M7BNC3_CHEMY	55.83	120	Chelonia mydas (Green sea-turtle) (Chelonia agassizi)	Alpha-mannosidase (EC 3.2.1.-) (Fragment)			MAN2B1	0	0	0	0.536333	0.284167	0.144667	0.0354	0.288667	0.0771667	0	0	0	NT_471526.1	3368-3571,3565-4013,4905-5010,5079-5224	LOC107050926	0
c177421_g2_i5						MA2B1_MOUSE	47.62	42											MAN2B1	0	0	0	4.35417	1.01	0.619333	1.1476	2.95817	2.41067	0	0	0	NT_471526.1	4905-5087	LOC107050926	0
c177421_g2_i8	internal	165	MA2B1_HUMAN	66.67	120	MA2B1_HUMAN	78.35	97			Alpha-mann_mid/Glyco_hydro_38	A0A091GF09_9AVES	71.77	124	Cuculus canorus (common cuckoo)	Alpha-mannosidase (EC 3.2.1.-) (Fragment)			MAN2B1	0	0	0	0.339833	0.3715	0.0995	0.4396	0.2115	0.824667	0	0	0	NT_471829.1	2848-2604,4615-4494,5255-5124	LOC107050980	0
c177421_g2_i9	internal	304	MA2B1_CAVPO	55.17	116	MA2B1_CAVPO	55.17	116			Glyco_hydro_38	E9QDW2_DANRE	58.25	103	Danio rerio (Zebrafish) (Brachydanio rerio)	man2b1			MAN2B1	0	0	0	6.99183	3.50867	3.19317	3.3182	5.07933	4.47967	0	0	0	-	-	-	NA
c177421_g5_i1						MA2B1_MOUSE	70.45	44											MAN2B1	0	0	0	0.807667	0.489167	0.135333	0.191	0.597667	0.401833	0	0	0	NT_471829.1	6898-6700	LOC107050980	0
c165351_g2_i1	internal	458	MP2K7_HUMAN	91.76	376	MP2K7_HUMAN	91.76	376			APH/Kinase-like/Pkinase/Pkinase_Tyr/Seadorna_VP7/YrbL-PhoP_reg	G3R9J9_GORGO	90.37	374	Gorilla gorilla gorilla (Western lowland gorilla)	MAP2K7			MAP2K7	1	0	0	0.2365	0.128167	0.592833	0.1012	1.5495	0.2635	0	0	0	NT_473564.1	1517-1662,1756-2013	LOC107051175	-
c165351_g2_i2	5prime_partial	433	MP2K7_RAT	90.69	419	MP2K7_RAT	90.69	419			APH/Kinase-like/Pkinase/Pkinase_Tyr/Seadorna_VP7/YrbL-PhoP_reg	G3R9J9_GORGO	89.93	417	Gorilla gorilla gorilla (Western lowland gorilla)	MAP2K7			MAP2K7	1	0	0	5.62567	6.45917	13.7433	14.2578	11.1228	8.7945	0	0	0	NT_473564.1	1517-1662,1756-1803,3911-4217	LOC107051175	-
c165351_g2_i3	internal	395	MP2K7_HUMAN	91.76	376	MP2K7_HUMAN	91.76	376			APH/Kinase-like/Pkinase/Pkinase_Tyr/Seadorna_VP7/YrbL-PhoP_reg	G3R9J9_GORGO	90.37	374	Gorilla gorilla gorilla (Western lowland gorilla)	MAP2K7			MAP2K7	1	0	0	0.115333	0.267333	0.427333	0.0706	0.064	0.133833	0	0	0	NT_468545.1	1983-1803,2179-2072,3529-3408,3744-3629,4091-4023	LOC107050551	-
c165351_g2_i4	5prime_partial	449	MP2K7_MOUSE	90.6	436	MP2K7_MOUSE	90.6	436			APH/Kinase-like/Pkinase/Pkinase_Tyr/Seadorna_VP7/YrbL-PhoP_reg	F1SA79_PIG	90.83	436	Sus scrofa (Pig)	MAP2K7			MAP2K7	1	0	0	6.6855	4.99117	0.5475	0.8578	3.0445	2.19733	0	0	0	NT_473564.1	1517-1662,1756-1803,3911-4217	LOC107051175	-
c165351_g2_i5	complete	349	MP2K7_RAT	93.06	346	MP2K7_RAT	89.97	379			APH/Kinase-like/Pkinase/Pkinase_Tyr/Seadorna_VP7/YrbL-PhoP_reg	D2HI93_AILME	93.06	346	Ailuropoda melanoleuca (Giant panda)	Putative uncharacterized protein (Fragment)			MAP2K7	1	0	0	0.221	0.784	1.00917	1.5476	0.546167	1.61883	0	0	0	NT_473564.1	1517-1662,1756-1803,3911-4217	LOC107051175	-
c167125_g1_i2	5prime_partial	383	M3K11_MOUSE	66.11	357	M3K11_MOUSE	65.79	342			DUF3552/Pkinase/Pkinase_Tyr/SARG/Wbp11	G1MGD1_AILME	66.2	355	Ailuropoda melanoleuca (Giant panda)	MAP3K11			MAP3K11	0	0	1	2.92183	4.878	1.152	1.3328	0.975	2.06617	0	0	0	NT_473796.1	254-1	-	-
c167125_g1_i3	5prime_partial	383	M3K11_MOUSE	66.11	357	M3K11_MOUSE	65.79	342			DUF3552/Pkinase/Pkinase_Tyr/SARG/Wbp11	G1MGD1_AILME	66.2	355	Ailuropoda melanoleuca (Giant panda)	MAP3K11			MAP3K11	0	0	1	1.66067	0.583667	0.400833	0.1178	0.571833	0.274833	0	0	0	NT_473796.1	254-1	-	-
c167125_g1_i4	internal	535	M3K11_MOUSE	55.44	561	M3K11_MOUSE	59.36	438			DUF3552/Pkinase/Pkinase_Tyr/Wbp11	K7F6W1_PELSI	55.04	556	Pelodiscus sinensis (Chinese softshell turtle) (Trionyx sinensis)	MAP3K11			MAP3K11	0	0	1	9.2285	8.597	2.53417	2.1892	4.69	4.164	0	0	0	NT_473796.1	254-1	-	-
c265954_g1_i1						M3K5_MOUSE	88.14	59											MAP3K5	0	0	0	0.3925	0.555333	0.290667	0	0.0795	0.0748333	1	0	1	NC_006090.4	55133086-55132815	MAP3K5	1
c168694_g1_i1	internal	411	M4K1_HUMAN	73.01	326	M4K1_HUMAN	76.92	273			Kinase-like/Pkinase/Pkinase_Tyr	V9KZ93_CALMI	73.19	332	Callorhinchus milii (Ghost shark)	Mitogen-activated protein kinase kinase kinase kinase 5-like protein (Fragment)			MAP4K1	0	1	0	2.16133	2.69267	0.333333	0.1462	0.436333	0.331	0	0	0	NC_006119.3	117-69,329-270,486-435,1183-1062,1350-1268,1511-1438,1729-1594,1898-1824,2352-2308,2521-2471,2670-2613,3022-2928,3397-3338,3987-3836	LOC107055388	-
c168694_g1_i2	3prime_partial	345	M4K1_HUMAN	74.65	284	M4K1_HUMAN	77.6	250			Kinase-like/Pkinase/Pkinase_Tyr	V9KZ93_CALMI	75	288	Callorhinchus milii (Ghost shark)	Mitogen-activated protein kinase kinase kinase kinase 5-like protein (Fragment)			MAP4K1	0	1	0	1.739	1.126	0.261667	0.2908	0.420833	0.524333	0	0	0	NC_006119.3	117-69,329-270,486-435,1183-1062,1350-1268,1511-1438,1729-1594,1898-1824,2352-2308,2521-2471,2670-2613,3022-2928,3480-3338	LOC107055388	-
c168694_g2_i1	5prime_partial	109	M4K1_MOUSE	54.74	95	M4K1_MOUSE	54.74	95			CNH	A0A061HVE9_CRIGR	55.79	95	Cricetulus griseus (Chinese hamster) (Cricetulus barabensis griseus)	Mitogen-activated protein kinase kinase kinase kinase 5-like protein (EC 2.7.11.1) (Fragment)			MAP4K1	0	1	0	0.629333	0.767	0.140167	0.1162	0.243	0.190167	0	0	0	NT_463447.1	169-297,382-457,547-605,710-809	-	-
c334286_g1_i1						MA6D1_BOVIN	70.45	44											MAP6D1	0	0	0	0.109833	0.201333	0.429	0.696	0	0.185667	0	0	0	NC_006096.4	2643472-2643210	MAP6D1	1
c157197_g1_i3	5prime_partial	158	MK07_MOUSE	72.64	106	MK07_RAT	72.64	106				H3A3H7_LATCH	81.73	104	Latimeria chalumnae (West Indian ocean coelacanth)	Mitogen-activated protein kinase (EC 2.7.11.24)			MAPK7	0	0	0	6.11483	5.5855	3.878	4.1752	6.99733	6.25683	0	0	0	NT_474421.1	2402-2198	-	-
c167447_g1_i1	5prime_partial	387	MARK2_RAT	75.63	394	MARK2_RAT	75.63	394			KA1	E9Q9N6_MOUSE	73.33	390	Mus musculus (Mouse)	Mark2			MARK2	1	0	0	6.999	7.839	5.7615	4.8424	11.2817	9.62433	0	0	0	NT_469148.1	8659-8744,9870-9998	LOC107050623	0
c167447_g1_i2	5prime_partial	421	MARK2_MOUSE	72.44	439	MARK2_MOUSE	72.44	439			KA1	F6YPV5_HORSE	70.51	451	Equus caballus (Horse)	MARK2			MARK2	1	0	0	3.382	2.81433	5.9325	3.6176	5.7975	4.8295	0	0	0	NT_469148.1	8659-8744,9870-9998	LOC107050623	0
c167447_g1_i3	5prime_partial	430	MARK2_HUMAN	72.67	450	MARK2_HUMAN	72.67	450			KA1	F6YPV5_HORSE	72.51	451	Equus caballus (Horse)	MARK2			MARK2	1	0	0	1.16083	0.252667	0	0.4494	0	0.851667	0	0	0	NT_469148.1	8659-8744,9870-9998	LOC107050623	0
c167447_g1_i4	internal	172	MARK2_RAT	72.59	135	MARK2_RAT	72.59	135				F6QB31_MONDO	73.53	136	Monodelphis domestica (Gray short-tailed opossum)	MARK2			MARK2	1	0	0	0.399333	0.0916667	0.379333	0.3576	0.3575	0.351	0	0	0	NT_469148.1	8659-8744,9870-9998	LOC107050623	0
c155407_g1_i1						MARK4_MOUSE	65.62	32											MARK4	0	0	0	7.89517	6.394	12.4248	10.0294	11.1295	9.2675	0	0	0	NT_472890.1	1677-1542,4029-3986	-	-
c155407_g1_i2	5prime_partial	223	MARK4_MOUSE	60.37	164	MARK4_MOUSE	55.49	164				W5KP14_ASTMX	61.5	226	Astyanax mexicanus (Blind cave fish) (Astyanax fasciatus mexicanus)	MARK4 (2 of 2)			MARK4	0	0	0	1.95967	2.8715	4.67967	3.3464	3.04017	1.75967	0	0	0	NT_472890.1	1677-1542,4029-3986	-	-
c155407_g1_i3	5prime_partial	227	MARK4_MOUSE	60.37	164	MARK4_MOUSE	56.13	155				W5KP14_ASTMX	61.5	226	Astyanax mexicanus (Blind cave fish) (Astyanax fasciatus mexicanus)	MARK4 (2 of 2)			MARK4	0	0	0	0.427	0	0	0.7288	1.5675	2.91367	0	0	0	NT_472890.1	1677-1542,4029-3986	-	-
c190785_g2_i4	3prime_partial	459	MARK4_HUMAN	84.52	465	MARK4_HUMAN	83.44	465			Kdo/Kinase-like/Pkinase/Pkinase_Tyr/RIO1/UBA/UBA_2	U6D4W9_NEOVI	84.3	465	Neovison vison (American mink) (Mustela vison)	MARK4			MARK4	0	0	0	8.61617	8.64433	17.1027	13.371	15.047	13.7038	0	0	0	NT_469148.1	8632-8727	LOC107050623	-
c190785_g2_i5	internal	504	MARK4_HUMAN	84.52	465	MARK4_HUMAN	83.44	465			Kdo/Kinase-like/Pkinase/Pkinase_Tyr/RIO1/UBA/UBA_2	U6D4W9_NEOVI	84.3	465	Neovison vison (American mink) (Mustela vison)	MARK4			MARK4	0	0	0	0	0	0.263	0	0	0	0	0	0	NT_469148.1	8632-8727	LOC107050623	-
c356472_g1_i1						MARK4_HUMAN	80.95	42											MARK4	0	0	0	0.203167	0.178167	0.4215	0.2336	0.1665	0	0	0	0	-	-	-	-
c190785_g2_i1	internal	382	MARK4_HUMAN	77.24	369	MARK2_RAT	95.91	269			Kdo/Kinase-like/Pkinase/Pkinase_Tyr/RIO1/UBA/UBA_2	U6D4W9_NEOVI	76.69	369	Neovison vison (American mink) (Mustela vison)	MARK4			MARK4/MARK2	1	0	0	0.8605	0	0.2245	0	0.3065	1.752	0	0	0	NT_464504.1	21760-21879,22003-22074,22161-22232,22337-22397,23192-23431,24181-24302,24691-24820,24912-25010	MARK2	-
c190785_g2_i3	internal	368	MARK4_HUMAN	77.14	350	MARK2_RAT	95.29	255			Kdo/Kinase-like/Pkinase/Pkinase_Tyr/RIO1/UBA/UBA_2	U6D4W9_NEOVI	76.57	350	Neovison vison (American mink) (Mustela vison)	MARK4			MARK4/MARK2	1	0	0	0.812833	0.936667	0.819333	0.6148	1.62283	0.843667	0	0	0	NT_464504.1	21928-22074,22161-22232,22337-22397,23192-23431,24181-24302,24691-24820,24912-25010	MARK2	-
c125340_g1_i3						MAST1_HUMAN	87.88	33											MAST1	0	0	0	0.4965	0.742333	0.8685	0.8774	1.13133	0.748833	0	0	0	NT_467438.1	5545-5717,6527-6587	LOC107050335	-
c173274_g2_i4	5prime_partial	111	MAST1_MOUSE	83.49	109	MAST1_RAT	89.41	85			PDZ/PDZ_2/Tricorn_PDZ	F6VKD8_MONDO	83.49	109	Monodelphis domestica (Gray short-tailed opossum)	MAST1			MAST1	0	0	0	0.0633333	0	1.76333	1.936	0.262333	0.047	0	0	0	NT_464143.1	66269-65673,66982-66859	LOC107049454	-
c182805_g2_i1	5prime_partial	116	MAST1_HUMAN	91.11	45	MAST1_HUMAN	88.89	45				G3H4B2_CRIGR	79.63	54	Cricetulus griseus (Chinese hamster) (Cricetulus barabensis griseus)	Non-specific serine/threonine protein kinase (EC 2.7.11.1)			MAST1	0	0	0	1.586	0.521667	1.76933	0.9192	1.93667	1.58417	0	0	0	NT_467438.1	4895-4977,5044-5417	LOC107050335	-
c88410_g1_i1	5prime_partial	140	MAST1_MOUSE	42.54	134	MAST1_MOUSE	51.56	64				V8PJ68_OPHHA	33.87	186	Ophiophagus hannah (King cobra) (Naja hannah)	MAST1			MAST1	0	0	0	0.655833	0.3815	4.293	5.3732	1.4925	1.17883	0	0	0	NT_464143.1	65491-65058	LOC107049454	-
c10889_g1_i1						MAST2_HUMAN	89.47	19											MAST2	0	0	0	0.704667	0.25	1.061	0.5894	1.09383	1.7	1	0	1	NT_467438.1	4301-4545,4388-4500	LOC107050335	0
c52316_g1_i1						MAST2_HUMAN	69.57	46											MAST2	0	0	0	0.0973333	0	0	0.1018	0.631667	0.178833	1	0	1	NT_467438.1	10161-10435	LOC107050335	0
c87275_g1_i1	internal	111	MAST2_HUMAN	36.63	101							I3KNN1_ORENI	46.67	90	Oreochromis niloticus (Nile tilapia) (Tilapia nilotica)	LOC100710771			MAST2	0	0	0	0.653	0.1875	0.510333	0.335	0.996667	0.656667	1	0	1	NT_467438.1	2696-3032	LOC107050335	0
c175874_g2_i1	5prime_partial	281	METK2_PONAB	97.7	261	METK2_PONAB	97.7	261			Hormone_recep/S-AdoMet_synt_C/S-AdoMet_synt_M	F7A805_ORNAN	96.93	261	Ornithorhynchus anatinus (Duckbill platypus)	MAT2A			MAT2A	0	0	0	1.77467	1.04583	0.4245	0.7262	0.801167	1.26417	0	0	0	NT_472977.1	1559-1754,5517-5739	LOC107051105	-
c175874_g2_i2	internal	170	METK2_MOUSE	94.81	135	METK2_MOUSE	94.81	135			S-AdoMet_synt_N	I7GHG8_MACFA	94.81	135	Macaca fascicularis (Crab-eating macaque) (Cynomolgus monkey)	Macaca fascicularis brain cDNA clone: QorA-11586COMMA similar to human methionine adenosyltransferase IICOMMA alpha (MAT2A)COMMA mRNACOMMA RefSeq: NM_005911.4			MAT2A	0	0	0	16.6697	15.5508	30.838	30.579	25.1592	33.6197	0	0	0	NT_472977.1	1415-1571	LOC107051105	-
c175874_g2_i3						METK2_MOUSE	96.43	56											MAT2A	0	0	0	0.752	0.728167	0.291167	0	0.185833	0.365667	0	0	0	NT_464304.1	4423-4294,5301-5152	LOC107049542	-
c175874_g2_i4	5prime_partial	415	METK2_PONAB	96.71	395	METK2_MOUSE	96.71	395			Hormone_recep/S-AdoMet_synt_C/S-AdoMet_synt_M/S-AdoMet_synt_N	L5K833_PTEAL	93.24	414	Pteropus alecto (Black flying fox)	S-adenosylmethionine synthase (EC 2.5.1.6)			MAT2A	0	0	0	34.5135	34.27	52.042	45.2948	47.8893	55.0138	0	0	0	NT_472977.1	1415-1531,1606-1754,5517-5739	LOC107051105	-
c300796_g1_i1						MATR3_HUMAN	91.04	67											MATR3	0	0	0	0	0.269833	0	0	0	0	1	1	1	-	-	-	NA
c143047_g1_i1	internal	289	MBD1_MOUSE	45.36	183	MBD1_MOUSE	37.37	190			zf-CXXC	G1KF04_ANOCA	43.98	191	Anolis carolinensis (Green anole) (American chameleon)	MBD1			MBD1	0	0	1	0.394	0.271	0.160167	0.1946	0.401667	0.921833	0	0	0	NT_472483.1	351-505	-	-
c143047_g1_i2	internal	176	MBD1_MOUSE	45.16	186	MBD1_MOUSE	83.33	36			zf-CXXC	G1KF04_ANOCA	43.98	191	Anolis carolinensis (Green anole) (American chameleon)	MBD1			MBD1	0	0	1	1.35467	1.38367	0.568	0.8402	2.56167	1.6455	0	0	0	NT_472483.1	351-538	-	-
c143047_g1_i3	internal	292	MBD1_MOUSE	31.49	181	MBD1_HUMAN	50.72	69			zf-CXXC	V8NHT7_OPHHA	73.08	78	Ophiophagus hannah (King cobra) (Naja hannah)	MBD1			MBD1	0	0	1	0.273167	0.0591667	0.638333	0.4458	0.335333	0.544667	0	0	0	NT_464937.1	7556-7701	-	-
c143047_g1_i4	internal	238	MBD1_MOUSE	45.1	102	MBD1_MOUSE	65.91	44			zf-CXXC	G1KF04_ANOCA	51.11	90	Anolis carolinensis (Green anole) (American chameleon)	MBD1			MBD1	0	0	1	1.294	1.3035	0.6395	0.5934	1.0875	1.38867	0	0	0	NT_464937.1	7556-7701	-	-
c143047_g1_i5	internal	100	MBD1_HUMAN	55.38	65	MBD1_HUMAN	55.56	63			zf-CXXC	G1KF04_ANOCA	62.07	87	Anolis carolinensis (Green anole) (American chameleon)	MBD1			MBD1	0	0	1	3.49233	3.9115	1.76317	2.7294	5.19817	5.57783	0	0	0	-	-	-	-
c181748_g4_i1	3prime_partial	213	MBD1_HUMAN	76.47	68	MBD1_HUMAN	76.47	68			MBD	F7IKD3_CALJA	76.47	68	Callithrix jacchus (White-tufted-ear marmoset)	MBD1			MBD1	0	0	1	4.15183	4.76483	2.67383	3.3018	5.33417	6.97233	0	0	0	-	-	-	-
c145625_g1_i5	internal	147	MBOA7_DANRE	56.64	143	MBOA7_MOUSE	57.75	142			DUF1925/MBOAT	U6D2T4_NEOVI	60.56	142	Neovison vison (American mink) (Mustela vison)	MBOA7			MBOAT7	0	0	0	14.2922	12.2895	14.1105	13.7546	13.0652	17.3117	0	0	0	-	-	-	NA
c187466_g2_i1	internal	109	MCM7_MOUSE	80.56	108	MCM7_MOUSE	80.56	108			AAA_3/AAA_5/MCM/Mg_chelatase/Sigma54_activat	U6CXF5_NEOVI	80.56	108	Neovison vison (American mink) (Mustela vison)	MCM7			MCM7	0	0	0	0.190667	0	0	0	0.199167	0.224	0	0	0	-	-	-	-
c152125_g1_i2						MAOM_HUMAN	80.77	26											ME2	0	0	0	0	0.270667	0	0.2788	0	0.976	0	0	0	-	-	-	-
c168461_g1_i5						MAOM_HUMAN	91.67	72											ME2	0	0	0	1.88883	1.01817	0.437333	1.0182	2.33167	1.61467	0	0	0	NT_474566.1	1257-1100,1457-1349	LOC107051292	-
c108322_g1_i1	5prime_partial	103	MECP2_MOUSE	91.78	73	MECP2_MOUSE	100	44			MBD	O42403_CHICK	100	71	Gallus gallus (Chicken)	ARBP			MECP2	1	0	0	0.161833	0.526667	0.205	0.064	0.509167	0.531667	0	0	0	-	-	-	-
c148930_g2_i1						MED11_DANRE	71.11	45											MED11	0	0	0	0	0	0	0	0.432833	0.516833	0	0	0	NT_477380.1	13-229	-	-
c148930_g2_i2	5prime_partial	104	MED11_BOVIN	72.73	88	MED11_HUMAN	71.59	88			Med11/XkdW	G3VE82_SARHA	69.07	97	Sarcophilus harrisii (Tasmanian devil) (Sarcophilus laniarius)	MED11			MED11	0	0	0	0.9755	1.75383	0.355833	0.1402	0.591333	0.529	0	0	0	NT_477380.1	32-229	-	-
c148930_g2_i3	5prime_partial	154	MED11_BOVIN	73.28	116	MED11_HUMAN	72.41	116			Med11	G3UZ31_MOUSE	65.08	126	Mus musculus (Mouse)	Med11			MED11	0	0	0	40.7212	33.0465	21.3115	20.679	24.1312	30.2325	0	0	0	NT_477380.1	32-229	-	-
c139258_g1_i1	5prime_partial	154	MED25_XENLA	58.52	135						Med25_NR-box	V8P8R7_OPHHA	60.87	138	Ophiophagus hannah (King cobra) (Naja hannah)	MED25			MED25	1	0	1	1.37433	0.867833	0.924333	1.2192	1.3555	1.14017	0	0	0	-	-	-	-
c175423_g1_i1	5prime_partial	136	MED25_MOUSE	95.08	122	MED25_MOUSE	95.08	122			Med25	F6XNV8_ORNAN	95.9	122	Ornithorhynchus anatinus (Duckbill platypus)	PTOV1			MED25	1	0	1	2.25517	1.11633	3.2575	1.8856	1.18017	3.20933	0	0	0	NT_469956.1	6261-6333,7551-7639,8545-8602	LOC107050733	-
c175423_g1_i2	5prime_partial	123	MED25_MOUSE	93.27	104	MED25_MOUSE	93.27	104			Med25	F6XNV8_ORNAN	94.23	104	Ornithorhynchus anatinus (Duckbill platypus)	PTOV1			MED25	1	0	1	1.43833	0.418833	1.03183	0.2282	3.07067	0.3465	0	0	0	NT_469956.1	6261-6333,7551-7639,8545-8602	LOC107050733	-
c175423_g1_i3	internal	246	MED25_XENLA	73.39	233	MED25_MOUSE	96.1	154			Med25	F6XNV8_ORNAN	96.15	156	Ornithorhynchus anatinus (Duckbill platypus)	PTOV1			MED25	1	0	1	22.0693	21.6032	26.9027	24.5912	34.8815	33.5672	0	0	0	NT_472854.1	2507-2319,3203-3147,4565-4509,5283-5227,5464-5408,5644-5588	-	-
c175423_g1_i4	3prime_partial	115	MED25_XENLA	56.78	118	MED25_MOUSE	100	51			Med25	R0KIF1_ANAPL	95.56	45	Anas platyrhynchos (Mallard) (Anas boschas)	Mediator of RNA polymerase II transcription subunit 25 (Uncharacterized protein) (Fragment)			MED25	1	0	1	1.68067	1.31517	1.39867	1.0474	2.333	1.7475	0	0	0	NT_472854.1	2565-2319,3260-3147,4622-4509,5342-5227,5521-5408,5701-5588	-	-
c169603_g2_i3	5prime_partial	127	MED29_MOUSE	87.5	40	MED29_MOUSE	87.5	40			Med29	G3W532_SARHA	49.12	114	Sarcophilus harrisii (Tasmanian devil) (Sarcophilus laniarius)	MED29			MED29	0	0	0	0.194167	0.417	0.924	1.2562	0.4005	0.401333	0	0	0	NC_006119.3	49988-50305,50674-50872	MED29	1
c169603_g2_i4						MED29_XENLA	83.87	31											MED29	0	0	0	0.912833	0.6765	2.07433	3.4978	1.79767	1.29967	0	0	0	NC_006119.3	50883-51123	MED29	1
c169603_g2_i5	5prime_partial	143	MED29_MOUSE	78.72	47	MED29_BOVIN	87.5	40			Med29	M0R0U2_HUMAN	71.43	56	Homo sapiens (Human)	MED29			MED29	0	0	0	0.101833	0.250833	0.2695	0.5462	0.129667	0.1	0	0	0	NC_006119.3	49988-50305,50674-50741,50904-51123	MED29	1
c234612_g1_i1						MED29_XENLA	83.87	31											MED29	0	0	0	3.429	1.90117	1.34133	0.8066	1.02683	0.727333	0	0	0	NC_006119.3	51109-50903	MED29	1
c9096_g1_i1						MED29_MOUSE	90.48	21											MED29	0	0	0	1.05017	1.09217	0.397833	0	0	0.177	0	0	0	NC_006119.3	50289-50253,50773-50587	MED29	1
c196244_g1_i1						MEGF8_HUMAN	47.73	44											MEGF8	0	0	1	0	0	0.261667	0	0.365167	0	0	0	0	-	-	-	-
c196244_g1_i4						MEGF8_HUMAN	38.75	80											MEGF8	0	0	1	1.429	1.0355	1.72283	2.0172	1.71283	2.529	0	0	0	-	-	-	-
c118879_g1_i2						MEN1_RAT	82.86	35											MEN1	0	0	0	0.0201667	0.0476667	0	0	0.167	0.665667	0	0	0	-	-	-	NA
c185610_g2_i3	5prime_partial	366	MEN1_MOUSE	56.67	60	MEN1_MOUSE	77.92	154			Menin	T1DKG1_CROHD	53.58	349	Crotalus horridus (Timber rattlesnake)	Menin			MEN1	0	0	0	4.9945	4.62567	3.30983	3.7114	6.03083	6.09	0	0	0	NT_471402.1	7642-6698	-	0
c185610_g2_i4	5prime_partial	219	MEN1_MOUSE	81.76	170	MEN1_MOUSE	81.44	167			Menin	K7F6X3_PELSI	87.93	174	Pelodiscus sinensis (Chinese softshell turtle) (Trionyx sinensis)	MEN1			MEN1	0	0	0	2.111	2.69667	2.46767	3.7952	1.99983	3.28983	0	0	0	NT_474634.1	1974-1482	MEN1	1
c185610_g2_i6						MEN1_RAT	95.92	49											MEN1	0	0	0	0.330833	0.335167	0.0766667	0.3312	0.681833	0.438667	0	0	0	-	-	-	NA
c185610_g4_i1						MEN1_MOUSE	86.36	22											MEN1	0	0	0	0.119833	0.169667	0.327	0.8992	0.998833	1.29433	0	0	0	-	-	-	NA
c162634_g2_i1						MEP1B_RAT	43.48	46											MEP1B	0	0	0	1.29217	0.655	0.5695	0.7608	0	0.1445	1	0	1	NC_006101.4	6912442-6912381,6912693-6912517	LOC101750925	0
c162634_g2_i2						MEP1B_RAT	43.48	46											MEP1B	0	0	0	0.343333	0.262167	0.2755	0.2294	0	0	1	0	1	NC_006101.4	6912442-6912381,6912681-6912517,6912841-6912771	LOC101750925	0
c160103_g1_i1						MEPCE_MOUSE	76.62	77											MEPCE	0	0	0	1.24483	1.10067	0.321	0.317	1.76333	2.07733	0	0	0	NT_470468.1	8156-7791,8226-8152	MEPCE	1
c160103_g1_i2	5prime_partial	470	MEPCE_DANRE	47.1	552	MEPCE_HUMAN	67.74	279	o159-181i246-268o		Bin3/CMAS/MTS/Methyltransf_11/Methyltransf_12/Methyltransf_18/Methyltransf_23/Methyltransf_25/Methyltransf_26/Methyltransf_31/PCMT/PrmA	K7FIE9_PELSI	60.15	527	Pelodiscus sinensis (Chinese softshell turtle) (Trionyx sinensis)	MEPCE		<0.01	MEPCE	0	0	0	11.7292	9.44067	7.779	7.0214	13.4143	11.9013	0	0	0	NT_479185.1	1131-433	LOC107051560	0
c160103_g1_i3	5prime_partial	544	MEPCE_DANRE	46.42	545	MEPCE_HUMAN	67.29	266	o159-181i246-268o		Bin3/CMAS/MTS/Methyltransf_11/Methyltransf_12/Methyltransf_18/Methyltransf_23/Methyltransf_25/Methyltransf_26/Methyltransf_31/PCMT/PrmA	K7FIE9_PELSI	58.75	526	Pelodiscus sinensis (Chinese softshell turtle) (Trionyx sinensis)	MEPCE		<0.01	MEPCE	0	0	0	0.277333	0.0581667	0.110167	0	0.163833	0.1285	0	0	0	NT_479185.1	1131-433	LOC107051560	0
c160103_g1_i4						MEPCE_MOUSE	76.62	77											MEPCE	0	0	0	0.456667	0.2305	0.0893333	0.3484	1.90283	0	0	0	0	NT_470468.1	8226-7791	MEPCE	1
c176947_g3_i3	5prime_partial	309	TRMB_XENLA	60.46	263	TRMB_XENLA	61.98	242			Methyltransf_18/Methyltransf_25/Methyltransf_26/Methyltransf_4	G1KN86_ANOCA	64.66	249	Anolis carolinensis (Green anole) (American chameleon)	METTL1			METTL1	1	0	0	4.13733	3.19367	4.39367	3.144	4.5175	2.8265	0	0	0	NT_471935.1	400-563	LOC107050996	-
c168895_g1_i1	5prime_partial	203	MET17_HUMAN	42.51	167	MET17_HUMAN	42.51	167			Rsm22	H9GD64_ANOCA	45.83	168	Anolis carolinensis (Green anole) (American chameleon)	METTL17			METTL17	0	0	0	0.657167	0.739333	0.205333	0.123	0.464667	0.3605	0	0	0	-	-	-	-
c168895_g1_i2	5prime_partial	193	MET17_HUMAN	44.51	182	MET17_HUMAN	44.51	182			Rsm22	H9GD64_ANOCA	44.72	199	Anolis carolinensis (Green anole) (American chameleon)	METTL17			METTL17	0	0	0	11.989	11.256	13.7838	14.4362	15.2653	15.581	0	0	0	-	-	-	-
c168895_g1_i3						MET17_MOUSE	38.46	208											METTL17	0	0	0	0.798333	0.196167	0.321167	0.347	0.705667	0.248833	0	0	0	-	-	-	-
c159250_g1_i1	5prime_partial	114	MT21B_BOVIN	50.51	99	MT21B_XENTR	42.7	89			Methyltransf_16	S9X631_9CETA	50	100	Camelus ferus (Wild Bactrian camel)	Methyltransferase-like protein 21B			METTL21B	0	1	0	1.61333	2.94283	4.43733	2.121	2.40767	2.321	0	0	0	NT_472591.1	1-317	LOC107051068	-
c170218_g1_i1	5prime_partial	528	MTA70_HUMAN	78.51	549	MTA70_HUMAN	78.51	549			MT-A70	H9G6T9_ANOCA	79.78	539	Anolis carolinensis (Green anole) (American chameleon)	METTL3			METTL3	1	0	0	21.8348	20.6968	15.9167	17.3662	23.4263	24.1462	0	0	0	NT_467637.1	708-331,930-813,1112-1044,2027-1917,2164-2123,5741-5551,8362-8150,9516-9340,12459-12102	LOC107050363	-
c170218_g1_i3	5prime_partial	396	MTA70_HUMAN	72.66	417	MTA70_HUMAN	72.66	417			MT-A70	Q3U6J4_MOUSE	72.18	417	Mus musculus (Mouse)	Mettl3			METTL3	1	0	0	0.212333	0.727333	0.354	0.6934	0	0.530333	0	0	0	NT_467637.1	2164-2082,5741-5551,8362-8150,9516-9340,12459-12102	LOC107050363	-
c170218_g1_i4	5prime_partial	147	MTA70_MOUSE	96.97	132	MTA70_MOUSE	96.97	132			MT-A70	H9G6T9_ANOCA	99.24	132	Anolis carolinensis (Green anole) (American chameleon)	METTL3			METTL3	1	0	0	5.4495	5.14267	2.62633	4.6702	3.0065	3.41167	0	0	0	NT_469480.1	1076-1221,2022-2090,2204-2319,2421-2799	LOC107050676	-
c172523_g2_i1						MTA70_HUMAN	95.83	24											METTL3	1	0	0	0.187833	0	0.3215	0	0.315667	0.0748333	0	0	0	NT_467637.1	9446-9720,9777-9842,10405-10469	LOC107050363	-
c169133_g1_i1						MFAP4_HUMAN	87.65	81											MFAP4	0	0	0	5.2985	0.684167	0.286333	0.002	2.916	1.102	0	0	1	NT_472345.1	1678-1362,2365-2289,2669-2598,3199-3123,3502-3432,3678-3603,3939-3863,4251-4175,4403-4327,4731-4655,4893-4817,5350-5274,5653-5583,5830-5754,6091-6015,6393-6327	-	-
c160759_g2_i1						P65H_MYCGE	31.08	74											MG217	0	0	0	4.29183	1.01733	1.87417	0.2746	8.0645	1.69333	0	0	0	NT_473822.1	5121-4813,5132-4861,5217-4921,5252-4966	-	-
c160759_g2_i2						P65H_MYCGE	31.08	74											MG217	0	0	0	3.3405	5.9225	1.13933	1.6622	10.1728	3.27033	0	0	0	NT_473822.1	5217-4972,5252-5044	-	-
c161641_g1_i1	5prime_partial	375	MGAT1_MOUSE	61.89	370	MGAT1_MOUSE	61.89	370			GNT-I/Glycos_transf_2/Trypan_PARP	A0A091GC10_9AVES	64.08	373	Cuculus canorus (common cuckoo)	Alpha-1COMMA3-mannosyl-glycoprotein 2-beta-N-acetylglucosaminyltransferase		<0.05	MGAT1	0	0	0	23.2348	20.4235	7.93483	8.8732	16.5307	17.465	0	0	0	-	-	-	-
c192462_g1_i1	5prime_partial	136	MIDN_DANRE	88.68	106	MIDN_DANRE	89.22	102				A0A096MES7_POEFO	79.67	123	Poecilia formosa (Amazon molly) (Limia formosa)	Uncharacterized protein			MIDN	0	0	0	0.131667	0.957667	0	0.2022	1.10683	0.589667	0	0	0	NC_006115.4	3080983-3081129,3082121-3082422,3083529-3083611	MIDN	1
c192462_g1_i2	5prime_partial	136	MIDN_DANRE	88.68	106	MIDN_DANRE	89.22	102				A0A096MES7_POEFO	79.67	123	Poecilia formosa (Amazon molly) (Limia formosa)	Uncharacterized protein			MIDN	0	0	0	35.5395	44.5807	8.9045	8.3116	20.361	32.2312	0	0	0	NC_006115.4	3080983-3081129,3082121-3082477	MIDN	1
c192462_g2_i1	internal	108	MIDN_MOUSE	88.46	26	MIDN_HUMAN	100	23		0.584		V9LEE3_CALMI	84.62	26	Callorhinchus milii (Ghost shark)	Midnolin (Fragment)			MIDN	0	0	0	0.2435	0.0435	0.0593333	0.0404	0.1465	0.217667	0	0	0	NC_006115.4	3075703-3076027	MIDN	1
c192462_g2_i2						MIDN_DANRE	87.5	24											MIDN	0	0	0	0.141	0.581667	0.2855	0.1422	0.346	0.129667	0	0	0	NC_006115.4	3075242-3075486	MIDN	1
c192462_g2_i7	3prime_partial	190	MIDN_DANRE	77.95	127	MIDN_DANRE	77.95	127			Rad60-SLD/YukD/ubiquitin	M7AGU3_CHEMY	82.4	125	Chelonia mydas (Green sea-turtle) (Chelonia agassizi)	Midnolin-B			MIDN	0	0	0	0.455833	0.653667	0.0486667	0.1802	0.354667	0.311	0	0	0	NC_006115.4	3072820-3073166,3074462-3074685,3075397-3075487,3075760-3076027	MIDN	1
c192462_g2_i5	complete	156	MIDNB_XENLA	50.52	97	MIDNB_XENLA	56.78	118				M7AGU3_CHEMY	78	100	Chelonia mydas (Green sea-turtle) (Chelonia agassizi)	Midnolin-B			MIDN-B	0	0	0	0.0348333	0.174	0	0	0.1075	0.227833	0	0	0	NC_006115.4	3079700-3080563	MIDN	-
c160759_g3_i1	internal	141	YL138_MIMIV	38.89	72	YL138_MIMIV	38.89	72			Trypan_PARP	S9AM73_STRAG	30.7	114		Deleted.			MIMI_L138	0	0	0	5.4455	3.91383	1.059	0.7042	7.46333	5.03967	0	0	0	NT_473822.1	5220-5061	-	-
c170027_g4_i1						YL609_MIMIV	32.5	40											MIMI_L609	0	0	0	0	0	0.255833	0	0	0	0	0	0	-	-	-	-
c110935_g1_i1	internal	133	COLL1_MIMIV	42.55	94	COLL1_MIMIV	42.55	94			Collagen	Q6EI01_9STRE	36.28	113	Streptococcus equi	Scl3C			MIMI_L71	0	0	0	0.2995	0.0445	0.480667	0.38	0.525167	0.682	0	0	0	-	-	-	-
c423195_g1_i1						KI67_HUMAN	57.83	83											MKI67	0	0	0	0	0.222833	0	0	0	0	1	0	1	-	-	-	NA
c190573_g1_i1	complete	129	MLXPL_RAT	83.33	48	MLXPL_MOUSE	74	50			HLH	A8I1D0_CHICK	100	102	Gallus gallus (Chicken)	ChREBP			MLXIPL	0	0	0	0.2175	0.180667	0.220333	0.5556	0.352	0.584	0	0	1	NC_006106.4	169309-172573	MLXIPL	1
c190573_g2_i12	5prime_partial	626	MLXPL_HUMAN	54.27	457	MLXPL_HUMAN	52.03	444			HLH	A8I1C6_CHICK	98.65	520	Gallus gallus (Chicken)	ChREBP			MLXIPL	0	0	0	0.0968333	0.0991667	0.145833	0.0608	0.092	0.0456667	0	0	1	NC_006106.4	169582-169420,169867-169719,171071-170948,171523-171394,171836-171708,172104-171991,172852-172679,173293-173217,174349-173540,176728-176628	MLXIPL	1
c190573_g2_i8	complete	393	MLXPL_HUMAN	58.96	385	MLXPL_HUMAN	57.46	362	i46-68o		HLH	A8I1D0_CHICK	94.92	315	Gallus gallus (Chicken)	ChREBP			MLXIPL	0	0	0	0.174	0.0348333	0.163833	0.0854	0.128	0.0641667	0	0	1	NC_006106.4	169582-169420,169867-169719,171071-170948,171523-171394,171836-171708,172104-171991,172852-172679,173293-173217,173686-173540,174349-174202,176728-176628	MLXIPL	1
c190573_g2_i9						MLXPL_HUMAN	63.33	30											MLXIPL	0	0	0	0	0.215167	0.222667	0.2706	0	0	0	0	1	NC_006106.4	169702-169420	MLXIPL	1
c163458_g2_i8	internal	109	MMP14_PONAB	64.94	77	MMP14_PONAB	64.47	76			Hemopexin	Q6QLX0_CANFA	59.3	86	Canis familiaris (Dog) (Canis lupus familiaris)	Matrix metalloproteinase 14 (Fragment)			MMP14	1	1	0	0.276167	6.56367	1.34083	1.2926	0.106167	3.10717	0	0	1	NT_474301.1	469-657	-	0
c163458_g2_i1						MMP15_HUMAN	70.27	37											MMP15	0	0	0	16.5353	10.7132	10.7335	13.275	23.5678	18.3153	1	0	1	NT_472922.1	424-657,1464-1513,2994-3077,3151-3178,3162-3255,3319-3415,4087-4181,4225-4252,4236-4329,4453-4547,4781-4875,4959-5053,5107-5201,5245-5283,5305-5332,5316-5411,5463-5557,5611-5705,5769-5866,5910-6004,6050-6077	LOC107051100	0
c52052_g1_i1	internal	105	MN1_HUMAN	82.43	74	MN1_HUMAN	87.69	65				U3K179_FICAL	97.18	71	Ficedula albicollis (Collared flycatcher) (Muscicapa albicollis)	MN1			MN1	0	0	0	1.59367	1.0155	2.31733	0.7594	2.38933	0.599667	1	0	1	NC_006102.4	7567808-7567498	MN1	1
c57746_g1_i1	3prime_partial	279	MN1_HUMAN	64.91	285	MN1_HUMAN	63.35	281				H0ZBR0_TAEGU	84.7	281	Taeniopygia guttata (Zebra finch) (Poephila guttata)	MN1			MN1	0	0	0	0.207667	0.0953333	0.223167	0.1112	0.176833	0.0973333	1	0	1	NC_006102.4	7570140-7569119	MN1	1
c149459_g1_i1	5prime_partial	775	MOGS_MOUSE	54.06	788	MOGS_MOUSE	52.11	758			GDE_C/Glyco_hydro_63	H9G3X3_ANOCA	68.1	768	Anolis carolinensis (Green anole) (American chameleon)	MOGS		<0.05	MOGS	0	0	0	6.34217	4.68567	3.65267	3.6654	5.98317	6.538	0	0	0	NT_464186.1	7607-5885,7874-7679,8230-8011,8508-8304	MOGS	1
c167685_g2_i7	internal	164	MRC1_MOUSE	35.82	134	MRC1_MOUSE	35.82	134			Ricin_B_lectin	M7B2M2_CHEMY	46.27	134	Chelonia mydas (Green sea-turtle) (Chelonia agassizi)	Macrophage mannose receptor 1			MRC1	0	0	0	0.82	0.289667	0.251	0.6828	0.773667	0.6945	0	0	0	NT_473273.1	5127-4694	LOC107049166	-
c149513_g1_i1	5prime_partial	135	MTNA_RAT	73.04	115	MTNA_MOUSE	73.87	111			IF-2B	F7E2Y8_ORNAN	75.21	117	Ornithorhynchus anatinus (Duckbill platypus)	MRI1			MRI1	0	0	0	1.62433	1.86483	0.796	1.1968	1.46733	2.52333	0	0	0	NT_465151.1	1264-921,2229-1846,3274-2990	MRI1	1
c149513_g1_i2	5prime_partial	191	MTNA_MOUSE	70.18	171	MTNA_MOUSE	69.94	163			DUF2462/IF-2B	K7FA35_PELSI	65.36	179	Pelodiscus sinensis (Chinese softshell turtle) (Trionyx sinensis)	MRI1		<0.05	MRI1	0	0	0	47.6165	30.9153	28.0855	23.3	42.3807	35.0328	0	0	0	NT_465151.1	1264-921,1409-1353,2229-1845,3219-2990,3969-3742	MRI1	1
c149513_g1_i3	5prime_partial	199	MTNA_MOUSE	70.77	195	MTNA_MOUSE	70.53	190			DUF2462/IF-2B	F7E2Y8_ORNAN	71.28	195	Ornithorhynchus anatinus (Duckbill platypus)	MRI1		<0.05	MRI1	0	0	0	2.81583	2.71283	5.279	2.9504	5.711	6.98917	0	0	0	NT_465151.1	1264-921,1409-1353,2229-1845,3219-2990,3919-3742,4947-4872	MRI1	1
c149513_g1_i4	5prime_partial	101	MTNA_POPTR	62.5	88	MTNA_MOUSE	73.87	111			DUF2462/IF-2B	A0A061GLG9_THECC	71.43	77	Theobroma cacao (Cacao) (Cocoa)	Methylthioribose-1-phosphate isomerase (M1Pi) (MTR-1-P isomerase) (EC 5.3.1.23) (S-methyl-5-thioribose-1-phosphate isomerase) (Translation initiation factor eIF-2B subunit alpha/beta/delta-like protein)		<0.05	MRI1	0	0	0	0.462667	0.305	0.599667	0.0942	0.636333	0.169333	0	0	0	NT_465151.1	1264-921,1409-1353,2229-1845,3250-2990,3919-3742,4947-4872	MRI1	1
c149513_g2_i1	internal	348	MTNA_DANRE	45.13	195	MTNA_DANRE	45.6	182		0.516	IF-2B	G3WDI6_SARHA	44.08	211	Sarcophilus harrisii (Tasmanian devil) (Sarcophilus laniarius)	MRI1			MRI1	0	0	0	9.32417	5.66917	6.84933	5.3946	11.1825	8.74067	0	0	0	NT_465151.1	5047-4948,6069-5686,6085-5686	MRI1	1
c149513_g2_i2	5prime_partial	182	MTNA_DANRE	42.11	152	MTNA_HUMAN	44.52	155			IF-2B	G3WDI6_SARHA	41.77	158	Sarcophilus harrisii (Tasmanian devil) (Sarcophilus laniarius)	MRI1			MRI1	0	0	0	0.110667	0.305833	0.220333	0.3446	0.170667	0.433667	0	0	0	NT_465151.1	3910-3743,5047-4943,6085-5686	MRI1	1
c172692_g1_i3	internal	111	MRJP5_APIME	44.12	68						DUF4573	A0A024DVE4_BACTK	33.64	110		Deleted.			MRJP5	0	0	0	1.39033	2.74767	0	0.9734	0	0.241	0	0	0	NC_006115.4	1092419-1092114,1092661-1092334,1092762-1092447,1092833-1092505,1093052-1092758,1093241-1092928,1093509-1093188	-	-
c160043_g1_i1						RM11_HUMAN	59.7	67											MRPL11	0	0	0	3.987	2.46317	5.0035	5.4984	4.21683	3.68367	0	0	0	-	-	-	-
c160043_g1_i7	complete	180	RM11_MOUSE	49.09	165	RM11_RAT	50	112			Ribosomal_L11/Ribosomal_L11_N	W5LX20_LEPOC	52.1	167	Lepisosteus oculatus (Spotted gar)	Uncharacterized protein			MRPL11	0	0	0	10.5562	6.93833	3.9055	5.931	6.48	8.79117	0	0	0	NT_474769.1	185-418,535-578,1054-1134,1410-1488,1953-2032,2145-2227,2340-2407,2683-2750,2874-2934	LOC107051315	-
c172431_g2_i7						RM52_MOUSE	60	35											MRPL52	0	1	0	0.103167	0.140333	0.0793333	0.1406	0.3875	0.0553333	0	0	0	NT_474301.1	3833-3665,3986-3916	LOC101751307	-
c169740_g1_i1						RT18B_PIG	72.09	43											MRPS18B	1	0	0	0.425	1.4915	0.36	1.4664	0.1605	1.47667	0	0	0	-	-	-	-
c169740_g1_i2	3prime_partial	115	RT18B_BOVIN	50.55	91	RT18B_PIG	55.41	74				M7ARC6_CHEMY	62.79	86	Chelonia mydas (Green sea-turtle) (Chelonia agassizi)	28S ribosomal protein S18b			MRPS18B	1	0	0	37.3007	26.0308	24.9602	24.6936	23.356	21.8557	0	0	0	-	-	-	-
c169740_g1_i3						RT18B_MOUSE	55.81	43											MRPS18B	1	0	0	0.717667	0.201333	0.434333	0.059	0.760833	0.152167	0	0	0	-	-	-	-
c169740_g2_i1	internal	118	RT18B_HUMAN	71.01	69	RT18B_PANTR	71.01	69		0.517		F6UXP8_CALJA	54.81	104	Callithrix jacchus (White-tufted-ear marmoset)	MRPS18B			MRPS18B	1	0	0	44.0633	43.9715	36.3317	42.9558	30.8378	38.358	0	0	0	-	-	-	-
c143401_g1_i1	5prime_partial	172	RT24B_XENLA	66.43	140	RT24_HUMAN	69.5	141			MRP-S24	F6VSZ6_MONDO	65.81	155	Monodelphis domestica (Gray short-tailed opossum)	MRPS24			MRPS24-B/MRPS24	0	0	0	29.6378	16.7238	15.0583	15.0648	17.7522	15.8715	0	0	0	-	-	-	-
c218154_g1_i1						COX1_RABIT	90.91	154											MT-CO1	0	0	0	0	0.193167	0	0	0	0	0	0	0	-	-	-	-
c312045_g1_i1	internal	111	MTCL1_MOUSE	59.57	47	MTCL1_MOUSE	85	20				H3AHK7_LATCH	59.68	62	Latimeria chalumnae (West Indian ocean coelacanth)	MTCL1			MTCL1	0	0	0	0.124333	0.0536667	0.198667	0.1882	0.204333	0.151167	1	0	0	NC_006089.4	99078449-99078118	SOGA2	-
c183358_g1_i16						MTSSL_MOUSE	85.19	27											MTSS1L	0	0	0	1.01517	0.422667	0.401167	0.3342	0.162	0.117	1	0	1	NC_006098.4	1761837-1762431,1762668-1762828	MTSS1L	1
c177503_g3_i2	internal	218	MTX1_MACFA	68	125	MTX1_MACFA	68	125	i189-211o	0.552	GST_C_2/GST_C_3/Tom37/Tom37_C	A0A091KW14_9GRUI	79.07	129	Chlamydotis macqueenii (Macqueen's bustard)	Metaxin-1 (Fragment)		<0.05	MTX1	0	0	0	0.628333	0.180833	1.283	1.881	0.575	0.465833	0	0	0	-	-	-	-
c177503_g3_i3	internal	310	MTX1_PIG	65.77	298	MTX1_PIG	65.77	298	i281-303o	0.552	GST_C_2/GST_C_3/Tom37/Tom37_C	H9G653_ANOCA	68.63	306	Anolis carolinensis (Green anole) (American chameleon)	MTX1		<0.05	MTX1	0	0	0	14.9087	12.2565	15.3733	14.699	16.2098	15.4398	0	0	0	-	-	-	-
c177503_g3_i5	internal	247	MTX1_PIG	67.07	246	MTX1_PIG	67.07	246		0.552	GST_C_3/Tom37/Tom37_C	H9G653_ANOCA	70.16	248	Anolis carolinensis (Green anole) (American chameleon)	MTX1		<0.05	MTX1	0	0	0	1.26383	0.558333	1.283	0.7272	1.3585	0.4995	0	0	0	-	-	-	-
c177503_g3_i6	5prime_partial	202	MTX1_PIG	67.69	195	MTX1_PIG	67.69	195		0.552	Tom37/Tom37_C	H9G653_ANOCA	70.2	198	Anolis carolinensis (Green anole) (American chameleon)	MTX1			MTX1	0	0	0	0.4925	0.808667	0.141	1.0656	0.513167	1.22467	0	0	0	-	-	-	-
c177503_g3_i7	internal	234	MTX1_MACFA	63.06	222	MTX1_MACFA	63.06	222	i205-227o		GST_C_2/GST_C_3/Tom37_C	U3IVF3_ANAPL	70.93	227	Anas platyrhynchos (Mallard) (Anas boschas)	MTX1		<0.05	MTX1	0	0	0	1.5585	0.497667	0.878333	0.9736	1.2085	0.705667	0	0	0	-	-	-	-
c141604_g1_i1	5prime_partial	236	MUC1_MESAU	36.67	210	MUC1_MOUSE	51.52	66	o141-163i		DUF4381/SEA	Q60551_MESAU	36.6	194	Mesocricetus auratus (Golden hamster)	MUC1			MUC1	0	0	0	1.10517	0.753167	0.988333	1.2044	0.586167	0.429833	0	0	1	-	-	-	NA
c122539_g1_i1						MUC17_HUMAN	45.61	57											MUC17	0	0	0	0.313333	0	0.0906667	0.084	0.066	0	0	0	0	-	-	-	-
c175100_g2_i6						MUS81_MOUSE	57.45	47											MUS81	0	0	1	0.773167	0.502333	0.500667	0.7178	1.60417	1.186	0	0	0	NT_468338.1	3315-3186,3726-3655,5478-5354,6553-6417	LOC101748102	-
c175100_g3_i2	5prime_partial	196	MUS81_XENTR	45.92	196	MUS81_XENTR	45.92	196		0.617	ERCC4	K7F4Y1_PELSI	52.31	195	Pelodiscus sinensis (Chinese softshell turtle) (Trionyx sinensis)	MUS81			MUS81	0	0	1	5.99417	3.5705	6.1485	5.3996	6.897	7.38883	0	0	0	NT_470785.1	419-391	-	-
c190604_g1_i1	5prime_partial	116	MYH14_HUMAN	39.24	79						DUF2514	A0A096MZH7_PAPAN	36.96	92	Papio anubis (Olive baboon)	MYH14			MYH14	0	1	0	0.653667	0.679833	1.0105	1.5316	0.798833	1.47667	0	0	0	-	-	-	-
c196494_g1_i3						MYO15_HUMAN	64.44	45											MYO15A	0	0	0	0	0	0.1915	0	0.1445	0	1	0	1	NC_006101.4	5064001-5064224	MYO15A	1
c168488_g1_i2						MYO5B_HUMAN	80.65	31											MYO5B	0	0	0	1.07133	0.3685	0.1745	0.407	0.474333	0.676333	0	0	1	-	-	-	NA
c188379_g2_i4						MYO5B_MOUSE	56.41	39											MYO5B	0	0	0	0.493167	0.789833	1.126	1.069	1.3635	1.38467	0	0	1	NT_469314.1	244-305	-	0
c195146_g2_i4	5prime_partial	185	NAA10_HUMAN	77.06	170	NAA10_MOUSE	75.76	165			Acetyltransf_1/Acetyltransf_10/Acetyltransf_13/Acetyltransf_7/Acetyltransf_9/FR47	G3VUJ5_SARHA	76.92	182	Sarcophilus harrisii (Tasmanian devil) (Sarcophilus laniarius)	NAA10			NAA10	0	0	0	10.0517	4.62833	15.291	4.487	16.2475	9.64917	0	0	0	NT_468166.1	7127-7211,7506-7622,7745-7799,8758-8842,8961-9206	LOC107050483	-
c195146_g2_i7	complete	221	NAA10_HUMAN	82.19	219	NAA10_MOUSE	81.65	218			Acetyltransf_1/Acetyltransf_10/Acetyltransf_13/Acetyltransf_3/Acetyltransf_4/Acetyltransf_7/Acetyltransf_9/FR47	G3VUJ5_SARHA	82.3	226	Sarcophilus harrisii (Tasmanian devil) (Sarcophilus laniarius)	NAA10			NAA10	0	0	0	0.140333	0.924667	0.972	0.8862	1.04467	2.17217	0	0	0	NT_468166.1	6488-6845,6977-7051,7506-7622,7745-7799,8758-8842,8961-9206	LOC107050483	-
c195146_g2_i9	3prime_partial	132	NAA10_MOUSE	100	131	NAA10_MOUSE	100	135			Acetyltransf_1/Acetyltransf_10/Acetyltransf_13/Acetyltransf_3/Acetyltransf_4/Acetyltransf_7/Acetyltransf_9/FR47	M3WVM0_FELCA	100	131	Felis catus (Cat) (Felis silvestris catus)	NAA10			NAA10	0	0	0	4.1095	0.223833	2.461	0	5.78517	0.214667	0	0	0	NT_468166.1	6488-6845,7165-7211,7506-7622,7745-7799,8758-8799	LOC107050483	-
c183188_g1_i1	complete	633	NAB2_HUMAN	67.59	506	NAB2_HUMAN	64.82	506			NCD1/NCD2	U3JC84_FICAL	86.4	478	Ficedula albicollis (Collared flycatcher) (Muscicapa albicollis)	NAB2			NAB2	0	0	0	2.00367	2.29283	2.93417	2.287	6.5805	7.92233	0	0	1	NC_008465.3	1574435-1574292,1575357-1574553,1576774-1576036	NAB2	1
c183188_g1_i3	complete	310	NAB2_HUMAN	70	340	NAB2_HUMAN	66.95	351			NCD1/NCD2	H9CX00_CHICK	99.68	308	Gallus gallus (Chicken)	NGFI-A binding protein 2 (Fragment)			NAB2	0	0	0	1.1475	0.762667	1.19433	0.8998	4.39483	1.68333	0	0	1	NC_008465.3	1574435-1574114,1575583-1574553	NAB2	1
c183188_g1_i4						NAB2_HUMAN	51.61	62											NAB2	0	0	0	0.8675	0.426	0.407167	0.295	0.895667	1.1275	0	0	1	-	-	-	NA
c183188_g1_i6	complete	575	NAB2_HUMAN	63.6	445	NAB2_HUMAN	64.79	409			NCD1/NCD2	H9CX00_CHICK	99.68	308	Gallus gallus (Chicken)	NGFI-A binding protein 2 (Fragment)			NAB2	0	0	0	0.624167	0.108333	0.336833	0.1302	0.428	0.292	0	0	1	NC_008465.3	1574435-1574292,1575357-1574553,1576774-1576036	NAB2	1
c433159_g1_i1						NAB2_HUMAN	57.14	98											NAB2	0	0	0	0.100667	0	0.0948333	0	0.0815	0.376333	0	0	1	NC_008465.3	1574867-1575134	NAB2	1
c148366_g2_i2	5prime_partial	115	SOSB1_MOUSE	58.59	128	SOSB1_BOVIN	59.2	125				M7B660_CHEMY	60.94	128	Chelonia mydas (Green sea-turtle) (Chelonia agassizi)	SOSS complex subunit B1			NABP2	0	0	0	0.859167	0.455167	0.3325	0.3866	0.801333	0.803167	0	0	0	NC_008465.3	714988-715095,715409-715726,718575-718508	NABP2,SLC39A5	1
c148366_g3_i1						SOSB1_HUMAN	98	50											NABP2	0	0	0	0.7195	0.6595	1.099	1.3076	0.498167	0.889	0	0	0	NC_008465.3	712652-712933,713159-713257,713354-713425	NABP2	1
c148366_g3_i3	internal	106	SOSB1_RAT	98	50	SOSB1_RAT	98	50				G3VH76_SARHA	98	50	Sarcophilus harrisii (Tasmanian devil) (Sarcophilus laniarius)	NABP2			NABP2	0	0	0	0.0846667	0.615333	0	0.1242	0	0.2615	0	0	0	NC_008465.3	712652-712802,713161-713257,713354-713425	NABP2	1
c148366_g3_i4						SOSB1_RAT	98	50											NABP2	0	0	0	5.43217	4.6765	7.0375	5.7344	7.72517	6.5515	0	0	0	NC_008465.3	712374-712615,713158-713257,713354-713425	NABP2,RNF41	1
c167906_g1_i3	5prime_partial	349	NAGK_RAT	63.85	343	NAGK_RAT	63.85	343			BcrAD_BadFG	U3FZU5_MICFL	64.14	343	Micrurus fulvius (Eastern coral snake) (Coluber fulvius)	N-acetylglucosamine kinase			NAGK	0	0	0	15.969	7.019	5.32583	3.6012	12.8368	6.25383	0	0	0	NT_475386.1	2397-2153,2565-2483,2785-2687	LOC107051359	-
c167906_g1_i4	5prime_partial	335	NAGK_RAT	62.95	305	NAGK_RAT	62.95	305		0.621	BcrAD_BadFG	U3FZU5_MICFL	63.28	305	Micrurus fulvius (Eastern coral snake) (Coluber fulvius)	N-acetylglucosamine kinase			NAGK	0	0	0	1.94783	4.24633	0.289667	1.1988	1.421	4.907	0	0	0	NT_475386.1	2397-2153,2565-2483,2785-2687	LOC107051359	-
c167906_g1_i5						NAGK_RAT	66.67	87											NAGK	0	0	0	2.17217	1.92517	0.774833	0.5976	1.943	2.08167	0	0	0	NT_475386.1	2397-2153,2785-2483	LOC107051359	-
c167906_g1_i7						NAGK_HUMAN	59.68	62											NAGK	0	0	0	0.101667	0.201167	0.104	0	0.150333	0.2095	0	0	0	NT_475386.1	2424-2153	LOC107051359	-
c180959_g2_i5						SNAA_RAT	88.89	27		0.663									NAPA	0	0	0	0.317167	0.168167	0.234	0.1128	0.266333	0.333667	0	0	0	NT_463443.1	23632-23903,23916-24227	LOC100858304	-
c105882_g1_i1						NAT8L_DANRE	75	32											NAT8L	0	0	0	0	0	0.052	0.2326	0.0721667	0.176667	0	0	1	NC_006091.4	83613470-83613851	NAT8L	1
c146854_g1_i1	internal	134	NCK5L_MOUSE	100	21	NCK5L_MOUSE	100	21			NCKAP5	G5AU12_HETGA	72.5	40	Heterocephalus glaber (Naked mole rat)	Uncharacterized protein			NCKAP5L	0	0	0	0.624	0	0.383167	0.1302	0.414833	0.309333	0	0	0	NT_470277.1	4414-4015	NCKAP5L	1
c146854_g1_i2	internal	108	NCK5L_MOUSE	100	21	NCK5L_MOUSE	100	21			NCKAP5	G3WAD1_SARHA	54.9	51	Sarcophilus harrisii (Tasmanian devil) (Sarcophilus laniarius)	NCKAP5L			NCKAP5L	0	0	0	1.18133	1.1085	0.8895	1.0514	1.16783	1.355	0	0	0	NT_470277.1	4096-4015,4414-4165	NCKAP5L	1
c150675_g1_i1	internal	228	NCK5L_HUMAN	42.37	236	NCK5L_HUMAN	41.44	222			NCKAP5	V8PJ73_OPHHA	45.38	249	Ophiophagus hannah (King cobra) (Naja hannah)	CCNT1			NCKAP5L	0	0	0	0.854167	0.0916667	1.80183	1.4384	2.02933	1.3195	0	0	0	NT_470277.1	2022-1883,2750-2664,2918-2809,3960-3603	NCKAP5L	1
c150675_g1_i2						NCK5L_HUMAN	76.47	34											NCKAP5L	0	0	0	0.2025	0.480833	0	1.7404	0.8625	0.497333	0	0	0	NT_469436.1	3757-3555	LOC107050666	0
c150675_g1_i3	5prime_partial	170	NCK5L_MOUSE	37.79	172	NCK5L_HUMAN	60	55			NCKAP5	V8PJ73_OPHHA	39.23	181	Ophiophagus hannah (King cobra) (Naja hannah)	CCNT1			NCKAP5L	0	0	0	2.02283	2.434	0.753333	1.1276	1.21367	1.7195	0	0	0	NT_470277.1	2022-1883,2918-2664,3960-3603	NCKAP5L	1
c150675_g1_i4	internal	182	NCK5L_HUMAN	43.17	183	NCK5L_HUMAN	41.53	183			NCKAP5	V8PJ73_OPHHA	44.85	194	Ophiophagus hannah (King cobra) (Naja hannah)	CCNT1			NCKAP5L	0	0	0	9.3185	9.48633	16.0647	15.0668	15.0737	16.6575	0	0	0	NT_477416.1	676-452	-	0
c163625_g3_i1	5prime_partial	167	NCK5L_HUMAN	47.13	174	NCK5L_MOUSE	41.3	138				V8PJ73_OPHHA	53.8	184	Ophiophagus hannah (King cobra) (Naja hannah)	CCNT1			NCKAP5L	0	0	0	5.264	4.59283	6.02183	5.0202	6.5835	5.174	0	0	0	NT_471515.1	5502-5229,5922-5816,6387-6230	LOC107050923	0
c163625_g3_i2	5prime_partial	140	NCK5L_HUMAN	49.61	129							V8PJ73_OPHHA	56.91	123	Ophiophagus hannah (King cobra) (Naja hannah)	CCNT1			NCKAP5L	0	0	0	0.0686667	0.202	0.144167	0	0.396	0.0831667	0	0	0	NT_471515.1	5502-5229,5998-5816	LOC107050923	0
c167322_g1_i1						NCK5L_MOUSE	76	25											NCKAP5L	0	0	0	0.115333	0.209	0	0.2356	0.163	0.441833	0	0	0	NT_469436.1	7410-7177	LOC107050665	0
c167322_g1_i3	internal	221	NCK5L_HUMAN	73.27	101	NCK5L_MOUSE	87.88	66			RE_CfrBI	G1KXN2_ANOCA	74	100	Anolis carolinensis (Green anole) (American chameleon)	NCKAP5L			NCKAP5L	0	0	0	2.81467	2.514	2.87033	2.7236	4.379	5.02717	0	0	0	NT_469436.1	7301-7059,8253-8181,8881-8746	LOC107050665	0
c167322_g1_i5						NCK5L_MOUSE	84.21	38											NCKAP5L	0	0	0	0.296	0.303333	0.156667	0.1084	0.217167	0.126	0	0	0	NT_470277.1	5625-5502,6533-6387	NCKAP5L	1
c167322_g1_i6	internal	112	NCK5L_MOUSE	85.51	69	NCK5L_MOUSE	88.52	61			GCN5L1/Miff/RE_CfrBI	F7AKH2_XENTR	75.9	83	Xenopus tropicalis (Western clawed frog) (Silurana tropicalis)	nckap5l			NCKAP5L	0	0	0	6.42967	6.19533	7.667	5.9736	8.22833	9.89533	0	0	0	NT_469436.1	7301-7177,8301-8181	LOC107050665	0
c122585_g1_i1						NDRG3_RAT	80	20											NDRG3	0	0	0	2.6935	4.0415	2.57783	3.2946	3.637	9.887	1	0	1	-	-	-	NA
c158581_g1_i5						NDUAD_BOVIN	58.06	31											NDUFA13	0	0	0	0.182333	0.3375	0.361833	0.16	0.269667	0.0471667	0	0	1	NC_006115.4	3469933-3469497	CTC-260F20.3	-
c163236_g1_i1						NDUA3_BOVIN	69.14	81	i5-27o92-114i	0.86									NDUFA3	1	0	0	89.6537	59.8017	41.4982	43.1962	45.3913	52.5138	0	0	0	NT_472151.1	515-392,730-661,1609-1432,2210-2020	LOC107051013	-
c163236_g1_i4						NDUA3_BOVIN	58.49	53	i5-27o92-114i	0.86									NDUFA3	1	0	0	0.209333	0.411167	0	0.1764	0.0958333	0.149833	0	0	0	NT_472151.1	730-660,1609-1432,2210-2020	LOC107051013	-
c24890_g1_i1						NDUA3_BOVIN	80	30											NDUFA3	1	0	0	0	0	0.174833	0.9604	0.563167	0.601	0	0	0	-	-	-	-
c24890_g1_i2						NDUA3_BOVIN	83.33	30											NDUFA3	1	0	0	0.0716667	0	0.229667	0	0.113167	0	0	0	0	-	-	-	-
c169362_g2_i3	complete	124	NUA4L_MOUSE	71.26	87	NUA4L_MOUSE	71.26	87	o57-79i	0.474	B12D	F7BWH3_CALJA	72.41	87	Callithrix jacchus (White-tufted-ear marmoset)	NDUFA4L2			NDUFA4L2	0	0	0	2.214	3.9685	0.527	0.5588	0.812833	2.20467	0	0	0	NT_470054.1	2754-2615	-	-
c169362_g2_i4						NUA4L_MOUSE	78.79	33											NDUFA4L2	0	0	0	0	0	0	0.4348	0	0	0	0	0	-	-	-	-
c169362_g2_i5						NUA4L_MOUSE	84.21	38											NDUFA4L2	0	0	0	1.71017	1.963	0.580667	0.2846	0.743167	0.541833	0	0	0	-	-	-	-
c169362_g2_i6						NUA4L_MOUSE	78.12	64											NDUFA4L2	0	0	0	1.30283	2.77067	0.373333	0.9066	1.42467	0.7265	0	0	0	-	-	-	-
c169362_g2_i7	complete	124	NUA4L_MOUSE	71.26	87	NUA4L_MOUSE	71.26	87	o57-79i		B12D	F7BWH3_CALJA	72.41	87	Callithrix jacchus (White-tufted-ear marmoset)	NDUFA4L2			NDUFA4L2	0	0	0	0	0	0.254833	0.2358	0	0	0	0	0	NT_470054.1	2754-2615	-	-
c136078_g1_i1						NDUBB_MOUSE	49.37	79											NDUFB11	0	0	0	96.5452	63.2577	56.0113	59.0544	47.0767	43.535	0	0	0	NT_464970.1	20187-20376	-	-
c136078_g1_i2						NDUBB_MOUSE	56.67	30											NDUFB11	0	0	0	0.801667	0.237167	0.596333	1.3984	0.451833	0.657833	0	0	0	NT_468193.1	7651-7555,8080-8039,8121-8030,8220-8122,8320-8221,8735-8666,11132-11034,11633-11535	-	-
c152324_g1_i2	5prime_partial	147	NDUB7_BOVIN	60.98	123	NDUB7_BOVIN	59.8	102			NDUF_B7	G1KTG7_ANOCA	59.68	124	Anolis carolinensis (Green anole) (American chameleon)	NDUFB7			NDUFB7	1	0	0	74.8598	41.4637	38.591	35.4944	40.3447	42.838	0	0	0	NT_471290.1	953-823,2540-2372,4448-4482,4563-4414	NDUFB7	1
c152324_g1_i3						NDUB7_BOVIN	70.27	37											NDUFB7	1	0	0	0.444333	0.0348333	1.921	0.2656	1.377	0.3965	0	0	0	NT_471290.1	4448-4482,4563-4414	NDUFB7	1
c155127_g2_i1	5prime_partial	413	NEUR1_PIG	57.46	362	NEUR1_PIG	54.14	362		0.47	BNR_2/BNR_3	G1KLY3_ANOCA	56.01	366	Anolis carolinensis (Green anole) (American chameleon)	NEU1			NEU1	0	0	0	12.7403	10.2647	5.405	6.4242	18.414	20.9428	0	0	0	-	-	-	-
c130387_g1_i1	internal	194	NEUL4_HUMAN	78.53	163	NEUL4_HUMAN	78.53	163			Neuralized	D3DTP5_HUMAN	78.53	163	Homo sapiens (Human)	HCG42028COMMA isoform CRA_a		<0.05	NEURL4	0	0	0	0.857	1.04017	1.65083	1.3988	1.50983	1.40733	0	0	0	NT_464137.1	76762-77005	-	-
c155668_g1_i1						NEUL4_HUMAN	44.17	163											NEURL4	0	0	0	0.5735	1.27883	0.916667	2.2106	0.933	2.03417	0	0	0	NT_466685.1	4822-4896,5613-5748,6747-6881,8092-8401	LOC107050198	-
c155668_g1_i3	5prime_partial	177	NEUL4_HUMAN	50.26	189	NEUL4_HUMAN	45.35	172				K7G1D8_PELSI	49.21	189	Pelodiscus sinensis (Chinese softshell turtle) (Trionyx sinensis)	Uncharacterized protein (Fragment)			NEURL4	0	0	0	2.21967	2.151	3.11	3.1452	3.22883	5.01117	0	0	0	NT_466685.1	4822-4896,5633-5748,6747-6881,8092-8401	LOC107050198	-
c164702_g3_i2	internal	119	NFE2_RAT	62.07	29	NFE2_RAT	62.07	29				V8PA51_OPHHA	67.74	31	Ophiophagus hannah (King cobra) (Naja hannah)	Nfe2			NFE2	1	0	1	0.963833	0.817833	1.44683	1.4348	1.404	0.537	0	0	0	NC_008465.3	1167478-1167347,1167839-1167781,1170051-1169933	-	-
c177785_g1_i2	5prime_partial	409	IKBD_MOUSE	54.17	288	IKBD_HUMAN	54.72	265			Ank/Ank_2/Ank_3/Ank_4/Ank_5	U3JE87_FICAL	65.35	329	Ficedula albicollis (Collared flycatcher) (Muscicapa albicollis)	NFKBID			NFKBID	0	0	0	0.599833	0.375167	0.261833	0.1362	1.28683	1.18	1	0	1	-	-	-	-
c177785_g1_i4	5prime_partial	396	IKBD_MOUSE	54.17	288	IKBD_HUMAN	54.72	265			Ank/Ank_2/Ank_3/Ank_4/Ank_5	U3JE87_FICAL	65.35	329	Ficedula albicollis (Collared flycatcher) (Muscicapa albicollis)	NFKBID			NFKBID	0	0	0	0.256333	0.644333	0.529333	1.0086	1.5525	2.163	1	0	1	-	-	-	-
c177785_g1_i5	5prime_partial	396	IKBD_MOUSE	54.17	288	IKBD_HUMAN	54.72	265			Ank/Ank_2/Ank_3/Ank_4/Ank_5	U3JE87_FICAL	65.35	329	Ficedula albicollis (Collared flycatcher) (Muscicapa albicollis)	NFKBID			NFKBID	0	0	0	0.13	0.438333	0.324167	0.8148	0.3885	3.9295	1	0	1	-	-	-	-
c177785_g1_i6	complete	246	IKBD_MOUSE	55.41	231	IKBD_HUMAN	55.35	215			Ank/Ank_2/Ank_3/Ank_4/Ank_5	U3JE87_FICAL	70.04	237	Ficedula albicollis (Collared flycatcher) (Muscicapa albicollis)	NFKBID			NFKBID	0	0	0	0.451167	0.217	0.740333	1.39	0.853	0.371	1	0	1	-	-	-	-
c182437_g3_i8	internal	137	NGDNB_XENLA	44.21	95	NGDN_DANRE	44.21	95			Sas10_Utp3	R7T3N5_CAPTE	49.45	91	Capitella teleta (Polychaete worm)	Uncharacterized protein			NGDN-B/NGDN	0	0	0	0.608333	0.279667	0.0923333	0.3644	0.605167	0.3375	0	0	0	-	-	-	-
c171306_g1_i6						NICN1_CANFA	58.33	60											NICN1	0	0	0	0.506667	0.277167	0.545333	0.637	0.307833	0.414	0	0	0	NC_006099.4	2417291-2417012	LOC101751202	-
c152655_g1_i1	internal	237	NKPD1_HUMAN	50.89	112	NKPD1_HUMAN	50.89	112	i13-35o45-67i			F7EGV2_XENTR	46.9	113	Xenopus tropicalis (Western clawed frog) (Silurana tropicalis)	LOC100489552			NKPD1	1	0	0	0.3365	0.109667	0.259667	0.1978	0.0758333	0.348	0	0	0	NT_469315.1	7283-6925	NKPD1	1
c249742_g1_i1						NKPD1_HUMAN	42.86	56											NKPD1	1	0	0	0.180167	0	0	0.3674	0.7095	0.480667	0	0	0	NT_469315.1	9228-9003	-	0
c78288_g1_i1	3prime_partial	205	NKPD1_MOUSE	42.35	85	NKPD1_HUMAN	50.98	51				U3JQ48_FICAL	41.95	174	Ficedula albicollis (Collared flycatcher) (Muscicapa albicollis)	NKPD1			NKPD1	1	0	0	1.24217	1.47317	0.404	0.6136	0.470333	0.1885	0	0	0	NT_469315.1	1356-1417,2958-3074,4174-4206,4255-4287,4504-4536,4593-4623,4672-4704,4908-5032,6587-6954	NKPD1	1
c86623_g1_i1						NKPD1_HUMAN	45	60											NKPD1	1	0	0	0.366833	0.373	0.381	0.4254	0.716	0.795333	0	0	0	NT_469315.1	6780-6751,6944-6751	NKPD1	1
c305896_g1_i1						NKX23_HUMAN	61.36	44											NKX2-3	0	0	0	0.198167	0.203833	0	0	0	0	0	0	1	NC_006093.4	22110200-22110398	NKX2-3	1
c93217_g1_i1						NKX23_MOUSE	78.95	76											NKX2-3	0	0	0	0.621167	0.366333	0.134333	0	0	0	0	0	1	NC_006093.4	22110336-22110099	NKX2-3	1
c93217_g1_i2	internal	210	NKX23_MOUSE	67.69	195	NKX23_MOUSE	65.64	195			Homeobox	H0ZGI5_TAEGU	91.1	191	Taeniopygia guttata (Zebra finch) (Poephila guttata)	NKX2-3			NKX2-3	0	0	0	1.0015	0.627667	0.0285	0	0	0	0	0	1	NC_006093.4	22110320-22110099,22111286-22110880	NKX2-3	1
c396557_g1_i1						NKX24_MOUSE	84.62	39											NKX2-4	0	0	0	0	0	0.8365	2.4438	0	0	0	0	0	NC_006090.4	3543710-3543999	NKX2-4	1
c160269_g1_i1	internal	175	NLGN2_HUMAN	89.47	171	NLGN2_HUMAN	89.47	171			COesterase	D2X2H8_ANOCA	92.98	171	Anolis carolinensis (Green anole) (American chameleon)	nlgn2			NLGN2	0	0	0	15.7752	13.893	41.8057	37.1612	32.2797	30.6353	0	0	0	NT_468652.1	1787-2061,2968-3218	LOC107050563	-
c160269_g2_i2	internal	455	NLGN2_MOUSE	84.43	424	NLGN2_HUMAN	84.12	422			Abhydrolase_3/COesterase/Peptidase_S9	D2X2H8_ANOCA	82.35	425	Anolis carolinensis (Green anole) (American chameleon)	nlgn2		<0.05	NLGN2	0	0	0	7.051	6.01967	24.8893	21.255	15.6913	16.0015	0	0	0	NT_468652.1	1256-1804	LOC107050563	-
c160269_g2_i3						NLGN2_HUMAN	92.13	178											NLGN2	0	0	0	3.92433	2.688	1.91817	0.3582	5.385	4.7755	0	0	0	NT_468652.1	268-313,329-453,792-881,945-1035,1265-1804	LOC107050563	-
c28077_g1_i1	5prime_partial	180	NLGNX_MACMU	54.82	166	NLGN2_HUMAN	50.53	188	o20-42i			V8NCS1_OPHHA	62.64	182	Ophiophagus hannah (King cobra) (Naja hannah)	NLGN1			NLGN4X/NLGN2	0	0	0	4.5275	4.0835	11.6965	10.9036	9.56967	8.95817	0	1	1	NT_468652.1	3306-3867	LOC107050563	-
c182006_g2_i1	internal	175	NOL4_HUMAN	92.13	89	NOL4_HUMAN	92.13	89				U3JTL7_FICAL	96.63	89	Ficedula albicollis (Collared flycatcher) (Muscicapa albicollis)	NOL4			NOL4	0	0	0	0.0201667	0.0796667	3.10717	2.8842	2.97367	3.29	1	0	1	NC_006089.4	107584886-107585411	NOL4	1
c194347_g2_i1	internal	152	NOL4_HUMAN	51.69	89	NOL4_MOUSE	60	65				A0A091VM49_NIPNI	98.95	95	Nipponia nippon (Crested ibis) (Ibis nippon)	Nucleolar protein 4 (Fragment)			NOL4	0	0	0	0.0143333	0.0993333	1.48867	0.7708	0.726	0.709667	1	0	1	NC_006107.4	10425693-10426118,10426524-10426556	C20H20ORF112,LOC107054852	0
c173012_g3_i3						NOS1_RAT	88.68	53											NOS1	0	0	0	5.801	6.35783	1.41483	1.7654	1.02033	0.728333	1	0	1	NT_462704.1	402-68	LOC107057170	0
c163468_g1_i3	5prime_partial	128	NOSIP_BOVIN	68.07	119	NOSIP_BOVIN	68.07	119			Rtf2	H2MSB2_ORYLA	68.07	119	Oryzias latipes (Japanese rice fish) (Japanese killifish)	LOC101157457			NOSIP	1	0	1	38.563	28.616	36.7693	45.3922	21.3453	26.4202	0	0	0	NT_469755.1	2252-2300,2688-2731,2752-2795,3184-3232,3558-3607,3628-3827,7449-7558	NOSIP	1
c163468_g1_i4						NOSIP_BOVIN	71.19	59											NOSIP	1	0	1	2.52967	7.71767	3.5735	0.6676	2.24483	3.50133	0	0	0	NT_469755.1	7420-7558	NOSIP	1
c183778_g3_i1	3prime_partial	122	NPM_BUFMA	63.2	125	NPM_BUFMA	61.6	125			Nucleoplasmin	K7FKB9_PELSI	71.65	127	Pelodiscus sinensis (Chinese softshell turtle) (Trionyx sinensis)	NPM2			NP	0	0	0	2.39633	1.961	2.49733	2.5208	1.75433	0.759667	0	0	0	NT_466381.1	649-781,884-953,1034-1120,1462-1578,1660-1757	NPM2	-
c169583_g1_i2	3prime_partial	360	NPAS4_HUMAN	57.7	331	NPAS4_HUMAN	57.93	328			HLH/PAS/PAS_11/PAS_3/PAS_4/PAS_9	M7BMX7_CHEMY	57.27	330	Chelonia mydas (Green sea-turtle) (Chelonia agassizi)	Neuronal PAS domain-containing protein 4			NPAS4	0	0	0	0.025	0	0.788167	0.5862	1.40567	0.2555	0	0	0	NT_473767.1	2494-2310	-	0
c169583_g1_i3						NPAS4_HUMAN	54.35	92											NPAS4	0	0	0	0	0	0.0736667	0.078	0.124833	0.2275	0	0	0	NT_467454.1	3787-3758,10889-10756,12493-12358	LOC107050337	0
c101614_g1_i1						NPC1_MOUSE	47.06	68											NPC1	0	0	0	0.3815	0.360333	0.384667	0.197	0.227	1.17667	1	0	1	NT_471759.1	1998-1747	-	0
c129021_g1_i1						NPCL1_MOUSE	60	65											NPC1L1	0	0	0	0.9245	0.778333	0	0	1.98667	2.31683	0	0	0	-	-	-	-
c158933_g2_i1						NPCL1_HUMAN	60.32	63											NPC1L1	0	0	0	0.497	0.1665	0	0.2044	0.415833	0.316167	0	0	0	NT_473450.1	3030-3003	-	-
c171155_g1_i2	internal	227	NPCL1_HUMAN	64.37	174	NPCL1_HUMAN	66.24	157	o40-62i69-91o101-123i144-161o176-198i		Patched	F6VD72_XENTR	68.39	174	Xenopus tropicalis (Western clawed frog) (Silurana tropicalis)	npc1l1			NPC1L1	0	0	0	2.3435	1.02567	4.27817	5.6608	2.64117	1.53833	0	0	0	NT_471759.1	57-175,1719-1884	-	-
c171155_g1_i4	internal	213	NPCL1_HUMAN	64	175	NPCL1_HUMAN	65.82	158	o25-47i54-76o86-108i129-146o161-183i	0.665	Gastrin/Patched	F6VD72_XENTR	68.21	173	Xenopus tropicalis (Western clawed frog) (Silurana tropicalis)	npc1l1			NPC1L1	0	0	0	0.2305	0.214167	0.438833	0.5974	0.532833	0.148167	0	0	0	NT_471759.1	57-175,1719-1969	-	-
c171155_g1_i5	internal	220	NPCL1_HUMAN	64.37	174	NPCL1_HUMAN	66.24	157	o25-47i54-76o86-108i129-146o161-183i		Patched	F6VD72_XENTR	68.39	174	Xenopus tropicalis (Western clawed frog) (Silurana tropicalis)	npc1l1			NPC1L1	0	0	0	0.1245	0.8805	1.23533	0.766	0.2385	1.65117	0	0	0	NT_471759.1	57-175,1719-1884	-	-
c172418_g1_i1						NPCL1_MOUSE	74.42	43											NPC1L1	0	0	0	0	0	0	0.0666	0.2555	0.322167	0	0	0	NT_468831.1	6631-6526,6764-6624,6789-6686,6833-6728,6864-6732,7066-6756	LOC107050589	-
c172418_g3_i1						NPCL1_RAT	59.18	49											NPC1L1	0	0	0	0	0.188167	0.194833	0	0.156	0.197667	0	0	0	NT_468831.1	5128-4981,5220-5144	LOC107050589	-
c172418_g3_i2						NPCL1_RAT	65	40											NPC1L1	0	0	0	0.291833	0	0	0	0.5365	0.327667	0	0	0	NT_468831.1	5220-4981	LOC107050589	-
c190471_g1_i1	complete	342	NPCL1_RAT	58.96	307	NPCL1_RAT	60.86	373	o13-35i56-75o90-112i162-184o		MMPL/Patched/Sterol-sensing	M3XGJ9_LATCH	61.66	313	Latimeria chalumnae (West Indian ocean coelacanth)	NPC1L1			NPC1L1	0	0	0	0.217833	0.0771667	0.228333	0.1222	0.067	0.124167	0	0	0	NT_477735.1	48-78,162-1818,1339-1526,4993-5111,6901-7030,9345-9488,10483-10562	LOC107050589,LOC107051505	-
c190471_g1_i11	5prime_partial	1056	NPCL1_HUMAN	54.99	971	NPCL1_RAT	54.32	972	o312-334i373-395o666-688i701-723o727-749i770-789o804-826i876-898o	0.52	Folate_rec/MMPL/Patched/Sterol-sensing	M3XGJ9_LATCH	52.38	989	Latimeria chalumnae (West Indian ocean coelacanth)	NPC1L1		<0.01	NPC1L1	0	0	0	0.423667	0.377	1.456	1.9488	0.728833	0.7995	0	0	0	NT_477735.1	48-78,162-1818	LOC107051505	-
c190471_g1_i2	3prime_partial	100	NPCL1_RAT	67.05	88	NPCL1_MOUSE	71.53	144	o13-35i		Patched/Sterol-sensing	R0KZY9_ANAPL	89.87	79	Anas platyrhynchos (Mallard) (Anas boschas)	Niemann-Pick C1-like protein 1			NPC1L1	0	0	0	0.194667	0.0775	0.108	0.3724	0.151833	0.271333	0	0	0	NT_468831.1	1339-1526,4993-5128,5144-5201	LOC107050589	-
c190471_g1_i3	internal	328	NPCL1_RAT	51.63	306	NPCL1_RAT	51.63	306	i72-94o		Patched	G3WVB8_SARHA	55	300	Sarcophilus harrisii (Tasmanian devil) (Sarcophilus laniarius)	NPC1L1			NPC1L1	0	0	0	0.758	0.875333	3.09717	3.5042	1.46367	1.5905	0	0	0	NT_468831.1	9257-9488,10483-10562	LOC107050589	-
c190471_g1_i4						NPCL1_MOUSE	54.31	116											NPC1L1	0	0	0	0.608667	0.224667	0.434333	0.4806	0.129833	0.325667	0	0	0	NT_475750.1	424-480,3342-3497	-	-
c190471_g1_i7	5prime_partial	511	NPCL1_RAT	59.05	464	NPCL1_RAT	59.26	459	o121-143i156-178o182-204i225-244o259-281i331-353o		MMPL/Patched/Sterol-sensing	U3ISG4_ANAPL	75.06	445	Anas platyrhynchos (Mallard) (Anas boschas)	NPC1L1			NPC1L1	0	0	0	0.410667	0.175833	1.1565	2.0688	0.4095	0.37	0	0	0	NT_468831.1	1339-1526,4993-5111,6901-7030,9345-9488,10483-10562	LOC107050589	-
c190471_g1_i9	3prime_partial	108	NPCL1_MOUSE	71.79	78	NPCL1_MOUSE	71.53	144	o13-35i		Patched/Sterol-sensing	R0KZY9_ANAPL	89.87	79	Anas platyrhynchos (Mallard) (Anas boschas)	Niemann-Pick C1-like protein 1			NPC1L1	0	0	0	0	0.0565	0.113167	0	0.321167	0.123167	0	0	0	NT_468831.1	1339-1526,4993-5201	LOC107050589	-
c303372_g1_i1						NPCL1_HUMAN	55.13	78											NPC1L1	0	0	0	0.155	0	0.176333	0	0.114833	0	0	0	0	NT_477735.1	1618-1383	LOC107051505	-
c91905_g1_i2						NPCL1_HUMAN	67.74	31											NPC1L1	0	0	0	0.1915	0.0576667	0.0186667	0.0222	0.2235	0.447667	0	0	0	-	-	-	-
c164031_g3_i1						NPHN_MOUSE	45.45	66											NPHS1	1	1	1	6.55467	5.863	0.873833	3.4026	0.532	3.10017	0	0	0	-	-	-	-
c164031_g3_i2						NPHN_MOUSE	45.45	66											NPHS1	1	1	1	3.28683	0	1.59817	0	0.912333	0	0	0	0	-	-	-	-
c164031_g4_i1	internal	201	NPHN_HUMAN	36.76	185	NPHN_HUMAN	37.68	69	o125-147i		Alpha_GJ/fn3	Q58QC3_XENLA	33.33	171	Xenopus laevis (African clawed frog)	nphs1			NPHS1	1	1	1	10.2443	6.32233	3.19967	3.537	1.58133	2.447	0	0	0	NT_464974.1	20127-19895	LOC107049772	-
c164297_g1_i1	internal	121	NPHN_MOUSE	38.02	121	NPHN_MOUSE	43.75	96			C2-set_2/Ig_2/Ig_3	M7AYR0_CHEMY	51.16	86	Chelonia mydas (Green sea-turtle) (Chelonia agassizi)	Nephrin			NPHS1	1	1	1	0	0.4345	0.445667	0.3748	0.100167	0.112167	0	0	0	-	-	-	-
c164297_g1_i2						NPHN_MOUSE	51.22	41											NPHS1	1	1	1	0.256667	0.149667	0.577333	0.2792	0.192	0.172333	0	0	0	-	-	-	-
c164297_g1_i3	internal	248	NPHN_HUMAN	38.54	192	NPHN_HUMAN	38.54	192			BiPBP_C/C2-set_2/I-set/Ig_2/Ig_3/ig	M7AYR0_CHEMY	45.55	191	Chelonia mydas (Green sea-turtle) (Chelonia agassizi)	Nephrin			NPHS1	1	1	1	0.596333	0.280667	0	0	0.232167	0.1495	0	0	0	-	-	-	-
c164297_g1_i4	internal	238	NPHN_HUMAN	38.54	192	NPHN_MOUSE	39.88	163			BiPBP_C/C2-set_2/I-set/Ig_2/Ig_3/ig	M7AYR0_CHEMY	45.55	191	Chelonia mydas (Green sea-turtle) (Chelonia agassizi)	Nephrin			NPHS1	1	1	1	0.998167	1.1095	0.1415	0.2702	0.179833	0.2755	0	0	0	-	-	-	-
c164297_g1_i5	internal	184	NPHN_MOUSE	39.04	187	NPHN_MOUSE	39.88	163			BiPBP_C/C1-set/C2-set_2/I-set/Ig_2/Ig_3/ig	M7AYR0_CHEMY	45.09	173	Chelonia mydas (Green sea-turtle) (Chelonia agassizi)	Nephrin			NPHS1	1	1	1	2.211	1.17317	0.2585	0.1014	0.190833	0.219833	0	0	0	-	-	-	-
c164297_g1_i6	internal	296	NPHN_MOUSE	38.06	310	NPHN_MOUSE	37.42	310			BiPBP_C/C2-set_2/I-set/Ig_2/Ig_3/V-set/ig	M7AYR0_CHEMY	40.14	289	Chelonia mydas (Green sea-turtle) (Chelonia agassizi)	Nephrin			NPHS1	1	1	1	0.754667	0.235333	0	0	0.0661667	0.0931667	0	0	0	-	-	-	-
c164297_g3_i1						NPHN_MOUSE	38.3	141											NPHS1	1	1	1	3.86667	3.02567	1.084	0.9668	0.608667	1.41583	0	0	0	NT_468541.1	998-1129	-	-
c177503_g6_i2	internal	407	NPHN_HUMAN	42.21	353	NPHN_HUMAN	41.93	353		0.745	C2-set/C2-set_2/I-set/Ig_2/Ig_3/V-set/ig	K7G7E6_PELSI	43.8	363	Pelodiscus sinensis (Chinese softshell turtle) (Trionyx sinensis)	NPHS1			NPHS1	1	1	1	5.583	5.479	0	0.0412	1.02083	2.07733	0	0	0	-	-	-	-
c177503_g6_i7	3prime_partial	108	NPHN_RAT	43.04	79	NPHN_MOUSE	41.67	144			C2-set_2/Ig_2/Ig_3/ig	H3AR28_LATCH	45.78	83	Latimeria chalumnae (West Indian ocean coelacanth)	NPHS1			NPHS1	1	1	1	2.25667	0.730667	0.2355	0.2458	0.4085	0.0573333	0	0	0	-	-	-	-
c165610_g1_i2						ANPRA_RAT	96.47	85											NPR1	0	0	0	6.49767	1.76983	0.436667	0.114	2.92683	2.34517	0	0	1	NC_006112.3	1689309-1689118,1689486-1689400	LOC107055115	0
c171163_g2_i14	internal	178	ANPRA_HUMAN	78.26	92	ANPRA_RAT	93.44	61	o5-27i			Q8VHH1_NOTAL	74.19	93	Notomys alexis (Spinifex hopping mouse)	Natriuretic peptide receptor A (Fragment)			NPR1	0	0	0	0.494167	0.652833	0.054	0	0.117667	0.2435	0	0	1	NC_006112.3	1692202-1692101,1692499-1692276,1693115-1692992,1693277-1693191	LOC107055115	0
c198047_g1_i1						ANPRA_MOUSE	86.96	23											NPR1	0	0	0	0.2025	0	0	0	0.431667	0.2445	0	0	1	NC_006112.3	1692291-1692493	LOC107055115	0
c391654_g1_i1						ANPRA_RAT	43.48	92											NPR1	0	0	0	0	0.0921667	0.1075	0.0942	0.380333	0.670167	0	0	1	NC_006112.3	1691882-1692159	LOC107055115	0
c149342_g1_i1	internal	298	NPTX2_HUMAN	50.27	183	NPTX2_HUMAN	50.27	183			Laminin_G_3/Pentaxin	H3C5F5_TETNG	44.35	248	Tetraodon nigroviridis (Spotted green pufferfish) (Chelonodon nigroviridis)	Uncharacterized protein (Fragment)			NPTX2	0	0	0	0.363833	0.259333	0.0871667	0.2774	0.273333	0.445167	1	0	1	NT_475691.1	2508-2827,3383-3619	-	0
c280734_g1_i1						NPW_RAT	94.12	34											NPW	0	0	0	0.501667	0.273	1.97683	8.7096	0.0595	0	0	0	0	NC_006101.4	6264123-6264432	LOC101748764	-
c151050_g1_i2	5prime_partial	234	NR1D1_BOVIN	84.34	198	NR1D1_MOUSE	84.34	198			Hormone_recep	U3JCD7_FICAL	92.93	198	Ficedula albicollis (Collared flycatcher) (Muscicapa albicollis)	NR1D1			NR1D1	0	0	0	0.401667	0.699833	0.44	0.5386	0	0	0	0	1	NC_006114.4	4778645-4778409,4778936-4778724,4780009-4779716	0	1
c151050_g1_i3	5prime_partial	223	NR1D1_SHEEP	78.22	225	NR1D1_SHEEP	78.22	225			Hormone_recep	U3JCD7_FICAL	92.45	212	Ficedula albicollis (Collared flycatcher) (Muscicapa albicollis)	NR1D1			NR1D1	0	0	0	1.617	1.23917	2.28867	2.2724	0.954	0.849167	0	0	1	NC_006114.4	4778645-4778409,4778936-4778724,4779904-4779716,4780066-4779993	0	1
c157775_g2_i2	internal	112	NR1D1_BOVIN	53.42	73							G3WKG2_SARHA	58.33	72	Sarcophilus harrisii (Tasmanian devil) (Sarcophilus laniarius)	NR1D1			NR1D1	0	0	0	0.601333	0.4415	0.960167	0.556	0	0	0	0	1	NC_006114.4	4781707-4781484,4783435-4783320	0	1
c157775_g4_i1						NR1D1_SHEEP	84	25											NR1D1	0	0	0	0.194167	0	0	0.2294	0	0	0	0	1	NC_006114.4	4780295-4780513	0	1
c424789_g1_i1						COT2_RAT	61.4	57											NR2F2	0	0	0	0	0	0.2015	0.2054	0	0	1	1	1	NT_465533.1	13040-12893,14944-14871	LOC107049928	0
c178283_g1_i10	5prime_partial	103	NR4A1_XENLA	82.35	85	NR4A1_XENLA	82.35	85			Hormone_recep	A0A091W3M5_NIPNI	95.29	85	Nipponia nippon (Crested ibis) (Ibis nippon)	Nuclear receptor subfamily 4 group A member 1 (Fragment)			NR4A1	0	0	0	0.368333	0.113	0	0	0.333	0.158833	0	0	0	NT_464746.1	14663-14437,14704-14655,15070-14517	LOC100857380	-
c224495_g1_i1						NRG3_MOUSE	86.08	79											NRG3	0	0	0	0.109833	0	0	0.1082	0.086	0.185667	1	0	1	NC_006093.4	3826627-3826890	NRG3	1
c164848_g1_i3	5prime_partial	159	NRX1B_BOVIN	65.49	113	NRX1B_BOVIN	67.27	110	i66-88o		DUF1467/DUF202/Syndecan	G3VTD5_SARHA	66.88	160	Sarcophilus harrisii (Tasmanian devil) (Sarcophilus laniarius)	Uncharacterized protein (Fragment)			NRXN1	0	0	0	0.405167	0.0423333	3.15783	3.6092	0.256	0.095	1	1	1	NT_473432.1	3495-3562,3978-4059	LOC107051159	0
c163799_g1_i1	3prime_partial	113	NRX2A_HUMAN	74.14	116	NRX2A_HUMAN	73.5	117			Laminin_G_1/Laminin_G_2	S9WK64_9CETA	73.28	116	Camelus ferus (Wild Bactrian camel)	Uncharacterized protein			NRXN2	1	0	0	0	0	0	0.531	0	0.0383333	0	0	0	-	-	-	-
c163799_g1_i2	3prime_partial	113	NRX2A_HUMAN	74.14	116	NRX2A_HUMAN	73.5	117			Laminin_G_1/Laminin_G_2	S9WK64_9CETA	73.28	116	Camelus ferus (Wild Bactrian camel)	Uncharacterized protein			NRXN2	1	0	0	0.0595	0.0445	8.2665	6.5724	0.0901667	0.0695	0	0	0	-	-	-	-
c163799_g2_i6	internal	155	NRX2A_HUMAN	71.54	130	NRX2A_HUMAN	72.22	126			EGF/Laminin_G_2/NADH_Oxid_Nqo15	G3UKE7_LOXAF	72.31	130	Loxodonta africana (African elephant)	LOC100661571			NRXN2	1	0	0	0.0958333	0.238833	0.213167	1.4874	0.0793333	0.118333	0	0	0	-	-	-	-
c164848_g1_i2	5prime_partial	286	NRX2B_RAT	44.88	361	NRX2B_HUMAN	88.89	45	i124-146o193-215i		Syndecan	Q6PAI9_MOUSE	45.75	365	Mus musculus (Mouse)	Nrxn2		<0.05	NRXN2	1	0	0	0.661	0.7455	3.13367	3.0184	1.044	0.628333	0	0	0	NT_473432.1	3495-3562,3978-4060	LOC107051159	-
c164848_g1_i4						NRX2B_HUMAN	90.48	42											NRXN2	1	0	0	1.37483	0.4235	5.4635	6.1898	1.377	0.970833	0	0	0	NT_473432.1	3495-3562,3978-4137	LOC107051159	-
c164848_g1_i5						NRX2B_RAT	61.7	94	o335-357i										NRXN2	1	0	0	0.294333	0.0106667	1.1915	0.8988	0.2185	0.0906667	0	0	0	-	-	-	-
c123437_g1_i2	internal	103	NSD1_MOUSE	50.98	102	NSD1_HUMAN	46	100				L5JY21_PTEAL	53	100	Pteropus alecto (Black flying fox)	Histone-lysine N-methyltransferaseCOMMA H3 lysine-36 and H4 lysine-20 specific			NSD1	0	0	0	0.363667	0.282	0.0823333	0.3042	0.713833	0.298333	1	0	1	NC_006100.4	10258759-10258466	NSD1	1
c159947_g1_i7	3prime_partial	173	NUD18_HUMAN	57.83	166	NUD18_HUMAN	61.9	147			NUDIX	A0A091WHW2_NIPNI	74.4	168	Nipponia nippon (Crested ibis) (Ibis nippon)	8-oxo-dGDP phosphatase NUDT18 (Fragment)			NUDT18	0	0	0	14.0653	13.402	15.607	17.3128	11.2813	11.9888	0	0	0	NT_468286.1	1345-1612,2451-2667,3734-3883	NUDT18	1
c48209_g1_i1	5prime_partial	149	NUD18_RAT	38.1	147	NUD18_DANRE	32.03	128		0.507		A0A091FM22_9AVES	60.96	146	Cuculus canorus (common cuckoo)	8-oxo-dGDP phosphatase NUDT18 (Fragment)			NUDT18	0	0	0	2.12717	2.29867	2.40683	2.6408	1.70867	1.62833	0	0	0	NT_468286.1	3886-4369	NUDT18	1
c79567_g1_i1						NYAP1_MOUSE	68.29	41											NYAP1	0	0	0	2.02833	1.51317	2.81167	2.975	1.2855	1.64933	0	0	0	NT_471496.1	5278-5032	LOC107050919	-
c89339_g1_i1	internal	118	NYAP1_HUMAN	36.17	94	NYAP1_MOUSE	37.63	93			NYAP_N	Q4S8X5_TETNG	42.11	95	Tetraodon nigroviridis (Spotted green pufferfish) (Chelonodon nigroviridis)	Chromosome 7 SCAF14703COMMA whole genome shotgun sequence (Fragment)			NYAP1	0	0	0	1.88617	2.13367	3.58417	1.8018	1.3465	0.791667	0	0	0	NT_474069.1	3736-3509,4545-4426	LOC107051230	-
c89339_g1_i2	internal	103	NYAP1_HUMAN	36.17	94	NYAP1_MOUSE	36.96	92			NYAP_N	Q4S8X5_TETNG	42.71	96	Tetraodon nigroviridis (Spotted green pufferfish) (Chelonodon nigroviridis)	Chromosome 7 SCAF14703COMMA whole genome shotgun sequence (Fragment)			NYAP1	0	0	0	3.2615	2.434	3.284	6.1562	3.8625	3.94133	0	0	0	NT_474069.1	172-134,3736-3585,4545-4426	LOC107051230	-
c166331_g1_i1						OAM_ASCSU	51.67	60				C0H4C4_PLAF7	38.82	85	Plasmodium falciparum (isolate 3D7)	Plasmodium falciparum 3D7 chromosome 5			OAM	0	0	0	0.103167	0.0616667	2.72633	3.2924	0.777167	0.975833	0	0	0	-	-	-	-
c166331_g1_i2						OAM_ASCSU	51.32	76											OAM	0	0	0	0.1685	0	0.5375	0.903	0.4105	0.4745	0	0	0	-	-	-	-
c166331_g3_i1						OAM_ASCSU	52.56	78											OAM	0	0	0	0.5605	0.678167	21.4197	15.194	4.38767	4.80767	0	0	0	-	-	-	-
c134564_g1_i1	internal	242	ODF3A_XENLA	60	205	ODF3A_XENLA	60	205			SHIPPO-rpt	M7BWQ5_CHEMY	65.53	206	Chelonia mydas (Green sea-turtle) (Chelonia agassizi)	Outer dense fiber protein 3			ODF3	0	0	0	0.0545	0.0493333	1.38567	2.0544	0.197667	0.0318333	0	0	1	-	-	-	-
c263536_g1_i1						ODF3A_XENLA	60.53	38											ODF3	0	0	0	0	0	1.89517	2.0306	0.4065	0	0	0	1	-	-	-	-
c164748_g1_i1	complete	170	OPA3_XENLA	68.06	144	OPA3_XENLA	79.41	102			OPA3	I3J863_ORENI	62.58	155	Oreochromis niloticus (Nile tilapia) (Tilapia nilotica)	LOC100705817			OPA3	0	0	1	2.74033	2.21083	2.70567	2.7742	2.72667	3.23267	0	0	0	NT_463442.1	46400-46629,47114-48070	OPA3	1
c164748_g1_i2	complete	147	OPA3_DANRE	66.67	78	OPA3_XENLA	67.57	74			OPA3	I3J863_ORENI	51.18	127	Oreochromis niloticus (Nile tilapia) (Tilapia nilotica)	LOC100705817			OPA3	0	0	1	0.1895	0.191833	0.141	0.1312	0.297667	0.219167	0	0	0	NT_463442.1	46995-48070	OPA3	1
c161429_g1_i2	5prime_partial	115	OPLA_BOVIN	60.53	76	OPLA_BOVIN	70.97	62			Hydant_A_N	N6TQL6_DENPD	70.69	58	Dendroctonus ponderosae (Mountain pine beetle)	Uncharacterized protein (Fragment)			OPLAH	1	0	0	0	0	0.971833	0.7396	0.0315	0	0	0	0	NT_471760.1	6519-6175,7144-6950	-	-
c161429_g1_i3	5prime_partial	119	OPLA_BOVIN	70.97	62	OPLA_BOVIN	70.97	62			Hydant_A_N	N6TQL6_DENPD	68.33	60	Dendroctonus ponderosae (Mountain pine beetle)	Uncharacterized protein (Fragment)			OPLAH	1	0	0	0	0.0453333	1.30817	2.3806	0.0336667	0.0695	0	0	0	NT_471760.1	6486-6175,7074-6950	-	-
c162367_g2_i1						OPLA_MOUSE	82.35	51											OPLAH	1	0	0	0	0	1.212	2.6762	0.4525	0.495833	0	0	0	-	-	-	-
c166704_g1_i5	internal	101	OS9_HUMAN	60.61	33					0.806		V9KTB4_CALMI	52.94	51	Callorhinchus milii (Ghost shark)	Protein OS-9 (Fragment)		<0.05	OS9	1	0	0	0.605833	0.454667	0.328	0.1706	0.956667	0.4145	0	0	0	NT_466076.1	6927-6627	LOC107050049	-
c167906_g3_i1	5prime_partial	242	OS9_BOVIN	44.54	229	OS9_BOVIN	42.03	207				H9GCH2_ANOCA	50.2	247	Anolis carolinensis (Green anole) (American chameleon)	OS9			OS9	1	0	0	18.6867	16.2252	14.0592	14.5256	29.9483	30.1295	0	0	0	NT_474492.1	131-343,1751-1856,1914-2043,2534-2814	LOC107051277	-
c167906_g3_i2	5prime_partial	145	OS9_BOVIN	57	100	OS9_BOVIN	57.58	99				V8PCK1_OPHHA	56.41	117	Ophiophagus hannah (King cobra) (Naja hannah)	OS9		<0.01	OS9	1	0	0	0.828167	0.387333	0.5005	0.8008	0	0.1395	0	0	0	NT_474492.1	288-259,1751-1856,1914-2043,2534-2814	LOC107051277	-
c167906_g3_i3	5prime_partial	237	OS9_BOVIN	45.54	224	OS9_BOVIN	43.07	202				H9GCH2_ANOCA	51.24	242	Anolis carolinensis (Green anole) (American chameleon)	OS9			OS9	1	0	0	3.52317	2.3825	2.557	1.9086	4.78133	6.26317	0	0	0	NT_474492.1	131-343,1751-1857,1929-2043,2534-2814	LOC107051277	-
c167906_g3_i4						OS9_BOVIN	62.32	69											OS9	1	0	0	3.22783	0.774	0.279667	0.1918	0.718333	0.933167	0	0	0	NT_474492.1	1879-2043,2534-2814	LOC107051277	-
c273811_g1_i1						OTX1_HUMAN	93.55	31											OTX1	0	0	0	0	0	0.169833	0	0.135167	0	0	0	1	NC_006090.4	9377313-9377082	OTX1	1
c165695_g4_i2	5prime_partial	337	OTX5_XENTR	71.15	260	OTX5_XENTR	66.54	260			Homeobox/TF_Otx	Q06AC6_CHICK	98.83	256	Gallus gallus (Chicken)	Otx5			OTX5	0	0	0	1.76133	0.480333	1.15167	2.1452	0.136167	0.200167	0	0	1	NT_467423.1	4963-4833,7150-6535,9520-9228	LOC107050328,LOC107050329	0
c170417_g1_i3	5prime_partial	127	OVOL1_MOUSE	77.11	83	OVOL1_MOUSE	81.43	70			zf-C2H2/zf-C2H2_4/zf-H2C2_2/zf-met	K7F4Q5_PELSI	80.95	84	Pelodiscus sinensis (Chinese softshell turtle) (Trionyx sinensis)	OVOL1			OVOL1	0	0	0	2.62817	1.121	2.33717	1.468	4.15017	2.5765	0	0	0	NT_469160.1	664-1364	-	-
c171373_g1_i1						OVOL1_MOUSE	86.36	22											OVOL1	0	0	0	0.1875	0	0	0	0.401667	0.199167	0	0	0	NT_476868.1	2326-2141,2687-2512,2804-2605	-	-
c171373_g1_i3						OVOL1_BOVIN	78.38	37											OVOL1	0	0	0	0.291667	0.195333	0.178	0.1796	1.109	1.17167	0	0	0	NT_476868.1	2326-2141,2687-2512,2804-2605	-	-
c171373_g1_i4						OVOL1_BOVIN	78.38	37											OVOL1	0	0	0	0.564833	0.114	0.0366667	0.1068	0.661333	0.408333	0	0	0	NT_476868.1	1554-1379,2326-2272,2804-2734	-	-
c171373_g1_i8	3prime_partial	133	OVOL1_HUMAN	72.73	66	OVOL1_HUMAN	80.7	57			DUF2225/Rad50_zn_hook/TerY-C/zf-C2H2/zf-C2H2_2/zf-C2H2_4/zf-C2H2_jaz/zf-Di19/zf-H2C2_2/zf-met	K7F4Q5_PELSI	94.64	56	Pelodiscus sinensis (Chinese softshell turtle) (Trionyx sinensis)	OVOL1			OVOL1	0	0	0	0.543833	0.215667	0.312167	0.1974	0.828	0.898667	0	0	0	-	-	-	-
c171373_g3_i1	internal	105	OVOL1_MOUSE	77.5	80	OVOL1_MOUSE	77.5	80			FYVE/zf-C2H2/zf-C2H2_4/zf-H2C2_2/zf-met	K7F4Q5_PELSI	82.5	80	Pelodiscus sinensis (Chinese softshell turtle) (Trionyx sinensis)	OVOL1			OVOL1	0	0	0	0.623	0.460833	0.071	0.2194	1.46617	1.16867	0	0	0	NT_469160.1	963-652	-	-
c166240_g1_i1						SY63_DIPOM	73.81	42											P65-C	0	0	0	18.879	0.465667	15.0658	19.1378	5.237	7.0625	0	0	0	NT_468854.1	10514-10463	-	-
c170312_g1_i1	3prime_partial	195	SY63_DIPOM	46.91	162	SY63_DIPOM	43.33	180	o82-104i			K7GAC8_PELSI	57.79	154	Pelodiscus sinensis (Chinese softshell turtle) (Trionyx sinensis)	Uncharacterized protein			P65-C	0	0	0	0	0	3.76217	6.2524	1.95233	2.66683	0	0	0	NT_475514.1	696-546	-	-
c170312_g1_i2	internal	182	SY63_DIPOM	46.91	162	SY63_DIPOM	43.33	180	i69-91o			K7GAC8_PELSI	57.79	154	Pelodiscus sinensis (Chinese softshell turtle) (Trionyx sinensis)	Uncharacterized protein			P65-C	0	0	0	0.1565	0.125	5.47167	5.1652	1.15183	2.46533	0	0	0	NT_475514.1	740-546,851-817,1119-1085	-	-
c163768_g1_i1	internal	148	PABP2_BOVIN	93.04	115	PABP2_MOUSE	97.96	98			RRM_1/RRM_6/Seryl_tRNA_N	G3HRF0_CRIGR	98.91	92	Cricetulus griseus (Chinese hamster) (Cricetulus barabensis griseus)	Polyadenylate-binding protein 2			PABPN1	1	0	0	61.5388	54.0258	52.9463	55.3016	75.755	69.4792	0	0	1	NT_472160.1	1292-1177,2553-2388	-	0
c163768_g3_i2						PABP2_BOVIN	91.89	37											PABPN1	1	0	0	0.460167	0	0	0	0.898167	0.1655	0	0	1	NT_474859.1	3325-3113	-	0
c145403_g1_i1	5prime_partial	429	PACS1_MOUSE	50.66	456	PACS1_MOUSE	50	222			Pacs-1	H9G805_ANOCA	49.45	453	Anolis carolinensis (Green anole) (American chameleon)	PACS1			PACS1	0	1	0	5.53867	4.356	11.7097	10.089	8.27333	6.807	0	0	1	-	-	-	NA
c175887_g1_i1	internal	107	PACS1_HUMAN	69.44	36	PACS1_HUMAN	69.44	36				K7E934_ORNAN	71.05	38	Ornithorhynchus anatinus (Duckbill platypus)	Uncharacterized protein (Fragment)			PACS1	0	1	0	1.34033	2.746	4.44583	6.2066	4.553	5.04133	0	0	1	-	-	-	NA
c175887_g1_i3	internal	394	PACS1_HUMAN	67.59	324	PACS1_HUMAN	67.28	324				I3K5M7_ORENI	67.77	332	Oreochromis niloticus (Nile tilapia) (Tilapia nilotica)	PACS1			PACS1	0	1	0	8.467	6.9885	20.7175	17.4654	14.8627	12.785	0	0	1	NT_468723.1	1132-1043,1339-1248	LOC107050576	0
c160759_g1_i1						PAR10_HUMAN	40	80	i5-27o										PARP10	0	0	0	0.726833	0.304333	0.101333	0.0812	1.10883	0.208667	0	0	0	NT_473822.1	242-62,4766-4557	-	-
c177232_g1_i1	5prime_partial	152	PAR10_HUMAN	31.61	155	PAR10_HUMAN	36.56	93			PARP	M7BAL4_CHEMY	30.52	154	Chelonia mydas (Green sea-turtle) (Chelonia agassizi)	Poly [ADP-ribose] polymerase 10			PARP10	0	0	0	0.4515	0	0.1725	0.1866	0.727667	0.075	0	0	0	NT_475257.1	1022-848	-	-
c181452_g1_i2						PAX4_RAT	44.26	244											PAX4	0	0	0	0	0	0.4965	0.7232	0	0	0	0	0	NC_006088.4	439571-439655,442348-442513,442612-442703,445536-445611,445770-446015	PAX4	1
c181452_g1_i4	internal	139	PAX4_RAT	63.06	111	PAX4_RAT	63.06	111			HTH_23/HTH_28/HTH_29/PAX	A0A091VHH2_NIPNI	70.09	107	Nipponia nippon (Crested ibis) (Ibis nippon)	Paired box protein Pax-4 (Fragment)			PAX4	0	0	0	0.077	0	1.2515	1.445	0	0.0366667	0	0	0	NT_474055.1	2436-2245,2658-2524	-	0
c181452_g1_i6						PAX4_RAT	44.54	238			Toxin_27								PAX4	0	0	0	0	0.012	1.69133	0.2166	0	0.0385	0	0	0	NT_474055.1	2461-2219	-	0
c154328_g3_i2						PAXI1_DANRE	78.26	23											PAXIP1	0	0	0	0	0	0.255833	0.2258	0	0.109	1	0	1	NC_006089.4	7727789-7727547	PAXIP1	1
c173669_g2_i1	5prime_partial	963	PYC_HUMAN	79.42	928	PYC_BOVIN	79.42	928			ATP-grasp_4/ATPgrasp_Ter/Biotin_carb_C/Biotin_lipoyl/Biotin_lipoyl_2/CPSase_L_D2/Dala_Dala_lig_C/HMGL-like/HlyD_2/HlyD_3/PYC_OADA	Q8JHF6_CHICK	99.25	928	Gallus gallus (Chicken)	PYC			PC	0	0	0	0	0	0	0.4184	0.26	0.158	0	0	1	NT_469160.1	3758-3444,4544-4401,5108-4844,6761-6578,8914-8666	0	1
c173669_g2_i3						PYC_BOVIN	85.11	47											PC	0	0	0	0.186167	0	0.846333	0.666	0.396167	0.457833	0	0	1	NT_469160.1	4636-4404	0	1
c173669_g2_i5	5prime_partial	983	PYC_HUMAN	79.18	975	PYC_BOVIN	79.44	968			ATP-grasp_4/ATPgrasp_Ter/Biotin_carb_C/Biotin_lipoyl/Biotin_lipoyl_2/CPSase_L_D2/Dala_Dala_lig_C/HMGL-like/HlyD_2/HlyD_3/PYC_OADA	Q8JHF6_CHICK	99.08	981	Gallus gallus (Chicken)	PYC			PC	0	0	0	11.144	9.237	41.969	37.173	15.396	15.9158	0	0	1	NT_469160.1	3758-3444,4544-4401,5108-4844,6761-6578,8914-8666	0	1
c162089_g1_i1	internal	106	PCDC2_HUMAN	48.08	104	PCDC2_HUMAN	48.08	104			Cadherin/PepSY	R0JCY3_ANAPL	72.82	103	Anas platyrhynchos (Mallard) (Anas boschas)	Protocadherin alpha-5 (Fragment)			PCDHAC2	0	0	0	0	0.0665	0.764667	0.2308	0.496	0	0	1	1	-	-	-	NA
c136833_g1_i1						PCDGB_PANTR	54.67	75											PCDHGA11	0	0	0	2.69533	0.185	2.6185	3.754	0.592	0.3415	0	0	0	NT_462190.1	8588-8695	LOC107056920	-
c145418_g1_i1	5prime_partial	136	PCOC1_HUMAN	52.71	129	PCOC1_HUMAN	52.34	128			NTR/TIMP	G8F4D8_MACFA	53.33	135	Macaca fascicularis (Crab-eating macaque) (Cynomolgus monkey)	Putative uncharacterized protein			PCOLCE	0	0	0	69.647	55.136	5.8765	7.0106	67.7112	79.9255	0	0	0	NT_469192.1	5128-5224,5523-5695,5950-6173	PCOLCE	1
c167923_g3_i1	5prime_partial	503	PCOC1_HUMAN	62.61	230	PCOC1_HUMAN	64.02	214			CUB/CUB_2	K7FCD2_PELSI	74.88	215	Pelodiscus sinensis (Chinese softshell turtle) (Trionyx sinensis)	PCOLCE			PCOLCE	0	0	0	2.67817	3.10833	0.621167	0.5804	1.17867	3.43917	0	0	0	NT_471921.1	1688-1503,2324-2196,3248-2989,4169-4053,5127-4251	LOC107050993	0
c167923_g3_i2	internal	545	PCOC1_HUMAN	65.5	258	PCOC1_HUMAN	66.94	242			CUB/CUB_2	K7FCD2_PELSI	75.71	247	Pelodiscus sinensis (Chinese softshell turtle) (Trionyx sinensis)	PCOLCE			PCOLCE	0	0	0	36.8767	30.1252	2.87233	2.959	41.2725	41.642	0	0	0	NT_471921.1	1688-1552,2324-2196,3248-2989,4169-4053,5127-4251	LOC107050993	0
c108776_g1_i1						PCP2_MOUSE	51.52	66											PCP2	1	0	1	0.0568333	0.123333	0.417833	0.525	0.147333	0	0	0	0	NT_474466.1	208-354,814-864	-	-
c171923_g2_i5						PDE1B_HUMAN	53.66	41											PDE1B	0	0	0	0.1435	0.255167	1.56733	1.0172	0.1085	0.0406667	1	0	1	NT_465622.1	2220-2608	PDE1B	1
c180063_g1_i10						PDE2A_BOVIN	88	25											PDE2A	0	0	0	0.175833	0.370167	0	0.209	0	0.321	0	0	0	-	-	-	-
c180063_g1_i2	complete	201	PDE2A_BOVIN	85.09	161	PDE2A_RAT	85.81	155			PDEase_I	U3JUQ9_FICAL	89.63	164	Ficedula albicollis (Collared flycatcher) (Muscicapa albicollis)	PDE2A			PDE2A	0	0	0	3.64667	4.8145	3.0755	3.7284	1.07217	1.985	0	0	0	NT_466654.1	1026-1260	-	-
c180063_g1_i6						PDE2A_BOVIN	100	32											PDE2A	0	0	0	0.250833	0.4625	0.737833	0.2878	0.196667	0	0	0	0	-	-	-	-
c180063_g1_i9						PDE2A_MOUSE	97.37	38											PDE2A	0	0	0	0.271667	2.085	0.346833	1.3216	0.185	0.464167	0	0	0	-	-	-	-
c275104_g1_i1						PDE3B_HUMAN	61.11	54											PDE3B	0	0	0	0	0	0	0.3052	0	0	1	1	1	NC_006092.4	10435324-10435124	PDE3B	1
c116688_g1_i1						PDE4A_CAVPO	46.15	39											PDE4A	0	0	0	0.206	0.390333	34.6418	37.143	3.64117	4.36317	0	0	1	NT_463428.1	1547-1451	-	0
c157749_g1_i1	internal	323	PDE4D_MOUSE	54.12	340	PDE4D_MOUSE	54.12	340			PDEase_I/Terpene_synth	U3K8Z6_FICAL	54.07	344	Ficedula albicollis (Collared flycatcher) (Muscicapa albicollis)	PDE4D			PDE4D	0	0	0	0.166833	0.0531667	1.0075	0.6644	0.190833	0.0821667	1	0	1	NT_475952.1	2282-2142	-	0
c157749_g1_i2	internal	351	PDE4D_MOUSE	59.41	340	PDE4D_MOUSE	59.41	340			PDEase_I/Terpene_synth	H2URA1_TAKRU	61.59	328	Takifugu rubripes (Japanese pufferfish) (Fugu rubripes)	PDE4A (2 of 2)			PDE4D	0	0	0	0.533667	1.0675	26.0053	31.1258	2.80233	3.515	1	0	1	NT_475952.1	2282-2142	-	0
c177283_g3_i1	internal	101	PDK2_RAT	81	100	PDK2_RAT	81	100			BCDHK_Adom3	A0A091FQW7_9AVES	86	100	Cuculus canorus (common cuckoo)	Uncharacterized protein (Fragment)			PDK2	0	0	0	0	0	0.483667	0.4512	0.0855	0.168333	0	0	0	NT_466437.1	3262-3445,4059-4161,6088-6307,6206-6508,6596-6720,8143-8317,8400-8569	LOC107050147	0
c177283_g3_i11						PDK2_RAT	95.35	86											PDK2	0	0	0	0.821333	0.6175	0.607167	0.704	0.868833	0.753833	0	0	0	NT_466437.1	6088-6307,6206-6508,6596-6720,8143-8317,8400-8569	LOC107050147	0
c177283_g3_i2	5prime_partial	248	PDK2_MOUSE	71.9	153	PDK2_MOUSE	71.9	153		0.475	HATPase_c/HATPase_c_3	A0A091MQE5_9PASS	77.78	153	Acanthisitta chloris (rifleman)	Uncharacterized protein (Fragment)			PDK2	0	0	0	0.636833	4.09383	1.99083	11.0234	0.282833	3.074	0	0	0	NT_466437.1	4232-4513,4634-4711,6401-6508,6596-6720,8143-8317,8400-8569	LOC107050147	0
c177283_g3_i3	5prime_partial	239	PDK2_RAT	74.65	213	PDK2_RAT	74.65	213			BCDHK_Adom3/HATPase_c/HATPase_c_3	A0A091KBU8_COLST	79.15	211	Colius striatus (Speckled mousebird)	Uncharacterized protein (Fragment)			PDK2	0	0	0	0.118333	0.0525	1.4515	0.0492	0.0285	0	0	0	0	NT_466437.1	3262-3444,4436-4513,4634-4711,6401-6508,6596-6720,8143-8317,8400-8569	LOC107050147	0
c177283_g3_i4	5prime_partial	349	PDK2_MOUSE	81.3	262	PDK2_MOUSE	81.3	262			BCDHK_Adom3/HATPase_c	A0A091FQW7_9AVES	94.87	234	Cuculus canorus (common cuckoo)	Uncharacterized protein (Fragment)			PDK2	0	0	0	0	0.140833	2.09667	2.6286	0.249333	0.196667	0	0	0	NC_006114.4	3177800-3177626,3178895-3178808,3179088-3178981,3180860-3180783,3181061-3180982,3181423-3181334,3182242-3182058,3182671-3182435	LOC107055289,PDK2	1
c177283_g3_i6						PDK2_RAT	85.71	28											PDK2	0	0	0	0	0	0.403167	0.3008	0.1145	0.124667	0	0	0	NC_006114.4	3181592-3181336	PDK2	1
c177283_g3_i7	5prime_partial	170	PDK2_MOUSE	81.44	97	PDK2_MOUSE	95.35	86			HATPase_c/HATPase_c_3	A0A091MQE5_9PASS	88.66	97	Acanthisitta chloris (rifleman)	Uncharacterized protein (Fragment)			PDK2	0	0	0	0.0415	0.0441667	0.0971667	0.2516	0.0973333	0.078	0	0	0	NT_466437.1	4583-4711,6401-6508,6596-6720,8143-8317,8400-8569	LOC107050147	0
c177283_g3_i8	complete	144	PDK2_RAT	95.35	86	PDK2_RAT	95.35	86			HATPase_c	A0A091FQW7_9AVES	96.55	87	Cuculus canorus (common cuckoo)	Uncharacterized protein (Fragment)			PDK2	0	0	0	0.233333	0.385167	0.710167	0.8876	0.494833	0.448	0	0	0	NT_466437.1	7894-8317,8400-8569	LOC107050147	0
c177283_g3_i9						PDK2_HUMAN	93.44	61											PDK2	0	0	0	0.447167	0.301333	0.570333	0.1764	0.423333	0.268	0	0	0	NC_006114.4	3182240-3181847	PDK2	1
c120104_g1_i1	internal	162	PZRN4_HUMAN	67.69	65	PDZD4_MOUSE	51.9	79				W5P8Z0_SHEEP	48.72	195	Ovis aries (Sheep)	PDZD4			PDZRN4/PDZD4	0	1	1	1.18983	0.721167	7.58833	6.6296	7.13867	4.8135	1	0	1	-	-	-	-
c176111_g3_i1	complete	128	PEA15_RAT	79.82	109	PEA15_RAT	79.44	107			DED/FCD	A0A091F5F4_CORBR	92.66	109	Corvus brachyrhynchos (American crow)	Astrocytic phosphoprotein PEA-15 (Fragment)		<0.05	PEA15	0	0	0	4.93433	3.55433	5.75883	5.0844	1.61683	0.975833	0	0	0	NT_464193.1	1870-2221,3599-3939	LOC107049501	-
c176111_g3_i2	5prime_partial	179	PEA15_RAT	83.08	130	PEA15_RAT	83.08	130			DED/FCD	R7VRG1_COLLI	95.97	124	Columba livia (Rock dove)	Astrocytic phosphoprotein PEA-15 (Fragment)		<0.05	PEA15	0	0	0	63.2792	69.1935	245.47	230.385	20.5873	18.1952	0	0	0	NT_475206.1	109-248,3537-3711	-	-
c155352_g1_i1						PEG3_MOUSE	42.11	57											PEG3	0	0	0	2.24883	0	0	0	0	0	0	0	0	NT_475915.1	922-668	-	-
c73354_g1_i1						PELP1_MACMU	96.3	27											PELP1	0	0	1	9.41117	10.8412	13.5297	13.4938	16.8047	17.1755	0	0	0	-	-	-	-
c173222_g2_i2	complete	207	PEX19_RAT	73.68	209	PEX19_CRIGR	73.64	239	o27-49i		AAA_16/Pex19	A0A099Z9C3_TINGU	76.08	209	Tinamus guttatus (White-throated tinamou)	Peroxisomal biogenesis factor 19 (Fragment)			PEX19	0	0	0	1.9015	1.8055	2.1255	3.3034	1.32433	1.75433	0	0	0	NT_464193.1	22853-22281,24609-24417,25660-25491,26107-26020,27791-27625,29168-29048	LOC107049500	-
c173222_g2_i5	complete	222	PEX19_RAT	66.67	156	PEX19_CRIGR	65.89	129			Pex19/Rod-binding	A0A099Z9C3_TINGU	70.51	156	Tinamus guttatus (White-throated tinamou)	Peroxisomal biogenesis factor 19 (Fragment)			PEX19	0	0	0	0.1105	0.0241667	0.02	0	0.2425	0.075	0	0	0	NT_464193.1	22853-22281,24609-24417,25943-25491,26107-25888,27794-27625,27988-27875,29168-29046	LOC107049500	-
c173222_g2_i6	5prime_partial	372	PEX19_RAT	71.12	277	PEX19_RAT	70.04	277			Pex19/Rod-binding	A0A099Z9C3_TINGU	77.08	240	Tinamus guttatus (White-throated tinamou)	Peroxisomal biogenesis factor 19 (Fragment)			PEX19	0	0	0	0.1405	0.144833	0.400167	0.1462	0.321	0	0	0	0	NT_464193.1	22853-22281,24609-24417,25660-25491,26107-26020,27794-27625,27988-27875,29168-29046	LOC107049500	-
c173222_g2_i7	5prime_partial	210	PEX19_RAT	70.11	184	PEX19_CRIGR	69.02	184			AAA_16/Pex19	A0A099Z9C3_TINGU	72.43	185	Tinamus guttatus (White-throated tinamou)	Peroxisomal biogenesis factor 19 (Fragment)			PEX19	0	0	0	1.55817	0.234333	0.885333	0.392	0.818167	0.224333	0	0	0	NT_464193.1	22853-22281,24609-24417,25660-25491,26168-26020,26242-26173,26291-26224,26318-26273,26392-26322	LOC107049500	-
c173222_g2_i8	5prime_partial	268	PEX19_RAT	70.63	269	PEX19_CRIGR	73.39	248			Pex19/Rod-binding	A0A099Z9C3_TINGU	77.08	240	Tinamus guttatus (White-throated tinamou)	Peroxisomal biogenesis factor 19 (Fragment)			PEX19	0	0	0	11.7753	7.85817	12.8753	10.7114	10.0637	8.60717	0	0	0	NT_464193.1	22853-22388,24609-24417,25660-25491,26107-26020,27794-27625,27965-27875	LOC107049500	-
c173222_g2_i9	complete	222	PEX19_RAT	66.67	156	PEX19_CRIGR	65.89	129			Pex19/Rod-binding	A0A099Z9C3_TINGU	70.51	156	Tinamus guttatus (White-throated tinamou)	Peroxisomal biogenesis factor 19 (Fragment)			PEX19	0	0	0	0.105167	0.0551667	0.048	0.093	0.218833	0.231667	0	0	0	NT_464193.1	22853-22281,24609-24417,26107-25491,27794-27625,27965-27875	LOC107049500	-
c182391_g2_i2	internal	274	YPF17_PLAF7	22.42	223							K6UN64_9APIC	38.21	123	Plasmodium cynomolgi strain B	Uncharacterized protein			PF14_0175	0	0	0	2.81983	4.02217	2.5065	3.3494	4.06867	5.68417	0	0	0	-	-	-	-
c180732_g1_i5						YPF08_PLAF7	32.73	55											PFB0460C	0	0	0	0.0303333	0.242	0.0343333	0.178	0.172667	0.442667	0	0	0	NT_468522.1	1115-697	LOC107050547	-
c171402_g1_i1	5prime_partial	130	PFD6_MOUSE	74.17	120	PFD6_MOUSE	71.65	127			DUF1664/IncA/Prefoldin_2/Prefoldin_3/YbjQ_1	H3AIA8_LATCH	78.69	122	Latimeria chalumnae (West Indian ocean coelacanth)	PFDN6			PFDN6	0	0	0	76.9713	56.9937	68.4208	57.7654	56.8743	54.395	0	0	0	NT_469009.1	2222-2348,2442-2658	LOC107050614	-
c171402_g1_i2						PFD6_MOUSE	67.92	106											PFDN6	0	0	0	0.897333	1.02683	0.153667	1.3674	0.937667	1.3305	0	0	0	NT_469009.1	2222-2348,2442-2658	LOC107050614	-
c171402_g1_i3	5prime_partial	188	PFD6_MOUSE	74.17	120	PFD6_MOUSE	71.65	127			DUF769/IncA/Prefoldin_2/TROVE	H3AIA8_LATCH	78.69	122	Latimeria chalumnae (West Indian ocean coelacanth)	PFDN6			PFDN6	0	0	0	15.6862	13.9417	18.6298	22.3424	13.8152	14.4248	0	0	0	NT_469009.1	2222-2348,2442-2658	LOC107050614	-
c171402_g1_i4	internal	128	PFD6_MOUSE	51.97	127	PFD6_MOUSE	51.97	127			Prefoldin_2	M7AUC8_CHEMY	57.48	127	Chelonia mydas (Green sea-turtle) (Chelonia agassizi)	Prefoldin subunit 6			PFDN6	0	0	0	0.593	0.323833	0.498667	0.0584	0.4865	0.272833	0	0	0	NT_470780.1	6157-5844	LOC107050831	-
c153614_g1_i2						RAD50_PLAF7	27.17	92											PFF0285C	0	0	0	3.095	2.98017	5.98217	6.607	6.02667	7.172	0	0	0	-	-	-	-
c165690_g2_i2	internal	133	PROF1_BOVIN	77.42	93	PROF1_BOVIN	78.41	88			Profilin	Q5SX49_MOUSE	77.42	93	Mus musculus (Mouse)	Pfn1		<0.01	PFN1	0	0	0	329.06	302.822	94.1805	88.2832	123.415	118.344	0	0	0	NT_472534.1	2408-2650,6024-6179	LOC107051058	-
c174784_g1_i1	5prime_partial	201	PHF1_MOUSE	75.52	143	PHF1_MOUSE	73.94	142			PHD	M7AMX0_CHEMY	72.19	169	Chelonia mydas (Green sea-turtle) (Chelonia agassizi)	PHD finger protein 1		<0.01	PHF1	0	0	1	0.279	0.185333	0.334	0.066	0.148333	0.172167	0	0	0	-	-	-	-
c174784_g1_i10	internal	418	PHF1_MOUSE	60.94	448	PHF1_MOUSE	71.8	305			DUF4537/PHD/PHD_2	M7AMX0_CHEMY	72.02	336	Chelonia mydas (Green sea-turtle) (Chelonia agassizi)	PHD finger protein 1		<0.01	PHF1	0	0	1	0.7795	0.999833	1.82433	2.7624	1.3535	1.061	0	0	0	-	-	-	-
c174784_g1_i11	5prime_partial	340	PHF1_MOUSE	71.66	314	PHF1_MOUSE	71.8	305			DUF4537/PHD/PHD_2	M7AMX0_CHEMY	71.89	338	Chelonia mydas (Green sea-turtle) (Chelonia agassizi)	PHD finger protein 1		<0.01	PHF1	0	0	1	0.772667	0.403667	0.0875	0.432	0.828	0.835167	0	0	0	-	-	-	-
c174784_g1_i2						PHF1_HUMAN	77.78	63											PHF1	0	0	1	1.03483	1.04	0.8845	2.1518	1.553	1.20067	0	0	0	-	-	-	-
c174784_g1_i3	internal	378	PHF1_MOUSE	71.66	314	PHF1_MOUSE	71.8	305			DUF4537/PHD/PHD_2	M7AMX0_CHEMY	72.02	336	Chelonia mydas (Green sea-turtle) (Chelonia agassizi)	PHD finger protein 1		<0.01	PHF1	0	0	1	0.118167	0.179167	1.17917	0.4126	0.5475	0.304333	0	0	0	-	-	-	-
c174784_g1_i7	internal	102	PHF1_MOUSE	73.56	87	PHF1_MOUSE	74.7	83			DUF1325/DUF4537	U6DN64_NEOVI	71.58	95	Neovison vison (American mink) (Mustela vison)	E9PQT8			PHF1	0	0	1	1.41467	1.40383	0.329667	1.0756	1.43583	0.838167	0	0	0	-	-	-	-
c174784_g1_i8						PHF1_MOUSE	67.44	43											PHF1	0	0	1	0.5815	0.437833	0.3575	0.3526	0.366667	0.848	0	0	0	-	-	-	-
c174784_g1_i9	5prime_partial	128	PHF1_MOUSE	68.29	123	PHF1_MOUSE	68.91	119			DUF1325/DUF4537/PHD/PHD_2/Prok-RING_1	M7AMX0_CHEMY	72.13	122	Chelonia mydas (Green sea-turtle) (Chelonia agassizi)	PHD finger protein 1			PHF1	0	0	1	1.10833	1.2305	0.8605	1.793	1.54317	1.49633	0	0	0	-	-	-	-
c132103_g1_i1						PHF23_MOUSE	81.4	43											PHF23	0	0	1	2.085	1.3035	1.52183	1.6176	1.80467	1.788	0	0	0	-	-	-	-
c132103_g1_i2						PHF23_MOUSE	70.37	54											PHF23	0	0	1	2.01817	2.10767	1.6365	1.2794	2.13433	1.57717	0	0	0	-	-	-	-
c162084_g1_i1	5prime_partial	111	PHF23_BOVIN	76.25	80	PHF23_BOVIN	81.82	66			C1_1/PHD/PHD_2/Prok-RING_1	U6CSJ9_NEOVI	74.39	82	Neovison vison (American mink) (Mustela vison)	B3KVH8			PHF23	0	0	1	3.91033	2.4465	2.77917	2.1032	3.14967	2.57217	0	0	0	-	-	-	-
c162084_g1_i2	5prime_partial	173	PHF23_BOVIN	70.45	88	PHF23_BOVIN	83.87	62			C1_1/PHD/PHD_2/Prok-RING_1	U6CSJ9_NEOVI	70.45	88	Neovison vison (American mink) (Mustela vison)	B3KVH8			PHF23	0	0	1	5.32817	5.94567	3.58867	3.7042	5.278	6.01733	0	0	0	-	-	-	-
c159340_g1_i1						PHF8_MOUSE	69.62	79											PHF8	1	0	0	9.93183	9.2275	8.0725	7.1592	14.2473	12.997	0	0	0	NT_467756.1	8082-7729,11050-10845	-	-
c159340_g1_i2						PHF8_MOUSE	100	22											PHF8	1	0	0	2.19433	2.64367	1.02517	2.6016	2.03583	4.7575	0	0	0	NT_467756.1	8215-7729	-	-
c174439_g4_i1	internal	212	PHF8_MOUSE	54.66	161	PHF8_MOUSE	61.16	121				G1KLV6_ANOCA	55.1	196	Anolis carolinensis (Green anole) (American chameleon)	PHF8			PHF8	1	0	0	4.88583	5.03917	4.39683	4.6136	6.7785	7.034	0	0	0	NT_474488.1	3257-3364	-	-
c174439_g4_i2	internal	201	PHF8_MOUSE	51.55	161	PHF8_DANRE	52.94	119				H9H7Q5_MONDO	46.94	196	Monodelphis domestica (Gray short-tailed opossum)	PHF8			PHF8	1	0	0	0.529833	0.264167	0.3915	0.3694	0.337	0.134667	0	0	0	NT_473607.1	1515-1440	-	-
c178442_g3_i1						PHF8_HUMAN	88.57	35											PHF8	1	0	0	0.326167	0.0968333	0	0	0.258167	0	0	0	0	-	-	-	-
c195398_g3_i1	internal	175	PHF8_HUMAN	89.36	47	PHF8_HUMAN	89.36	47											PHF8	1	0	0	0.3715	0.239167	0.375667	0.1674	0.141667	0.346167	0	0	0	NT_467756.1	11234-11031	-	-
c195398_g3_i2	internal	185	PHF8_MOUSE	89.41	85	PHF8_MOUSE	89.41	85											PHF8	1	0	0	9.88883	8.97567	7.341	7.7826	13.4283	13.692	0	0	0	NT_467756.1	11234-11031	-	-
c184168_g2_i5						PHLP1_RAT	79.03	62											PHLPP1	0	0	0	0.07	0	0.287833	0.3094	0.353	0.326333	1	0	1	NC_006089.4	68370316-68370625	PHLPP1	1
c358743_g1_i1	internal	111	PHLP1_MOUSE	58.14	129	PHLP1_RAT	67.11	76				A0A096MP88_PAPAN	67.78	90	Papio anubis (Olive baboon)	PHLPP1			PHLPP1	0	0	0	0.124167	0.181333	1.27483	1.6606	0.249667	0.3415	1	0	1	NC_006089.4	68371364-68371035	PHLPP1	1
c113928_g2_i2						PHYIP_RAT	91.67	24											PHYHIP	0	0	0	0	0	2.71233	3.2966	0	0	0	0	0	NT_465891.1	14659-14587,15106-14942	-	-
c22300_g1_i1	5prime_partial	332	PHYIP_RAT	91.21	330	PHYIP_RAT	91.13	327			fn3	U3JB83_FICAL	96.98	331	Ficedula albicollis (Collared flycatcher) (Muscicapa albicollis)	PHYHIP			PHYHIP	0	0	0	1.55633	1.8735	92.1302	66.204	1.38933	2.59233	0	0	0	NT_465891.1	14532-14702,15905-16080	-	-
c22300_g1_i2	5prime_partial	274	PHYIP_RAT	88.94	217	PHYIP_RAT	88.37	215				A0A094KLY4_ANTCR	96.31	217	Antrostomus carolinensis (Chuck-will's-widow) (Caprimulgus carolinensis)	Phytanoyl-CoA hydroxylase-interacting protein (Fragment)			PHYHIP	0	0	0	0.4455	0.1405	3.69	2.47	0.1625	0.223333	0	0	0	-	-	-	-
c166553_g2_i3						PIAS2_RAT	88.89	27											PIAS2	0	0	0	0.550667	0.701667	0.463833	1.0438	0.953167	1.31783	1	1	1	NC_006112.3	1644928-1645557,1645284-1645506,1645329-1645456,1645340-1645607	LOC107055114	0
c166553_g2_i10						PIAS3_MOUSE	43.21	81											PIAS3	0	0	0	0.3305	0.114	0.188667	0.2926	0.627167	0.689333	1	0	0	NC_006112.3	1649825-1650060,1651377-1651494	LOC107055114	0
c166553_g2_i2						PIAS3_MOUSE	42.95	149											PIAS3	0	0	0	3.28417	3.1955	3.714	3.4412	7.18617	6.2605	1	0	0	NT_472163.1	2084-2317,3648-3774,3850-3889,5093-5525	PIAS3	1
c166553_g2_i5	5prime_partial	179	PIAS3_MOUSE	84.21	114	PIAS3_RAT	84.21	114			PINIT	A0A093CTU6_9AVES	85.96	114	Pterocles gutturalis (yellow-throated sandgrouse)	E3 SUMO-protein ligase PIAS3 (Fragment)			PIAS3	0	0	0	0.4175	0.125167	0.332667	0.4752	1.36733	1.28317	1	0	0	NC_006112.3	1642305-1642418,1643843-1643949,1645159-1645557,1645284-1645506,1645329-1645456,1645340-1645607	LOC107055114	0
[truncated: 1,138 more rows]

## Sheet: Table S3
Table S3. Annotation, characterization and filtering of the novel transcripts
[truncated: 22 more rows]

[truncated: 5 more sheets: Table S4, Table S5, Table S6, Table S7, Table S8]
